# Supplementary material for: ﻿Large Language Models can extract morphological data from taxonomic descriptions, but their stochastic nature makes automation challenging: a test on Australian Asteraceae
Source: PhytoKeys. 2025 Aug 19;261:189–210. doi: 10.3897/phytokeys.261.158396 (PMC12381580; doi:10.3897/phytokeys.261.158396)
Supplement: Supplementary material 1 — Morphological data matrix of 838 Australian Asteraceae text-mined from taxonomic descriptions [file phytokeys-261-189_article-158396__-s001.xlsx]

## Sheet: pre-clean
Taxon	Accepted name	Accepted name with author	Reference	Growth form or life cycle (e.g., annual herb, perennial herb, subshrub, shrub, tree);	Overall plant height, maximum or upper limit (in cm);	Stem indumentum or hairs (e.g., glandular, eglandular, woolly, cottony, arachnose, lanate, septate hairs, or glabrous);	Leaf shape (e.g., linear, lanceolate, ovate, elliptic, obovate, oblanceolate);	Leaf division (e.g., lobed, compound, palmate, pinnate, bipinnate);	Leaf apex shape (e.g., acute, obtuse, rounded, acuminate, attenuate);	Leaf base shape (e.g., acute, obtuse, rounded, attenuate, cordate);	Leaf margin shape (e.g., serrate, crenate, undulate, entire);	Leaf length minimum or lower limit (in mm);	Leaf length maximum or upper limit (in mm);	Leaf width minimum or lower limit (in mm);	Leaf width maximum or upper limit (in mm);	Petiole length minimum or lower limit (in mm);	Petiole length maximum or upper limit (in mm);	Indumentum or hairs on leaf adaxial or upper side (e.g., glandular, eglandular, woolly, cottony, arachnose, lanate, septate hairs, or glabrous);	Indumentum or hairs on leaf abaxial or lower side (e.g., glandular, eglandular, woolly, cottony, arachnose, lanate, septate hairs, or glabrous);	Capitulescence, conflorescence, or arrangement of capitula or flowering heads (e.g., paniculate, corymbose, racemose, solitary capitula);	Capitulum or flowering head composition (simple versus compound [also known as glomerule]);	Capitulum or flowering head length, minimum or lower limit (in mm);	Capitulum or flowering head length, maximum or upper limit (in mm);	Capitulum or flowering head width or diameter, minimum or lower limit (in mm);	Capitulum or flowering head width or diameter, maximum or upper limit (in mm);	Length of phyllaries or involucral bracts or capitular bracts, minimum or lower limit (in mm);	Length of phyllaries or involucral bracts or capitular bracts, maximum or upper limit (in mm);	Width of phyllaries or involucral bracts or capitular bracts, minimum or lower limit (in mm);	Width of phyllaries or involucral bracts or capitular bracts, maximum or upper limit (in mm);	Shape of phyllaries or involucral bracts or capitular bracts;	Margin of phyllaries or involucral bracts or capitular bracts;	Colour of phyllaries or involucral bracts or capitular bracts;	Indumentum or hairs on phyllaries or involucral bracts (e.g., glandular, eglandular, woolly, cottony, arachnose, lanate, septate hairs, or glabrous);	Receptacle bracts or paleae present (yes or no);	Ray florets or ligulate florets present (yes or no);	Female-only filiform florets present (yes or no);	Bisexual, tubular disk florets present (yes or no);	Colour of rays, ray florets, or ligules;	Colour of disk florets;	Cypsela or achene length, minimum or lower limit (in mm);	Cypsela or achene length, maximum or upper limit (in mm);	Cypsela or achene width or diameter, minimum or lower limit (in mm);	Cypsela or achene width or diameter, maximum or upper limit (in mm);	Cypsela or achene shape (e.g., cylindrical, ovoid, obovoid, fusiform);	Cypsela or achene flattened or compressed (yes or no);	Cypsela or achene winged (yes or no);	Cypsela or achene has longitudinal ribs (yes or no);	Cypsela or achene surface colour;	Cypsela or achene hairs or indumentum (e.g., papillose, twin hairs, myxogenic hairs, glandular, or glabrous);
Pluchea_xanthina	Pluchea xanthina	Pluchea xanthina A.R.Bean	Bean_2011	Shrub	150	Sessile yellow glands, multicellular eglandular hairs	Narrowly-elliptic to oblanceolate	null	Acute	null	Denticulate or occasionally dentate	24	68	4	17	5	15	Sessile yellow glands, multicellular eglandular hairs	Sessile yellow glands, multicellular eglandular hairs	Small terminal clusters	Simple	7	8	6	7	Outer bracts: 3.2, Median bracts: 4.7, Inner bracts: 6	Outer bracts: 4.2, Median bracts: 5, Inner bracts: 6.7	Outer bracts: 1.3, Median bracts: 1.2, Inner bracts: 0.4	Outer bracts: 1.7, Median bracts: 1.6, Inner bracts: 0.8	Outer bracts: Ovate, Median bracts: Elliptic, Inner bracts: Linear	Entire distally	null	Outer and median bracts: Sessile yellow glands, dense eglandular hairs; Inner bracts: Glabrous	No	No	Yes	Yes	Pink	Purple	0.9	1.2	null	null	Cylindrical	No	No	No	null	Appressed twin hairs
Pluchea_punctata	Pluchea punctata	Pluchea punctata A.R.Bean	Bean_2011	Woody shrub	80	glabrous	linear to very narrowly oblanceolate	null	acute	null	entire	18	54	1	2.5	null	null	viscid or resinous	viscid or resinous	small terminal clusters	simple	7	10	4	5	2.5	6.3	0.4	1.8	outer bracts ovate, median bracts elliptic, inner bracts linear	outer surface and margins with stipitate glandular hairs, some glabrous	null	stipitate glandular hairs, some glabrous	no	yes	yes	yes	pink	purple	0.8	1	null	null	narrowly ellipsoid	no	no	null	null	scattered appressed twin hairs
Camptacra_robusta	Camptacra robusta	Camptacra robusta A.R.Bean	Bean_2020	Herb or shrub	50	Woolly	Linear to narrowly-elliptic	null	Acute, apiculate	Broadly cuneate to obtuse	Entire or with a few teeth	22	55	4.5	12	null	null	Woolly	Woolly	null	null	8	12	13	21	1.8	7.5	null	null	Narrowly ovate or narrowly lanceolate	null	null	Woolly or glabrous	null	null	null	null	White to lilac	Yellow	2.9	4	null	null	null	null	null	null	Maroon or purplish	Glabrous or sparse antrorse hairs
Camptacra_perdita	Camptacra perdita	Camptacra perdita A.R.Bean	Bean_2020	erect herb	35	very densely woolly-hairy, snowy white	narrowly-elliptical to oblanceolate	null	acute	narrowly cuneate to attenuate	occasionally entire but usually with teeth	14	24	2	5	null	null	sparsely woolly-hairy throughout	sparsely woolly-hairy throughout	null	null	4	5.5	7	9.5	1.3	3.4	null	null	outer bracts narrowly ovate, inner bracts narrowly elliptic	ciliate margins on upper part	null	dense glandular on outer surface, sparsely glandular-hairy throughout on inner	no	yes	null	yes	white to light mauve	yellow	2.5	2.7	null	null	null	null	null	null	brown when mature	moderately dense antrorse hairs throughout, and scattered glandular hairs
Camptacra_gracilis	Camptacra gracilis	Camptacra gracilis (Benth.) Lander	Bean_2020	null	40	glabrous or sparsely woolly-hairy	linear	null	acute or occasionally trifid	narrowly cuneate to attenuate	entire or with a few teeth	26	50	1.1	2.5	null	null	glabrous	glabrous	null	null	5.5	7	9	11	1.8	4.5	null	null	narrowly ovate to narrowly lanceolate	ciliate margins on upper part (inner bracts)	null	glabrous or with sparse woolly hairs	null	null	null	null	white, becoming pink with age	yellow	2.3	3.7	null	null	null	null	null	null	maroon or purplish	glabrous or with sparse antrorse hairs on upper half
Camptacra_barbata	Camptacra barbata	Camptacra barbata N.T.Burb.	Bean_2020	null	50 cm	glabrous or sparsely to densely woolly-hairy	linear	null	acute, apiculate, rarely to frequently trifid	narrowly to broadly cuneate	entire or with a few teeth up to 2 mm long	18 mm	55 mm	1 mm	5 mm	null	null	glabrous or woolly	glabrous or woolly	null	null	5 mm	8 mm	8 mm	14 mm	1.6 mm	5.5 mm	null	null	outer bracts narrowly ovate, inner bracts narrowly lanceolate	null	null	glabrous or sparsely woolly on outer surface, dense tuft of hairs near apex	null	yes	null	yes	white	yellow	2.2 mm	3.1 mm	null	null	null	null	null	null	maroon or purplish when mature	glabrous or sparsely antrorse hairs on upper half
Gnaphalium_sphaericum	Euchiton sphaericus	Euchiton sphaericus (Willd.) Holub	Bean_2020	annual or biennial herb	70	white-lanate with long, loosely matted hairs	elliptic, obovate, or spathulate to almost linear	null	obtuse with conspicuous apiculum	sessile or narrowly petiolate	undulate	10	80	null	null	null	null	glabrescent	null	in a dense terminal cluster	null	null	null	8	25	3	4	null	null	null	null	straw-colored to brownish, green basally	null	null	null	yes	yes	null	reddish purple	0.5	null	null	null	null	null	null	null	null	sparsely and minutely papillose
Gnaphalium_pensylvanicum	Gamochaeta pensylvanica	Gamochaeta pensylvanica (Willd.) Cabrera	Bean_2020	annual herb	40	white-woolly	narrowly spathulate	null	null	null	flat	40	80	20	40	null	null	hairy	densely hairy	branched terminal panicle	simple	null	null	null	null	2	3	null	null	null	null	pale brown or buff-coloured	sparsely lanate	null	null	yes	yes	null	whitish and tipped reddish purple	0.5	null	null	null	null	null	null	null	null	papillose
Gnaphalium_coarctatum	Gamochaeta coarctata	Gamochaeta coarctata (Willd.) Kerguelen	Bean_2020	annual or biennial herb	50	null	narrowly spathulate	null	null	null	somewhat crisped	20	120	2	9	null	null	glabrescent	white-felted	in small glomerules or spiciform panicles	compound	null	null	null	null	null	null	null	null	broadly ovate to narrowly elliptic	translucent	reddish purple to golden-brown	glabrous except at base	null	null	yes	yes	null	whitish and tipped reddish purple	0.5	null	null	null	null	null	null	null	null	papillose
Craspedia_alba	Craspedia alba	Craspedia alba J.Everett & Joy Thomps.	Everett_1992_alpine	null	15	woolly	oblong to narrow-oblanceolate	null	null	null	entire or undulate	null	150	2	5	null	null	finely appressed hairs	silvery covering of long fine appressed hairs	single hemispherical terminal compound head	compound	null	null	10	15	null	null	null	null	broadly ovate-cordate	broad, dark brown membranous	null	finely woolly at the base	null	null	null	null	null	null	1	1.5	null	null	null	null	null	null	null	silky hairs
Craspedia_canens	Craspedia canens	Craspedia canens J.Everett & Doust	Everett_1992_lowland	null	65	minutely glandular, often woolly with long fine hairs	narrow-ovate	null	acute to broad-acuminate	attenuate to long-attenuate	null	60	250	5	15	null	null	long fine white hairs, evenly covering the surface or confined to the main veins and leaf margins, minute glandular hairs sometimes present	long fine white hairs, occasionally with minute glandular hairs	single globose to hemispherical terminal compound head	null	null	null	13	25	null	null	null	null	ovate	null	null	null	null	null	null	null	null	null	1	1.5	null	null	null	null	null	null	null	fine appressed short silky hairs
Craspedia_aurantia	Craspedia aurantia	Craspedia aurantia J.Everett & Joy Thomps. McDougall, K.L. &	Everett_1992_alpine	null	60	variously hairy	spathulate	null	acute to broad-acuminate	more or less attenuate	null	20	160	2	25	null	null	sparsely covered with multi-septate hairs or glabrous	sparsely covered with multi-septate hairs or glabrous	single globose to hemispherical terminal compound head	compound	null	null	15	30	null	null	null	null	broadly triangular to ovate	with membranous margins or lobes	null	with hairs at the base and on the margins	null	null	null	null	null	null	0.5	1.5	null	null	null	null	null	null	null	appressed silky hairs
Craspedia_coolaminica	Craspedia gracilis	Craspedia gracilis Hook.f.	Everett_1992_alpine	null	65	glandular, multi-septate hairs, woolly	linear to narrow-spathulate	null	acute to broad-acuminate	narrow-attenuate	woolly	50	200	5	20	null	null	dense, long, fine, appressed hairs	sparse, fine, appressed hairs	null	compound	null	null	10	25	null	null	null	null	broadly triangular to ovate	broad, dark brown membranous margin or lobes	null	finely woolly	null	null	null	null	null	yellow	0.5	2	null	null	null	null	null	null	null	silky
Craspedia_costiniana	Craspedia costiniana	Craspedia costiniana J.Everett & Joy Thomps.	Everett_1992_alpine	null	50	scattered, long fine hairs and multi-septate or glandular hairs	spathulate	null	obtuse	broad	densely and evenly covered with multi-septate, glandular hairs and long fine hairs	25	120	2	11	null	null	densely and evenly covered with multi-septate, glandular hairs and long fine hairs	densely and evenly covered with multi-septate, glandular hairs and long fine hairs	null	compound [glomerule]	null	null	15	35	null	null	null	null	broadly triangular to ovate	membranous	colourless or dark brown	silky hairs	null	null	null	null	null	null	0.75	1.5	null	null	null	null	null	null	null	appressed silky hairs
Craspedia_crocata	Craspedia crocata	Craspedia crocata J.Everett & Joy Thomps.	Everett_1992_alpine	null	52	multi-septate and/or long fine hairs	linear-spathulate to spathulate	null	acuminate	attenuate	finely woolly or multi-septate hairs	50	250	2	12	null	null	glandular hairs or glabrous	glandular hairs or multi-septate hairs	solitary capitula	compound	null	null	10	20	null	null	null	null	triangular to ovate or cordate	finely woolly at the base, with dark brown membranous margins or lobes	dark brown membranous margins or lobes	finely woolly	null	null	null	null	null	null	0.5	1.5	null	null	null	null	null	null	null	silky
Craspedia_haplorrhiza	Craspedia haplorrhiza	Craspedia haplorrhiza J.Everett & Doust	Everett_1992_lowland	null	15	glandular, translucent globules, multi-septate hairs	spathulate to narrow-obovate	null	obtuse to broad-acute	null	null	10	80	2	12	null	null	glandular, multi-septate hairs, sparse long fine tangled hairs	null	null	compound	null	null	7	28	null	null	null	null	ovate-cordate to almost circular	null	colourless	finely and sparsely woolly	null	null	null	null	golden-yellow	null	1.5	2	null	null	null	null	null	null	null	fine, dense, appressed, short, silky hairs
Craspedia_jamesii	Craspedia aurantia	Craspedia aurantia var. jamesii (J.Everett & Joy Thomps.) Schmidt-Leb.	Everett_1992_alpine	null	80	multi-septate or glandular hairs	spathulate	null	acute to broad-acuminate	long-attenuate	null	35	200	5	30	null	null	multi-septate or occasionally glandular hairs or glabrous	multi-septate or occasionally glandular hairs or glabrous	null	compound	null	null	15	35	null	null	null	null	broadly triangular to ovate	membranous	generally ovate herbaceous stereome with silky hairs at the base	occasionally hairy in the centre or on the margins	null	null	null	null	null	golden-yellow	0.5	2	null	null	null	null	null	null	null	silky hairs
Craspedia_lamicola	Craspedia lamicola	Craspedia lamicola J.Everett & Joy Thomps.	Everett_1992_alpine	herb	50	densely woolly	broadly spathulate	null	obtuse	null	undulate	40	250	10	40	null	null	multi-septate hairs, long fine hairs sparse	null	solitary globular capitula	compound	null	null	15	35	null	null	null	null	broadly triangular to ovate	membranous	brown or colourless	glandular with silky hairs	null	null	null	null	golden-yellow	null	1	2.5	null	null	null	null	null	null	null	appressed silky hairs
Craspedia_maxgrayi	Craspedia maxgrayi	Craspedia maxgrayi J.Everett & Joy Thomps.	Everett_1992_alpine	null	50	densely woolly with long fine hairs	oblanceolate to narrow-spathulate	null	null	slightly tapered at the base	null	50	150	5	15	null	null	densely white-woolly	densely white-woolly	single terminal compound head	compound	null	null	25	45	null	null	null	null	broadly triangular to ovate	dark brown membranous margin	null	finely woolly at the base	null	null	null	null	null	yellow	1	1.5	null	null	null	null	null	null	null	silky hairs
Craspedia_paludicola	Craspedia paludicola	Craspedia paludicola J.Everett & Doust	Everett_1992_lowland	robust herb	75 cm	scattered long fine hairs	narrow-obovate	null	obtuse	attenuate, broadly stem-clasping	null	150 mm	300 mm	8 mm	20 mm	null	null	glabrous or with few scattered long hairs	glabrous or with few scattered long hairs	terminal compound head	compound	null	null	17 mm	30 mm	null	null	null	null	broadly triangular to ovate	membranous	null	silky hairs at the base, glandular hairs overall	null	null	null	null	bright yellow	null	1 mm	18 mm	0.5 mm	1.0 mm	null	null	null	null	null	dense appressed silky hairs
Craspedia_variabilis	Craspedia variabilis	Craspedia variabilis J.Everett & Doust	Everett_1992_lowland	erect herb	50	multi-septate hairs and a few long fine hairs	narrow-spathulate	null	broad-acute	null	null	50	130	5	13	null	null	glandular hairs, multi-septate hairs, sparse long fine simple hairs	glandular hairs, multi-septate hairs, sparse long fine simple hairs	globose terminal compound head	compound	null	null	10	25	null	null	null	null	ovate-cordate to broadly triangular	null	colourless to brown	finely and sparsely woolly at the base	null	null	null	null	null	golden-yellow	15	25	null	null	null	null	null	null	null	fine, appressed, short, silky hairs
Pycnosorus_eremaeus	Pycnosorus eremaeus	Pycnosorus eremaeus J.Everett & Doust	Everett_1992_pycno	Ascending or erect herb	35	null	Linear-ovate to narrow-spathulate	null	Attenuate	null	Fine woolly	20	60	2	6	null	null	Glandular hairs and coarse multi-septate hairs	Glandular hairs, coarse multiseptate hairs, or dense fine woolly hairs	Single ovoid or globose compound head, or one main compound head, branched below or from the centre, giving rise to smaller secondary globose heads	Compound	7	25	6	13	null	null	null	null	Narrow-ovate	Lacking a scarious margin	Brown herbaceous stereome	Glandular and fine woolly hairs below	null	null	null	null	null	Golden-yellow	1	2	0.5	1	null	null	null	null	null	Long appressed white to pink silky hairs
Pycnosorus_melleus	Pycnosorus melleus	Pycnosorus melleus J.Everett & Doust	Everett_1992_pycno	Ascending or erect herb	25 cm	null	linear to narrow-ovate	null	null	null	null	10 mm	35 mm	2 mm	5 mm	null	null	long and short glandular	fine woolly	null	compound	8 mm	38 mm	5 mm	11 mm	null	null	null	null	narrow-ovate	narrow membranous margin	brown clavate herbaceous stereome	glandular and fine woolly	null	null	null	null	yellow	null	0.5 mm	1.1 mm	null	null	null	null	null	null	null	long appressed pink to rust coloured silky hairs
Pycnosorus_pleiocephalus	Pycnosorus pleiocephalus	Pycnosorus pleiocephalus (F.Muell.) J.Everett & Doust	Everett_1992_pycno	Ascending or erect herb	40	glandular, septate hairs	oblong to oblanceolate	null	broad-acute	null	null	10	70	2	10	null	null	glandular, coarse multi-septate hairs	glandular, coarse multi-septate hairs	null	compound heads	10	20	10	15	null	null	null	null	ovate	broad yellow hyaline margin	brown herbaceous	glandular, finely ciliate	null	null	null	null	lemon-yellow	null	1.5	2	1	1.5	null	null	null	null	null	long, appressed dense silky hairs
Pycnosorus_thompsonianus	Pycnosorus thompsonianus	Pycnosorus thompsonianus J.Everett & Doust	Everett_1992_pycno	Ascending or erect herb	35	Dense, appressed, fine woolly	Linear	null	Broad-acute	null	null	10	100	1	5	null	null	Dense, appressed, fine woolly	Dense, appressed, fine woolly	Globose or slightly ovoid	Compound	4	null	4	12	null	null	null	null	Narrow-ovate	Scarious margin	Brown	Dense, woolly, glandular	null	null	null	null	null	Golden-yellow	1	1.5	0.5	0.5	null	null	null	null	null	Long appressed dense silky hairs
Xanthium_spinosum	Xanthium spinosum	Xanthium spinosum L.	FloraOfCentralAustralia	annual	100	pubescent	lanceolate	entire or 3-5-lobed	null	null	entire	null	60	null	null	null	null	null	white-tomentose	null	null	null	null	null	null	null	null	null	null	null	null	null	null	null	null	null	null	null	null	null	null	null	null	null	null	null	null	null	null
Xanthium_occidentale	Xanthium occidentale	Xanthium occidentale Bertol.	FloraOfCentralAustralia	Branched pubescent annuals	100+	pubescent	ovate-cordate	lobed	null	null	null	null	150	null	null	null	null	pubescent	pubescent	null	null	null	null	null	null	null	null	null	null	null	null	null	null	null	null	null	null	null	null	null	null	null	null	null	null	null	null	null	null
Xanthium	Xanthium	Xanthium L.	FloraOfCentralAustralia	Large annual	null	null	null	entire or lobed	null	null	null	null	null	null	null	null	null	null	null	axillary	unisexual	null	null	null	null	null	null	null	null	Free (male) and connate (female)	null	null	null	yes	null	null	null	null	null	null	null	null	null	null	null	null	null	null	null
Wedelia_stirlingii	Apowollastonia stirlingii	Apowollastonia stirlingii (Tate) Orchard	FloraOfCentralAustralia	Erect branched scabrous softly woody herbs	100	null	linear-lanceolate to lanceolate	entire, few-toothed or rarely deeply lobed	null	null	entire	10	50	null	null	null	null	null	null	null	null	null	null	7	12	null	null	null	null	acute	null	null	null	null	yes	null	null	yellow	null	3	5	null	null	null	yes	yes	null	null	null
Wedelia_asperrima	Apowollastonia cylindrica	Apowollastonia cylindrica Orchard	FloraOfCentralAustralia	erect branched scabrous softly woody herb	60	scabrous	linear-lanceolate to oblong	null	null	null	toothed	30	75	null	null	null	null	null	null	null	null	null	null	10	14	null	null	null	null	acuminate	null	null	null	null	yes	null	null	yellow	null	4	null	null	null	subterete or with obtuse angles	null	null	null	null	null
Wedelia	Wedelia	Wedelia Jacq.	FloraOfCentralAustralia	annual herb	null	null	null	entire to lobed	null	null	null	null	null	null	null	null	null	null	null	terminal or subpaniculate peduncles	simple	null	null	null	null	null	null	null	null	null	null	herbaceous	null	yes	yes	null	yes	null	null	null	null	null	null	subterete to winged	null	yes	null	null	null
Waitzia_citrina	Rhodanthe citrina	Rhodanthe citrina (Benth.) Paul G.Wilson	FloraOfCentralAustralia	Erect or ascending annual	40	Glabrous or slightly woolly	null	null	null	null	null	10	70	null	null	null	null	null	null	null	null	null	null	5	10	null	null	null	null	Clawed	Denticulate-ciliate	White or yellow	null	null	null	null	null	null	null	null	null	null	null	Oblong to ellipsoid	null	null	null	null	Papillose
Waitzia_acuminata	Waitzia acuminata	Waitzia acuminata Steetz	FloraOfCentralAustralia	Erect or ascending annual	60	Scabrous-pubescent	Null	Null	Null	Null	Recurved	10	70	Null	Null	Null	Null	Null	Null	Null	Broad-campanulate	Null	Null	7	15	Null	Null	Null	Null	Clawed	Denticulate-ciliate	Yellow to orange	Null	Null	Null	Null	Null	Null	Null	Null	Null	Null	Null	Oblong	Null	Null	Null	Null	Papillose
Waitzia	Waitzia	Waitzia J.C.Wendl.	FloraOfCentralAustralia	annual herb	null	null	linear	entire	null	null	entire	null	null	null	null	null	null	null	null	solitary or racemose	simple	null	null	null	null	null	null	null	null	null	null	white, yellow, or orange	null	no	no	no	yes	null	null	null	null	null	null	somewhat compressed	yes	no	null	null	null
Vittadinia	Vittadinia	Vittadinia A.Rich.	FloraOfCentralAustralia	Perennial herb or undershrubs	null	null	null	Entire to lobed	null	null	null	null	null	null	null	null	null	null	null	Simple, solitary, or in an inflorescence	Simple	null	null	null	null	null	null	null	null	null	Scarious margins	null	Herbaceous	No	Yes	null	Yes	null	null	null	null	null	null	Terete or compressed	Yes	No	null	null	Variously hairy
Vernonia_cinerea_lanata	Cyanthillium cinereum var. lanatum	Cyanthillium cinereum var. lanatum (J.Kost.) Ghafoor	FloraOfCentralAustralia	null	80	pubescent	oblong-elliptic, narrow-elliptic	null	null	null	entire, toothed, lobed, undulate	null	null	null	null	null	null	null	densely greyish-villous	null	null	6	8	null	null	null	4	null	null	narrow	null	null	pilose	null	null	null	null	null	purple or white	1.5	2	null	null	null	null	null	null	null	null
Vernonia	Vernonia	Vernonia Schreb.	FloraOfCentralAustralia	Perennial herb	null	null	null	entire to lobed	null	null	null	null	null	null	null	null	null	null	null	terminal cymose panicles	simple	null	null	null	null	null	null	null	null	null	null	herbaceous	null	no	no	no	yes	null	null	null	null	null	null	subterete, narrowing towards base	no	no	null	null	hairy
Verbesina_encelioides	Verbesina encelioides	Verbesina encelioides (Cav.) Benth. & Hook.f. ex A.Gray	FloraOfCentralAustralia	Erect hairy annuals	200	Hairy	Ovate	null	null	Auriculate	Coarsely toothed	50	100	null	null	null	null	pubescent	pubescent	null	null	null	null	20	25	null	null	null	null	Boat-shaped	null	null	Hairy	null	null	null	null	Yellow	null	6	9	null	null	null	null	null	null	Blackish	null
Verbesina	Verbesina	Verbesina L.	FloraOfCentralAustralia	annual herb	null	null	null	null	null	null	toothed	null	null	null	null	null	null	null	null	terminal or axillary peduncles	null	null	null	null	null	null	null	null	null	lanceolate	null	herbaceous	null	yes	yes	no	yes	null	null	null	null	null	null	null	null	yes	null	null	null
Toxanthes_perpusilla	Millotia perpusilla	Millotia perpusilla (Turcz.) P.S.Short	FloraOfCentralAustralia	Erect or procumbent herb	5	woolly	null	null	null	null	null	5	15	null	null	null	null	woolly	glabrescent	null	null	3	5	null	null	null	null	null	null	null	null	null	woolly	null	null	null	null	null	null	null	3	null	null	null	null	null	null	blackish	papillose or glandular-hairy
Toxanthes	Millota	Millotia Cass.	FloraOfCentralAustralia	annual herb	null	woolly	linear	null	null	null	entire	null	null	null	null	null	null	null	null	solitary capitula	simple	null	null	null	null	null	null	null	null	linear	null	herbaceous	woolly	no	no	no	yes	null	white or pink	null	null	null	null	slender, terete	no	no	null	null	null
Streptoglossa_odora	Streptoglossa odora	Streptoglossa odora (F.Muell.) Dunlop	FloraOfCentralAustralia	Perennial herb	60	null	Oblanceolate, linear	null	null	Decurrent	null	null	null	null	null	null	null	null	null	null	null	null	null	null	null	8	11	null	null	null	null	null	Pilose, densely glandular	null	yes	null	null	null	null	null	null	null	null	null	null	null	no	null	Densely silky hairy
Streptoglossa_macrocephala	Streptoglossa macrocephala	Streptoglossa macrocephala (F.Muell.) Dunlop	FloraOfCentralAustralia	Shrub	100	null	ovate to oblong	null	null	stem-clasping	null	null	null	null	null	null	null	null	null	null	null	null	null	null	null	15	20	null	null	null	null	straw-coloured	densely glandular	null	no	null	null	null	null	null	null	null	null	null	null	null	yes	null	densely silky hairy
Streptoglossa_liatroides	Streptoglossa liatroides	Streptoglossa liatroides (Turcz.) Dunlop	FloraOfCentralAustralia	Short-lived perennial or annual herb	50	null	oblanceolate to spathulate	null	null	attenuate	null	null	null	null	null	null	null	null	null	null	Heads with 50-190 florets	null	null	null	null	11	17	null	null	null	null	null	glabrescent to villous, sparsely glandular	null	yes	null	null	null	null	null	null	null	null	null	null	null	yes	null	Sparsely to densely silky hairy
Streptoglossa_decurrens	Streptoglossa decurrens	Streptoglossa decurrens (DC.) Dunlop	FloraOfCentralAustralia	Shrub	70	null	oblong to elliptic	null	null	decurrent	null	null	null	null	null	null	null	null	null	null	null	null	null	null	null	8	14	null	null	null	null	null	pilose, densely glandular	null	yes	null	null	null	null	null	null	null	null	null	null	no	no	null	densely silky hairy
Streptoglossa_cylindriceps	Streptoglossa cylindriceps	Streptoglossa cylindriceps (J.M.Black) Dunlop	FloraOfCentralAustralia	Annual herb	null	null	Oblanceolate to spathulate or obovate	null	null	Attenuate	null	null	null	null	null	null	null	null	null	null	null	null	null	null	null	15	23	null	null	null	null	null	Glabrescent to glabrous, non-glandular	null	Yes	null	null	null	null	null	null	null	null	Slightly curved	null	null	7-9	null	Sparsely hairy
Streptoglossa_bubakii	Streptoglossa bubakii	Streptoglossa bubakii (Domin) Dunlop	FloraOfCentralAustralia	Perennial herb	70	null	oblanceolate or obovate	null	null	attenuate	null	null	null	null	null	null	null	null	null	null	null	null	null	null	null	10	15	null	null	null	null	null	villous, densely glandular	null	yes	null	null	null	null	null	null	null	null	null	null	null	yes	null	densely silky hairy
Streptoglossa_adscendens	Streptoglossa adscendens	Streptoglossa adscendens (Benth.) Dunlop	FloraOfCentralAustralia	Annual herb	40	null	oblanceolate	null	null	attenuate	null	null	null	null	null	null	null	null	null	null	null	null	null	null	null	null	null	null	null	null	null	null	pilose, glandular	null	yes	null	null	null	null	null	null	null	null	null	null	null	6-8	null	densely silky hairy
Streptoglossa	Streptoglossa	Streptoglossa Steetz	FloraOfCentralAustralia	annual or perennial herb on shrub	null	septate, curly hairs and glands	null	null	null	null	serrate	null	null	null	null	null	null	null	null	simple	simple	7	20	null	null	null	null	null	null	null	null	null	glabrous or variously pubescent or glandular	no	yes	null	yes	pink to purple	pink to purple	null	null	null	null	cylindrical to ovoid	no	no	yes (in some species)	null	variously pubescent
Sphaeranthus_indicus	Sphaeranthus indicus	Sphaeranthus indicus L.	FloraOfCentralAustralia	aromatic annuals	50	pubescent	oblanceolate to oblong-obovate	null	null	tapering to base	sharply but not pungently toothed	null	70	null	null	null	null	null	null	null	null	null	null	10	15	null	null	null	null	linear-lanceolate	ciliate	null	null	null	null	yes	yes	null	null	null	null	null	null	null	null	null	null	null	null
Sphaeranthus	Sphaeranthus	Sphaeranthus L.	FloraOfCentralAustralia	annual herb	null	null	null	null	null	null	toothed	null	null	null	null	null	null	null	null	null	compound	null	null	null	null	null	null	null	null	null	null	null	null	no	null	yes	no	null	null	null	null	null	null	somewhat compressed	yes	no	null	null	pubescent
Sonchus_oleraceus	Sonchus oleraceus	Sonchus oleraceus L.	FloraOfCentralAustralia	null	120	glabrous or slightly hairy	null	entire to pinnatisect	null	null	almost entire to sharply toothed	60	200	null	null	null	null	null	very sparsely woolly	null	null	null	null	null	null	10	15	null	null	null	null	null	null	null	null	null	null	null	null	null	3	null	null	null	null	null	null	null	null
Sonchus_asper	Sonchus asper	Sonchus asper (L.) Hill	FloraOfCentralAustralia	null	120	glabrous	null	entire to pinnatifid	null	null	almost entire to sharply toothed	30	350	null	null	null	null	null	null	null	null	null	null	null	null	10	15	null	null	null	null	null	null	null	null	null	null	null	null	null	2.5	null	null	null	null	null	null	null	null
Sonchus	Sonchus	Sonchus L.	FloraOfCentralAustralia	Herbaceous annual	null	null	null	Pinnatifid	null	null	null	null	null	null	null	null	null	null	null	Paniculate	Simple	null	null	null	null	null	null	null	null	null	null	null	null	no	yes	no	yes	Yellow	null	null	null	null	null	null	yes	no	yes	null	null
Sigesbeckia_orientalis	Sigesbeckia orientalis	Sigesbeckia orientalis L.	FloraOfCentralAustralia	erect branched pubescent annual	less than 100 cm	pubescent	broad-ovate to lanceolate	null	null	null	null	40	100	null	null	null	null	null	null	null	null	null	null	6	12	4	5	null	null	oblanceolate, boat-shaped	null	null	chaffy	null	yes	null	null	yellow	null	3	4	null	null	null	null	null	null	black	null
Sigesbeckia	Sigesbeckia	Sigesbeckia L.	FloraOfCentralAustralia	Herbs	null	null	null	null	null	null	toothed	null	null	null	null	null	null	null	null	paniculate	simple	null	null	null	null	null	null	null	null	boat-shaped	null	null	glandular-hairy	yes	yes	null	yes	null	null	null	null	null	null	angular	no	no	null	null	glabrous
Senecio_quadridentatus	Senecio quadridentatus	Senecio quadridentatus Labill.	FloraOfCentralAustralia	perennial rootstock	100	woolly	linear to lanceolate	null	null	null	distantly toothed (lower), entire (upper)	null	140	null	60	null	null	null	null	corymbose	null	null	11	null	null	null	null	null	null	null	null	null	null	null	null	yes	null	null	null	null	null	null	null	null	null	null	null	null	papillose-pubescent
Senecio_odoratus	Senecio odoratus	Senecio odoratus Hornem.	FloraOfCentralAustralia	perennial	100	almost glabrous	broad-lanceolate	null	null	broadly auricled	toothed	30	120	null	null	null	null	null	null	corymbose-paniculate	null	7	9	null	null	null	null	null	null	null	null	null	null	null	null	null	similar	null	null	null	null	null	null	null	null	null	null	null	pubescent
Senecio_magnificus	Senecio magnificus	Senecio magnificus F.Muell.	FloraOfCentralAustralia	Erect glabrous woody perennial	100	glabrous	obovate-spathulate to oblanceolate	null	null	null	toothed	30	60	null	null	null	null	null	null	corymbose-paniculate	null	8	12	null	null	null	null	null	null	null	null	null	null	null	null	null	null	null	null	null	null	null	null	null	null	null	null	null	pubescent
Senecio_lautus			FloraOfCentralAustralia	annuals or perennials	50	glabrous	linear	pinnatipartite	null	null	entire or toothed	10	50	null	null	null	null	null	null	corymbose-paniculate	null	6	8	null	null	null	null	null	null	null	null	null	null	null	yes	null	null	null	null	null	null	null	null	null	null	null	null	null	white-pubescent or glabrous
Senecio_laceratus	Senecio laceratus	Senecio laceratus (F.Muell.) Belcher	FloraOfCentralAustralia	annual	150	almost glabrous	ovate-lanceolate to broad-oblanceolate	null	null	null	irregularly coarse-toothed	null	80	null	null	null	null	null	null	paniculate	null	null	6	null	null	null	null	null	null	null	null	null	null	null	null	yes	null	null	null	null	null	null	null	null	null	null	null	null	papillose-pubescent, glabrate at maturity
Senecio_gregorii	Senecio gregorii	Senecio gregorii F.Muell.	FloraOfCentralAustralia	annual	30 cm	glabrous	broad-linear	entire	null	null	entire	20 mm	90 mm	null	null	null	null	null	null	solitary	null	8 mm	12 mm	null	null	8 mm	10 mm	null	null	null	8-10-toothed	null	null	null	yes	null	null	null	null	null	null	null	null	null	null	null	null	null	pubescent
Senecio_glossanthus	Senecio glossanthus	Senecio glossanthus (Sond.) Belcher	FloraOfCentralAustralia	annual herb	40 cm	glabrous	broad-linear	entire, toothed, lobed	null	null	entire, toothed	10 mm	50 mm	null	null	null	null	null	null	corymbose	null	4 mm	7 mm	null	null	null	null	null	null	null	null	null	null	null	yes	null	null	null	null	null	null	null	null	null	null	null	null	null	densely pubescent
Senecio_cunninghamii	Senecio cunninghamii	Senecio cunninghamii DC.	FloraOfCentralAustralia	perennial herb	100	glabrous	lanceolate	entire or toothed	null	null	entire or toothed	30	70	null	null	null	null	glabrous	glabrous	corymbose-paniculate	simple	9	11	null	null	null	null	null	null	null	null	null	null	null	null	null	yes	null	null	null	null	null	null	null	null	null	null	null	pubescent
Senecio_anethifolius	Senecio anethifolius	Senecio anethifolius A.Cunn. ex DC.	FloraOfCentralAustralia	Erect branched glabrous perennial	null	glabrous	narrow-linear	pinnatisect	null	null	null	null	100-150	20	40	null	null	null	null	corymbose-paniculate	null	9	12	null	null	null	null	null	null	null	null	null	null	null	null	null	yes	null	null	null	null	null	null	null	null	null	null	null	glabrous or scabrous-pubescent
Senecio	Senecio	Senecio L.	FloraOfCentralAustralia	Annual or perennial herbs or shrubs	null	null	null	Entire, toothed or lobed	null	null	null	null	null	null	null	null	null	null	null	Simple, terminal, solitary or corymbose	Simple	null	null	null	null	null	null	null	null	null	null	null	null	no	yes	yes	yes	yellow	yellow	null	null	null	null	Terete	no	no	yes	null	null
Rutidosis_helichrysoides	Rutidosis helichrysoides	Rutidosis helichrysoides DC.	FloraOfCentralAustralia	Erect woolly softly woody perennial	60	woolly	linear to lanceolate	null	null	somewhat decurrent on stem	null	10	100	null	null	null	null	null	null	null	null	null	null	8	20	null	null	null	null	lanceolate	transversely wrinkled, ciliate	null	null	null	null	null	yes	null	null	null	1	null	null	null	null	null	null	null	null
Rutidosis	Rutidosis	Rutidosis DC.	FloraOfCentralAustralia	perennial herb	null	null	null	null	null	null	entire	null	null	null	null	null	null	null	null	solitary on terminal peduncles or paniculate	simple	null	null	null	null	null	null	null	null	null	null	yellow	null	no	no	no	yes	null	null	null	null	null	null	broadly obconical	no	no	no	null	papillose
Pterocaulon_sphacelatum	Pterocaulon sphacelatum	Pterocaulon sphacelatum (Labill.) Benth. ex F.Muell.	FloraOfCentralAustralia	herb	120	woolly to tomentose	oblanceolate to oblong	null	null	null	entire	10	35	null	null	null	null	null	null	terminal or apparently lateral	compound	8	20	null	null	null	null	null	null	outer: spathulate; inner: linear-lanceolate	null	null	woolly	null	null	10-30	1	null	null	null	null	null	null	null	null	null	null	null	null
Pterocaulon_serrulatum	Pterocaulon serrulatum	Pterocaulon serrulatum (Montrouz.) Guillaumin	FloraOfCentralAustralia	herbs or shrubs	90	woolly or glandular-pubescent	lanceolate to ovaté-lanceolate	null	null	null	toothed	30	50	null	null	null	null	null	null	null	compound	null	null	null	null	null	null	null	null	outer bracts linear to linear-spathulate; inner bracts linear	woolly-ciliate towards apex only	null	woolly-ciliate towards apex only	null	null	yes	yes	null	null	null	null	null	null	null	null	null	null	null	null
Pterocaulon	Pterocaulon	Pterocaulon Elliott	FloraOfCentralAustralia	Perennial	null	null	null	null	null	null	entire or toothed	null	null	null	null	null	null	null	null	pedunculate or sessile	compound	null	null	null	null	null	null	null	null	linear to spathulate	null	null	Outer: woolly; Inner: glabrous or ciliate	no	no	yes	yes or male	null	null	null	null	null	null	terete or slightly compressed	yes	no	null	null	sparsely pubescent
Podolepis_muelleri	Podolepis muelleri	Podolepis muelleri (Sond.) G.L.Davis	FloraOfCentralAustralia	annual herb	25	woolly	linear-lanceolate to lanceolate	null	null	stem-clasping to hastate	null	10	50	1.5	null	null	null	null	null	null	null	null	null	null	null	5	8	null	null	null	null	null	smooth	null	no	yes	yes	null	null	null	null	null	null	null	null	null	null	null	null
Podolepis_jaceoides	Podolepis jaceoides	Podolepis jaceoides (Sims) Voss	FloraOfCentralAustralia	Erect, annual	80	Woolly	Linear, lanceolate, oblanceolate	null	null	null	null	null	200	null	20	null	null	null	null	Solitary capitula	Simple	null	null	10	30	null	null	null	null	Clawed, obtuse to acute	null	null	Smooth	null	yes	null	null	null	null	null	null	null	null	null	null	null	null	null	null
Podolepis_capillaris	Podolepis capillaris	Podolepis capillaris (Steetz) Diels	FloraOfCentralAustralia	annual	60	almost glabrous	linear	null	null	null	null	5	40	0.5	1.5	null	null	null	null	poorly defined panicle	null	null	null	null	null	6	7	null	null	obtuse	null	null	smooth	null	yes	null	yes	null	null	null	null	null	null	null	null	null	null	null	null
Podolepis_canescens	Podolepis canescens	Podolepis canescens A.Cunn. ex DC.	FloraOfCentralAustralia	woolly few-branched annual	80	woolly	lanceolate to oblanceolate	null	acute	null	null	20	80	null	16	null	null	null	null	terminal peduncles, sometimes forming a loose panicle	null	15	25	null	null	null	null	null	null	globose, ovoid or hemispherical	null	null	null	null	yes	null	null	null	null	null	null	null	null	null	null	null	null	null	null
Podolepis_arachnoidea	Podolepis arachnoidea	Podolepis arachnoidea (Hook.) Druce	FloraOfCentralAustralia	Erect many-stemmed woolly perennial	80	woolly	linear to oblanceolate	null	null	null	null	10	135	null	18	null	null	null	null	in clusters of 3-10, almost sessile	null	null	null	null	null	null	10	null	null	subcampanulate	null	null	null	null	null	null	null	null	null	null	null	null	null	null	null	null	null	null	null
Podolepis	Podolepis	Podolepis Labill.	FloraOfCentralAustralia	Annual or Perennial herbs	null	null	null	null	null	null	Entire	null	null	null	null	null	null	null	null	Solitary on terminal peduncle or paniculate	Simple	null	null	null	null	null	null	null	null	With scarious blades, outer sessile, inner clawed	null	null	null	No	Yes	No	Yes	Yellow	Yellow	null	null	null	null	Terete	No	No	null	null	Papillose
Pluchea_tetranthera	Pluchea tetranthera	Pluchea tetranthera F.Muell.	FloraOfCentralAustralia	subshrub	120	pubescent or glandular	obovate to oblong-lanceolate	null	null	null	teeth deltoid	10	50	null	null	null	null	null	null	racemose or paniculate corymbs	null	null	null	2.5	4	null	null	null	null	lanceolate to ovate	minutely fimbriate	null	pubescent or glabrous	null	null	null	null	null	white or pink	null	null	null	null	null	null	null	null	null	null
Pluchea_rubelliflora	Pluchea rubelliflora	Pluchea rubelliflora (F.Muell.) B.L.Rob.	FloraOfCentralAustralia	Erect branched subshrub	50	Glabrous or slightly pubescent	Oblanceolate to elliptic	null	null	null	Conspicuously decurrent in 2 narrow wings on stems	7	30	null	null	null	null	null	null	Poorly defined racemose or paniculate corymbs	null	null	null	3	4	null	null	null	null	Narrow-lanceolate or narrow-oblanceolate	Minutely fimbriate	null	Papillose or glabrous	null	null	null	null	null	null	null	null	null	null	null	null	null	null	null	null
Pluchea_dentex	Pluchea dentex	Pluchea dentex Benth.	FloraOfCentralAustralia	aromatic subshrub	60	glandular-pubescent	linear or linear-oblanceolate	null	null	null	teeth usually linear	10	40	null	null	null	null	null	null	single on terminal peduncles	null	null	null	7	14	null	null	null	null	inner long-acuminate	null	null	glandular-pubescent	null	null	null	null	pink or purple	null	null	null	null	null	null	null	null	null	null	null
Pluchea_baccharoides	Pluchea baccharoides	Pluchea baccharoides (F.Muell.) F.Muell. ex Benth.	FloraOfCentralAustralia	shrub	100	glabrous	linear to linear-oblanceolate	entire	null	null	entire	10	25	null	null	null	null	glabrous	glabrous	in small clusters or single	null	null	null	2.5	4	null	null	null	null	+ ovate	ciliate	null	minutely pubescent or glandular	null	null	null	null	null	?whitish	null	null	null	null	null	null	null	null	null	null
Pluchea	Pluchea	Pluchea Cass.	FloraOfCentralAustralia	Perennial herbs or shrubs	null	null	null	lobed	null	null	toothed	null	null	null	null	null	null	null	null	solitary on terminal peduncles or in panicles	simple	null	null	null	null	null	null	null	null	null	scarious	herba- ceous	null	no	null	yes	yes (or male)	white, pink or red	null	null	null	null	null	subterete	no	no	null	null	hairy
Osteospermum_muricatum	Osteospermum muricatum	Osteospermum muricatum E.Mey. ex DC.	FloraOfCentralAustralia	Erect or ascending glandular hairy branched herbs	60	glandular hairy	linear to linear-lanceolate or oblong	entire or finely toothed to pinnately lobed	null	null	null	5	40	null	null	null	null	null	null	corymbose	simple	null	null	null	null	3	8	null	null	acuminate	null	null	null	null	yes	null	null	yellow	null	null	null	null	null	obovoid	null	null	null	null	smooth or tubercled
Osteospermum	Osteospermum	Osteospermum L.	FloraOfCentralAustralia	Perennial herb	null	null	null	Toothed or lobed	null	null	null	null	null	null	null	null	null	null	null	Terminal on peduncles	Simple	null	null	null	null	null	null	null	null	+ Lanceolate	null	null	null	No	Yes	No	No	null	null	null	null	null	null	3-angled	No	No	Yes	null	often partly glandular
Olearia_subspicata	Olearia subspicata	Olearia subspicata (Hook.) Benth.	FloraOfCentralAustralia	Shrub	150	White hoary	Linear	Null	Null	Null	Revolute	5	15	Null	Null	Null	Null	Glabrous	Woolly	Terminal racemes or raceme-like panicles	Null	5	9	Null	Null	6	8	Null	Null	Obovate to oblanceolate	Null	Yellowish, shiny	Null	Null	Yes	Null	Null	White	Null	Null	Null	Null	Null	Null	Null	Null	Null	Null	Silky-pubescent
Olearia_stuartii	Olearia stuartii	Olearia stuartii (F.Muell.) Benth.	FloraOfCentralAustralia	Shrub	60	short glandular and long hairs	oblanceolate	null	null	tapering	3-toothed towards apex or many-toothed or upper leaves entire	5	20	null	null	null	null	null	null	corymbose	simple	null	null	null	null	5	6	null	null	linear-lanceolate to oblanceolate	null	null	null	null	yes	null	null	blue to pink	null	null	null	null	null	null	null	null	null	null	silky-villous
Olearia_pimeleoides	Olearia pimeleoides	Olearia pimeleoides (DC.) Benth.	FloraOfCentralAustralia	Shrub	100	White-hoary	Obovate to broad-lanceolate	null	null	null	Recurved	3	12	null	null	null	null	Glabrous	Woolly	Single, terminal	Subsessile	null	null	null	null	4	10	null	null	Lanceolate to elliptic	null	null	Densely pubescent towards apex	null	Yes	null	null	White	null	null	null	null	null	null	null	null	null	null	Silky-pubescent
Olearia_ferresii	Olearia ferresii	Olearia ferresii (F.Muell.) Benth.	FloraOfCentralAustralia	Erect viscid shrub	100 cm (c. 1 m)	almost entirely glabrous	elliptic to oblanceolate	null	mucronate	null	serrate	40 mm	100 mm	null	null	null	null	null	null	corymbose	null	null	null	null	null	7 mm	10 mm	null	null	linear-lanceolate	null	null	glandular-keeled	null	yes	null	null	white	null	null	null	null	null	null	null	null	null	null	silky-pubescent
Olearia_exiguifolia	Olearia exiguifolia	Olearia exiguifolia (F.Muell.) F.Muell. ex Benth.	FloraOfCentralAustralia	Shrub	100	White-hoary	Obovate-cuneate	Lobed	Null	Null	Revolute	2	8	Null	Null	Including petiole	Null	Glabrescent	Dense-tomentose	Terminating short axillary branches	Null	Null	Null	Null	Null	3	4	Null	Null	Linear-elliptic	Null	Null	Null	Null	Yes	Null	Null	White	Null	Null	Null	Null	Null	Null	Null	Null	Null	Null	Pubescent
Olearia_calcarea	Olearia calcarea	Olearia calcarea F.Muell. ex Benth.	FloraOfCentralAustralia	Erect glabrous viscid shrubs	100	null	obovate to orbicular	null	null	null	toothed or crenate	3	10	null	null	null	null	null	null	single, terminal	simple	null	null	null	null	8	15	null	null	ovate to oblanceolate	null	null	null	null	yes	null	null	white	null	null	null	null	null	null	null	null	null	null	silky-pubescent
Olearia_arida	Olearia arida	Olearia arida E.Pritz.	FloraOfCentralAustralia	viscid shrubs	null	white-hoary	linear or linear-lanceolate	null	null	null	recurved	7	20	null	null	null	null	almost glabrous	woolly	single, terminal, subsessile	null	null	null	null	null	null	5	null	null	oblanceolate	null	null	glabrous	null	yes	null	null	null	null	null	null	null	null	null	null	null	null	null	glabrous
Olearia	Olearia	Olearia Moench	FloraOfCentralAustralia	Perennial	null	null	null	entire, toothed or lobed	null	null	null	null	null	null	null	null	null	null	null	solitary, racemes, or panicles	simple	null	null	null	null	null	null	null	null	null	scarious	herbaceous	null	no	yes	no	yes	null	null	null	null	null	null	terete or almost so	no	no	no	null	hairy or glabrous
Myriocephalus_stuartii	Polycalymma stuartii	Polycalymma stuartii F.Muell. & Sond. ex Sond.	FloraOfCentralAustralia	null	50	woolly or glandular pubescent, sticky	linear or lanceolate	null	null	null	null	20	70	1	5	null	null	null	null	null	compound	15	30	20	40	5	7	null	null	null	null	null	woolly	null	null	null	null	null	null	null	null	null	null	null	null	null	null	null	null
Myriocephalus_rudallii	Myriocephalus rudallii	Myriocephalus rudallii (F.Muell.) Benth.	FloraOfCentralAustralia	null	15	sparsely woolly	linear or lanceolate or oblanceolate	null	null	null	null	5	25	1	5	null	null	glabrous or tomentose	glabrous or tomentose	null	compound	5	10	10	15	1.5	2	null	null	null	woolly-ciliate	green midribs, white laminae	woolly	null	null	null	null	null	null	null	null	null	null	null	null	null	null	null	null
Myriocephalus_rhizocephalus	Myriocephalus rhizocephalus	Myriocephalus rhizocephalus (DC.) Benth.	FloraOfCentralAustralia	null	null	prostrate	linear or lanceolate	null	null	null	null	20	70	1	3	null	null	glabrous to sparsely woolly	glabrous to sparsely woolly	null	compound	5	18	8	20	null	null	null	null	null	null	hyaline with green midrib	woolly-ciliate	null	null	null	null	null	null	null	null	null	null	null	null	null	null	null	null
Myriocephalus	Myriocephalus	Myriocephalus Benth.	FloraOfCentralAustralia	annual herb	null	null	null	null	null	null	entire	null	null	null	null	null	null	null	null	null	compound	null	null	null	null	null	null	null	null	null	null	null	null	no	no	no	yes	null	null	null	null	null	null	obovoid	null	null	null	null	sparsely pubescent or densely silky hairy
Minuria_suaedifolia	Kippistia suaedifolia	Kippistia suaedifolia F.Muell.	FloraOfCentralAustralia	Glabrous undershrub	25	glabrous	narrow-linear	null	mucronate	null	null	2	10	null	null	null	null	null	null	null	null	null	null	null	null	2	3	null	null	oblong to obovate	ciliate	null	null	null	yes	null	null	yellow	null	less than 1	less than 1	null	null	null	null	null	null	null	glabrous
Minuria_rigida	Minuria rigida	Minuria rigida J.M.Black	FloraOfCentralAustralia	perennial	25	glabrous	ovate-lanceolate to elliptic-oblong	null	mucronate	null	null	5	20	null	null	null	null	null	null	null	null	null	null	null	null	3.5	5	null	null	lanceolate to oblong-acuminate	ciliolate	null	null	null	yes	null	null	blue	null	2	null	null	null	null	null	null	null	null	pubescent
Minuria_leptophylla	Minuria leptophylla	Minuria leptophylla DC.	FloraOfCentralAustralia	Undershrub	30	Pubescent, becoming glabrescent towards base	Narrow-linear	Entire	Mucronulate	null	Entire	10	25	null	null	null	null	null	null	null	null	null	null	null	null	3	5	null	null	Oblanceolate	Ciliate towards apex	null	null	null	null	null	null	White to purple	null	2	null	null	null	null	null	null	null	null	Silky-villous
Minuria_integerrima	Minuria integerrima	Minuria integerrima (DC.) Benth.	FloraOfCentralAustralia	Glabrous erect perennial	40	Glabrous	Linear to lanceolate	Entire	Acute	null	Entire	15	30	2.5	null	null	null	null	null	Corymbosely	Simple	null	null	null	null	3	4	null	null	Lanceolate to oblong-lanceolate	Denticulate	null	null	null	Yes	null	Sometimes	White, bluish, or lilac	null	null	1	null	null	null	null	null	null	null	Pubescent at least towards apex
Minuria_denticulata	Minuria denticulata	Minuria denticulata (DC.) Benth.	FloraOfCentralAustralia	woolly-tomentose erect or decumbent branching perennial	40	null	oblanceolate to linear	null	obtuse	null	entire or with a few distant teeth towards apex	10	30	null	null	null	null	null	null	null	null	null	null	null	null	2	5	null	null	oblong-lanceolate to ovate-lanceolate	denticulate towards apex	null	null	null	yes	null	null	blue	null	1	null	null	null	null	null	null	null	null	pubescent or with a few hairs at least towards apex
Minuria_cunninghamii	Minuria cunninghamii	Minuria cunninghamii (DC.) Benth.	FloraOfCentralAustralia	erect undershrub	50	glabrous	narrow-linear	entire	mucronulate	null	entire	5	20	null	1	null	null	null	null	null	null	null	null	null	null	3	6	null	null	linear to oblanceolate	ciliate towards apex	null	null	null	yes	null	null	white or pale blue	null	2	3	null	null	null	null	null	null	null	pubescent
Minuria_annua	Minuria annua	Minuria annua (Tate) J.M.Black	FloraOfCentralAustralia	annual	10	glabrous	narrow-linear	null	obtuse	null	null	10	30	null	null	null	null	null	null	null	null	null	null	null	null	2	5	null	null	oblong	ciliate at apex	null	null	null	yes	null	null	white	null	null	2	null	null	null	null	null	null	null	silky-pubescent
Minuria	Minuria	Minuria DC.	FloraOfCentralAustralia	Shrubs or undershrubs or almost herbaceous	null	null	null	null	null	null	entire or toothed	null	null	null	null	null	null	null	null	terminal on short peduncles	simple	null	null	null	null	null	null	null	null	herbaceous	scarious	null	null	naked	yes	null	null	null	null	null	null	null	null	null	yes	null	null	null	glabrous or hairy
Millotia_greevesii	Millotia greevesii	Millotia greevesii F.Muell.	FloraOfCentralAustralia	Decumbent to erect woolly herbs	15	woolly	narrow-linear	null	null	hardly stem-clasping	null	7	20	null	null	null	null	null	null	null	null	4	6	null	null	null	null	null	null	linear	fimbriate at apex	null	null	null	null	null	null	yellow	sometimes becoming reddish	3.5	8	null	null	null	null	null	null	brown to reddish-black	null
Millotia	Millota	Millotia Cass.	FloraOfCentralAustralia	annual herb	null	null	linear	entire	null	null	entire	null	null	null	null	null	null	null	null	solitary capitula	simple	null	null	null	null	null	null	null	null	equal	scarious	herbaceous	null	no	no	no	yes	null	yellow	null	null	null	null	narrow, beaked	null	null	null	null	papillose
Leptorhynchos_panaetioides	Leiocarpa panaetioides	Leiocarpa panaetioides (DC.) Paul G.Wilson	FloraOfCentralAustralia	perennial herb	50	woolly	linear	null	null	null	null	10	30	null	null	null	null	null	null	null	null	null	null	5	7	null	null	null	null	narrow-elliptic	null	null	woolly	null	null	null	null	null	null	null	null	null	null	null	null	null	null	null	null
Leptorhynchos	Leptorhynchos	Leptorhynchos Less.	FloraOfCentralAustralia	Slightly woody perennial	null	null	null	null	null	null	entire	null	null	null	null	null	null	null	null	single on terminal peduncles	simple	null	null	null	null	null	null	null	null	null	scarious	null	null	no	null	yes	yes	null	null	null	null	null	null	terete	null	null	null	null	null
Lactuca_serriola	Lactuca serriola	Lactuca serriola L.	FloraOfCentralAustralia	Erect glabrous herbs	150	Glabrous	Entire or pinnatifid	Pinnatifid	null	Sagittate	Toothed	null	300	null	null	null	null	null	Prickly	null	null	null	null	null	null	8	12	null	null	null	null	null	null	null	null	null	null	Yellow	null	null	3	null	null	null	null	null	Striate	Brownish	null
Lactuca	Lactuca	Lactuca L.	FloraOfCentralAustralia	Herbaceous biennial herbs	null	null	null	Entire or pinnatifid	null	null	Often somewhat spiny	null	null	null	null	null	null	null	null	Paniculate	Simple	null	null	null	null	null	null	null	null	Cylindrical	null	null	null	No	Yes	No	No	null	null	null	null	null	null	Obovate-cuneate, long-beaked	Yes	null	null	null	null
Ixiolaena_tomentosa	Leiocarpa tomentosa	Leiocarpa tomentosa (Sond.) Paul G.Wilson	FloraOfCentralAustralia	Much-branched woolly shrubs	70	null	lanceolate, linear-oblong, oblanceolate	null	tapering to a fine point	null	null	10	50	null	null	null	null	null	null	null	null	8	15	null	null	null	null	null	null	linear or linear-lanceolate	null	null	tomentose	null	null	null	null	null	yellow	null	null	null	null	null	null	null	null	null	null
Ixiolaena_leptolepis	Leiocarpa leptolepis	Leiocarpa leptolepis (DC.) Paul G.Wilson	FloraOfCentralAustralia	subshrub	40	glandular-scabrid to tomentose	spathulate to oblanceolate	null	mucronate	null	null	15	60	null	null	null	null	null	null	null	null	8	9	null	18	null	null	null	null	linear	null	null	glandular-hairy	null	null	null	null	null	yellow	null	null	null	null	null	null	null	null	null	null
Ixiolaena_brevicompata	Leiocarpa brevicompta	Leiocarpa brevicompta (F.Muell.) Paul G.Wilson	FloraOfCentralAustralia	subshrub	40	woolly or more often glandular-scabrid	oblanceolate	null	acute	null	null	15	35	null	null	null	null	null	null	null	null	7	8	null	15	null	null	null	null	linear	null	null	glandular or slightly woolly	null	null	null	null	null	null	null	null	null	null	null	null	null	null	null	null
Ixiolaena	Ixiolaena	Ixiolaena Benth.	FloraOfCentralAustralia	Perennial herb or somewhat woody	null	null	null	null	null	null	entire	null	null	null	null	null	null	null	null	solitary capitula	simple	null	null	null	null	null	null	null	null	null	null	herbaceous	null	no	no	yes	yes	null	null	null	null	null	null	terete or angular	no	no	null	null	glabrous
Ixiochlamys_nana	Ixiochlamys nana	Ixiochlamys nana (Ewart & Jean White) Grau	FloraOfCentralAustralia	Annual	20	null	null	null	null	null	null	15	30	5	10	null	null	null	null	null	null	7	9	null	null	null	null	null	null	narrow-lanceolate	null	null	null	null	null	null	null	white	null	null	null	null	null	null	null	null	null	null	glabrous
Ixiochlamys_integerrima	Ixiochlamys integerrima	Ixiochlamys integerrima Dunlop	FloraOfCentralAustralia	Perennial	less than 30	null	linear-lanceolate	null	null	null	null	null	50	3	5	null	null	null	glabrescent	null	null	null	10	null	null	null	null	null	null	linear	null	null	null	null	null	null	null	white to mauve	null	null	null	null	null	null	null	null	null	null	scattered short hairs near apex, glabrous below
Ixiochlamys_filicifolia	Ixiochlamys filicifolia	Ixiochlamys filicifolia Dunlop	FloraOfCentralAustralia	Annual	20 cm	null	null	null	null	null	null	50 mm	60 mm	null	null	null	null	pilose	null	null	null	15 mm	20 mm	null	null	null	null	null	null	linear-lanceolate	null	null	null	null	null	null	null	white	null	null	null	null	null	null	null	null	null	null	silky hairy
Ixiochlamys_cuneifolia	Ixiochlamys cuneifolia	Ixiochlamys cuneifolia (R.Br.) F.Muell. & Sond. ex Sond.	FloraOfCentralAustralia	Perennial	25	null	null	null	null	null	coarsely toothed	null	45	1	9	null	null	ciliate with patent white hairs	null	null	null	null	10	null	null	null	null	null	null	null	null	null	null	null	null	null	null	null	null	null	null	null	null	null	null	null	null	null	silky hairy, glabrous towards top
Ixiochlamys	Ixiochlamys	Ixiochlamys F.Muell. & Sond.	FloraOfCentralAustralia	Annual or perennial herb	null	null	null	Entire or variously lobed, divided	null	null	Entire	null	null	null	null	null	null	null	null	Solitary capitula	Simple	7	20	null	null	null	null	null	null	Linear to lanceolate	null	null	Glabrous or glandular	No	Yes	null	Yes	null	null	null	null	null	null	null	Yes	null	null	null	Smooth
Isoetopsis_graminifolia	Isoetopsis graminifolia	Isoetopsis graminifolia Turcz.	FloraOfCentralAustralia	stemless glabrous herbs	null	glabrous	narrow	null	null	null	null	10	50	null	null	null	null	null	null	null	null	null	null	null	null	null	null	null	null	oblong to obovate-oblong	null	greenish	null	null	null	null	null	null	null	2	null	null	null	null	null	null	null	null	villous
Isoetopsis	Isoetopsis	Isoetopsis Turcz.	FloraOfCentralAustralia	annual herb	null	null	linear	null	null	null	null	null	null	null	null	null	null	null	null	clustered at base of leaves	simple	null	null	null	null	null	null	null	null	null	scarious	null	null	no	no	yes	no	null	null	null	null	null	null	obconical	null	null	null	null	villous
Hypochoeris_radicata	Hypochaeris radicata	Hypochaeris radicata L.	FloraOfCentralAustralia	Hairy perennial	70	null	null	sinuate to pinnatifid	null	null	null	20	200	null	null	null	null	scabrous	null	null	null	null	null	null	null	10	25	null	null	null	null	null	null	null	yes	null	null	null	null	null	null	null	null	null	null	null	null	orange	null
Hypochoeris_glabra	Hypochaeris glabra	Hypochaeris glabra L.	FloraOfCentralAustralia	almost glabrous annual	30	null	null	toothed to pinnatifid	null	null	null	10	200	null	null	null	null	glabrous or sparsely hairy	null	null	null	null	null	null	null	8	15	null	null	null	null	null	null	null	null	null	null	null	null	null	null	null	null	null	null	null	null	reddish-brown	null
Hypochoeris	Hypochaeris	Hypochaeris L.	FloraOfCentralAustralia	Annual or perennial herb	null	null	null	Toothed or lobed	null	null	null	null	null	null	null	null	null	null	null	Solitary capitula	Simple	null	null	null	null	null	null	null	null	Ovoid to oblong	null	Herbaceous	null	Yes	Yes	No	No	Yellow	null	null	null	null	null	Cylindrical	No	No	Yes	null	null
Helipterum_uniflorum	Rhodanthe uniflora	Rhodanthe uniflora (J.M.Black) Paul G.Wilson	FloraOfCentralAustralia	annual herb	15	grey-white woolly	linear	null	null	null	null	4	13	null	null	null	null	null	null	terminal and axillary clusters	simple	null	null	null	3	null	null	null	null	ovate, merging to oblanceolate to linear	null	grey-white with central brown ribs	woolly with glabrous tips	no	no	no	yes	null	null	null	null	null	null	null	null	no	null	null	short, scattered, 2-hooked hairs, otherwise glabrous, enveloped in wool
Helipterum_troedelii	Rhodanthe troedelii	Rhodanthe troedelii (F.Muell.) Paul G.Wilson	FloraOfCentralAustralia	Erect to ascending annual	25	woolly, sparser on older parts	linear to lanceolate	null	acute	null	null	7	30	1	4.5	null	null	glabrous	null	irregular corymbose clusters	null	null	null	10	12	5	8	null	null	cylindrical to campanulate	null	pale straw-yellow	null	null	null	null	null	null	null	null	null	null	null	null	null	null	null	null	silky-villous
Helipterum_tietkensii	Rhodanthe tietkensii	Rhodanthe tietkensii (F.Muell.) Paul G.Wilson	FloraOfCentralAustralia	woolly-grey pubescent herb	null	woolly	linear to oblanceolate	null	null	null	null	null	80	null	null	null	null	null	null	null	null	null	null	null	null	null	6	null	null	cylindrical to narrow campanulate	null	green-brown	null	null	null	null	null	null	null	null	null	null	null	null	null	null	null	null	with scattered, appressed hairs
Helipterum_tenellum	Erymophyllum tenellum	Erymophyllum tenellum (Turcz.) Paul G.Wilson	FloraOfCentralAustralia	Erect slender herb	20	Glandular	Linear to filiform	null	null	null	null	2	25	null	null	null	null	Glandular	Glandular	Solitary or in loose irregular corymbose clusters	Simple	4	8	5	21	null	null	null	null	Lanceolate	Scarious membranous	Golden-straw	null	null	null	null	null	null	null	null	null	null	null	null	null	null	null	null	Silky-villous
Helipterum_stuartianum	Rhodanthe stuartiana	Rhodanthe stuartiana (Sond. & F.Muell.) Paul G.Wilson	FloraOfCentralAustralia	Erect to ascending + glabrous herb	20	null	Linear	null	null	null	null	6	45	1	2	null	null	null	null	Solitary	null	null	null	20	40	12	18	null	null	Ovate, subulate	Scarious	Pale cream to brown, darker than lamina	null	null	null	null	null	null	null	null	null	null	null	null	null	null	null	null	Silky-villous
Helipterum_strictum	Rhodanthe stricta	Rhodanthe stricta (Lindl.) Paul G.Wilson	FloraOfCentralAustralia	annual	50	glabrous	lanceolate to oblanceolate	null	null	null	null	10	55	2	10	null	null	null	null	solitary or in loose irregular corymbs	null	null	null	7	15	10	14	null	null	outer: ovate; inner: ovate to elliptical	null	outer: golden-straw to brown; inner:	null	null	null	null	null	null	null	null	null	null	null	null	null	null	null	null	silky-villous
Helipterum_stipitatum	Leucochrysum stipitatum	Leucochrysum stipitatum (F.Muell.) Paul G.Wilson	FloraOfCentralAustralia	Greyish pubescent herb	60	null	linear to lanceolate or oblanceolate	null	null	null	null	10	135	2	12	null	null	null	null	solitary	null	null	null	14	30	10	15	null	null	linear to narrow-oblanceolate	null	yellow to golden	glandular-hairy (innermost bracts)	null	null	null	null	null	null	null	null	null	null	null	null	null	null	null	glabrous to papillose
Helipterum_splendidum	Rhodanthe chlorocephala	Rhodanthe chlorocephala subsp. splendida (Hemsl.) Paul G.Wilson	FloraOfCentralAustralia	annual herb	45	glabrous	narrow spathulate to narrow oblanceolate (lower leaves), linear to oblong (upper leaves)	null	acute to acuminate	null	null	9	30	1.3	null	null	null	null	null	solitary on long peduncles	null	null	null	20	60	15	30	null	null	ovate to elliptic (outer bracts), creamy-white elliptic to oblanceolate (inner bracts)	short winged claw	straw-brown (outer bracts), creamy-white (inner bracts)	scarious	null	null	null	null	null	null	null	null	null	null	null	null	yes (outer achenes)	null	null	silky-villous (outer achenes), with scattered marginal hairs (innermost achenes)
Helipterum_saxatile	Anemocarpa saxatilis	Anemocarpa saxatilis (Paul G.Wilson) Paul G.Wilson	FloraOfCentralAustralia	perennial herb	40	woolly	oblong to narrow-obovate	null	acuminate	null	null	12	45	2	10	null	null	null	null	solitary capitula	null	null	null	17	25	7	8	null	null	lanceolate to ovate	null	white to pale-straw	densely woolly at base	null	null	null	null	null	null	null	null	null	null	null	no	no	null	null	glabrous, papillose
Helipterum_roseum	Rhodanthe chlorocephala	Rhodanthe chlorocephala subsp. rosea (Hook.) Paul G.Wilson	FloraOfCentralAustralia	annual herb	50	glabrous	linear to narrow oblong	null	null	null	null	5	15	null	2	null	null	null	null	solitary capitula	simple	null	null	null	50	null	10	null	null	narrow-ovate to ovate-lanceolate	scarious	pale yellow, pink to white, golden-brown	null	null	null	null	null	null	null	null	null	null	null	null	null	null	null	null	silky-villous
Helipterum_pygmaeum	Rhodanthe pygmaea	Rhodanthe pygmaea (DC.) Paul G.Wilson	FloraOfCentralAustralia	Annual	15	+ glabrous to slightly woolly	Linear-filiform	No data	No data	No data	No data	6	18	No data	No data	No data	No data	No data	No data	Solitary or clustered	No data	No data	No data	1	5	6	11	No data	No data	Ovate or oblong	Membranous	Golden-straw to golden-brown	Glabrous	No data	No data	No data	No data	No data	No data	No data	No data	No data	No data	No data	No data	No data	No data	No data	Silky-villous or + glabrous to sparsely hairy
Helipterum_pterochaetum	Chrysocephalum pterochaetum	Chrysocephalum pterochaetum F.Muell.	FloraOfCentralAustralia	much-branched shrub or subshrub	50	white tomentose	linear to narrow-lanceolate	null	null	null	sometimes revolute	5	60	1	2	null	null	+ glabrous	null	solitary or in terminal clusters	null	null	null	3	5	5	7	null	null	outer: elliptical, inner: oblong-oblanceolate	laciniate and ciliate	outer: pale yellow	null	null	null	1-3	null	null	null	null	null	null	null	null	null	null	null	null	finely papillose
Helipterum_polygalifolium	Rhodanthe polygalifolia	Rhodanthe polygalifolia (A.Cunn. ex DC.) Paul G.Wilson	FloraOfCentralAustralia	annual herb	40	glabrous	lanceolate to oblanceolate	null	null	null	null	6	30	1	6	null	null	null	null	solitary capitula	simple	null	null	15	40	10	20	null	null	narrow-ovate	null	pale to gold-straw or pale brown	null	null	null	null	null	bright or pale yellow	null	null	null	null	null	null	null	null	null	null	silky-villous
Helipterum_moschatum	Rhodanthe moschata	Rhodanthe moschata (A.Cunn. ex DC.) Paul G.Wilson	FloraOfCentralAustralia	Grey-white woolly herb	40	woolly	lanceolate to oblanceolate	null	null	stem-clasping	null	5	55	1	11	null	null	null	null	irregularly corymbose, paniculate	null	null	null	null	3	null	4	null	null	outer bracts membranous, ovate to elliptical, obtuse; inner bracts oblanceolate to cuneate	null	straw to yellow	woolly	null	null	null	1 appears to be fertile	null	null	null	null	null	null	null	null	null	null	null	glabrous except for a few scattered appressed short hairs
Helipterum_molle	Leucochrysum molle	Leucochrysum molle (A.Cunn. ex DC.) Paul G.Wilson	FloraOfCentralAustralia	Woolly-grey annual	null	null	linear to oblanceolate	null	acute to apiculate	null	null	15	50	1	4	null	null	null	null	solitary capitula	null	10	30	null	null	10	12	null	null	ovate	transparent on innermost bracts	yellow to golden	woolly at base	null	null	null	null	null	null	null	null	null	null	slightly contracted at summit	null	null	null	null	papillose
Helipterum_microglossum	Rhodanthe microglossa	Rhodanthe microglossa (Maiden & Betche) Paul G.Wilson	FloraOfCentralAustralia	null	30 cm	woolly-grey	linear to lanceolate, rarely ovate	null	null	null	null	10 mm	35 mm (linear to lanceolate), 30 mm (ovate)	2 mm	7 mm (linear to lanceolate), 10 mm (ovate)	null	null	null	null	terminal, solitary or in clusters or corymbs	null	null	null	5 mm	8 mm	4 mm	8 mm	null	null	conical to cylindrical, obovate to elliptical-oblong	scarious along margins of exposed parts excluding lamina	pale-straw to golden-brown	woolly along margins	null	null	null	null	null	null	null	null	null	null	null	null	null	null	null	silky-villous
Helipterum_maryonii	Rhodanthe maryonii	Rhodanthe maryonii (S.Moore) Paul G.Wilson	FloraOfCentralAustralia	Erect to ascending annual	30	'cobwebby' hairs	linear to broad-lanceolate	null	null	null	null	8	45	1	10	null	null	'cobwebby' hairs	'cobwebby' hairs	corymbose clusters	null	null	null	3	6	4	6	null	null	outer bracts: ovate, obtuse	null	outer bracts: pale-straw, brown to golden, scarious; inner bracts: creamy-white, membranous	inner bracts: woolly along central rib	null	null	null	null	null	null	null	null	null	null	null	null	null	null	null	glabrous or with short blunt hairs; enveloped in wool similar in colour to bracts
Helipterum_laeve	Rhodanthe laevis	Rhodanthe laevis (A.Gray) Paul G.Wilson	FloraOfCentralAustralia	Glabrous slender annual	21 cm	Glabrous	Linear	null	Slightly broader at apex	null	null	6 mm	20 mm	to mm	1 mm	null	null	null	null	Loosely clustered	null	3 mm	4 mm	1 mm	4 mm	3 mm	4 mm	null	null	Ovate to oblong	Scattered woolly hairs on margins	Transparent white to rusty-gold	Scattered woolly hairs on margins	null	null	null	null	null	null	null	null	null	null	null	null	null	null	null	Sparsely silky to covered in scattered short hairs
Helipterum_jessenii			FloraOfCentralAustralia	annual	15	woolly to almost glabrous	linear to filiform	null	null	null	null	1	18	null	null	null	null	null	null	solitary capitula	simple	null	null	5	12	null	6	null	null	ovate	sparsely ciliate	scarious, straw-coloured	null	null	null	null	null	null	null	null	null	null	null	null	null	null	null	null	smooth to papillose
Helipterum_floribundum	Rhodanthe floribunda	Rhodanthe floribunda (A.Cunn. ex DC.) Paul G.Wilson	FloraOfCentralAustralia	Much-branched annual or perhaps rarely perennial herb	40	loosely woolly all over	linear to oblong	null	null	null	null	5	50	1	3	null	null	null	null	solitary and terminal but arranged in leafy paniculate or corymbose inflorescences	null	null	null	10	20	8	14	null	null	outer bracts ovate; inner bracts with ovate to shortly lanceolate lamina	woolly margins	merging from scarious white and transparent to white translucent papery	woolly	null	null	null	null	null	null	null	null	null	null	null	null	null	null	null	silky-villous
Helipterum_fitzgibbonii	Leucochrysum fitzgibbonii	Leucochrysum fitzgibbonii (F.Muell.) Paul G.Wilson	FloraOfCentralAustralia	Annual herb	45	Glandular	Linear to oblong	null	Obtuse to acute; Acuminate	null	null	5	40	1	5	null	null	null	null	Solitary capitula	Simple	null	null	15	25	7	10	null	null	Linear-lanceolate to ovate	null	Dark purple to purplish-brown; Inner: straw-yellow claw, white (rarely pinkish) lamina	Glandular-hairy	null	null	null	null	null	null	null	null	null	null	null	null	null	null	null	Glabrous
Helipterum_craspedioides	Helipterum craspedioides	Helipterum craspedioides W.Fitzg.	FloraOfCentralAustralia	Erect to ascending annual	39	green and scabrous to woolly and glandular-hairy	spathulate to oblanceolate (basal), linear (cauline)	null	null	null	null	35	95	2	9	null	null	scabrous with scattered glandular hairs	scabrous with scattered glandular hairs	in compact, corymbose clusters	compound terminal head	null	null	null	3	null	4.5	null	null	ovate	transparent, membranous	null	null	no	no	no	no	null	null	null	null	null	null	null	no	no	no	null	silky-villous (fertile); + glabrous (sterile)
Helipterum_corymbosum	Rhodanthe corymbosa	Rhodanthe corymbosa (A.Gray) Paul G.Wilson	FloraOfCentralAustralia	null	16	+ glabrous to sparsely woolly-white	linear-subulate	null	null	null	null	6	30	1	2.5	null	null	null	null	corymbose clusters	null	null	null	3	5	4	5	null	null	cylindrical to conical	null	pale-straw	+ glabrous	no	no	yes	yes	null	null	null	null	null	null	null	no	no	no	null	short blunt hairs
Helipterum_corymbiflorum	Rhodanthe corymbiflora	Rhodanthe corymbiflora (Schltdl.) Paul G.Wilson	FloraOfCentralAustralia	Erect to ascending grey-white woolly annual	40	grey-white woolly	linear to lanceolate	null	null	null	null	5	50	1	6	null	null	null	null	terminal corymb	null	null	null	10	25	12	16	null	null	elliptical to narrow ovate	null	outer bracts straw to golden-brown, inner bracts white	glabrous to slightly woolly along margins and/or central rib	null	null	null	null	null	null	null	null	null	null	null	null	null	null	null	silky-villous
Helipterum_charsleyae	Rhodanthe charsleyae	Rhodanthe charsleyae (F.Muell.) Paul G.Wilson	FloraOfCentralAustralia	Annual herb	60	+ glabrous or sparsely woolly	linear-lanceolate to oblanceolate	null	null	null	null	10	90	1	12	null	null	glabrous	with scattered short glandular hairs	solitary or in clusters	null	null	null	2	6	4	7	null	null	outer: ovate; inner: elliptical to oblong	null	outer: pale-straw; inner: gold-yellow	outer: scattered woolly hairs	null	null	null	null	null	null	null	null	null	null	null	null	null	null	null	silky-villous
Helipterum_adpressum	Chrysocephalum puteale	Chrysocephalum puteale (S.Moore) Paul G.Wilson	FloraOfCentralAustralia	Densely-branched shrub or subshrub	30	white tomentose	linear-subulate	null	spreading tips, uppermost with scarious tips	null	null	3	10	null	null	null	null	null	null	solitary on leafy peduncles	null	3	6	4	8	3	6	null	null	outer bracts narrow-ovate to oblong, acute, inner bracts lanceolate, acute, to subulate with distinct yellow claw	ciliate - lacinate	yellow-gold, scarious	null	no	no	yes	yes	null	null	null	null	null	null	null	null	null	null	null	papillose
Helipterum			FloraOfCentralAustralia	Annual herbs to shrubs	null	Glabrous to cotton-woolly or white tomentose	null	null	null	null	Entire	null	null	null	null	null	null	null	null	null	Simple	null	null	null	null	null	null	null	null	Broadly hemispherical to narrow ovoid or cylindrical	null	White or coloured	null	No	No	Rarely	Yes	null	Yellow	null	To 3 mm long	null	null	Angular-terete, sub-terete or obovoid	Often compressed	No	null	null	Glabrous, papillose or more often silky-villous
Helichrysum_thomsonii	Cremnothamnus thomsonii	Cremnothamnus thomsonii (F.Muell.) Puttock	FloraOfCentralAustralia	Perennial herb	25	Woody at base, soft glandular and/or woolly along stems	Lanceolate to ovate	null	Acute to acuminate	Petiolate to sessile or stem-clasping	null	20	75	12	25	null	null	Less glandular hairy	Markedly reticulate and glandular hairy	Terminal panicles	Simple	null	null	8	11	6	8	null	null	Outer bracts ovate, inner bracts linear with membranously winged claws	null	White	Glabrous	No	No	Yes	Yes	null	null	null	null	null	null	null	null	null	null	null	Covered in short blunt hairs
Helichrysum_semifertile	Schoenia ramosissima	Schoenia ramosissima (F.Muell.) Paul G.Wilson	FloraOfCentralAustralia	glabrous to woolly herb	20	glabrous to woolly	linear	null	null	null	null	7	60	null	null	null	null	glabrous to sparsely woolly or glandular-hairy	glabrous to sparsely woolly or glandular-hairy	terminal in erect leafy corymbose clusters	simple	7	12	6	13	7	12	null	null	ovate to oblong	null	brownish to golden-brown	null	null	null	null	yes	null	null	null	null	null	null	null	yes	no	null	null	pubescent with hooked hairs
Helichrysum_podolepideum	Anemocarpa podolepidium	Anemocarpa podolepidium (F.Muell.) Paul G.Wilson	FloraOfCentralAustralia	perennial herb	15	white tomentose	spathulate to oblanceolate, rarely oblong	null	null	null	null	15	70	6	40	null	null	densely tomentose	densely tomentose	solitary capitula	simple	null	null	15	25	10	15	null	null	linear-lanceolate	woolly along margins	straw to browny-yellow (outer), yellow-white (inner)	woolly (margins), glandular-hairy (claws)	null	null	null	yes	null	null	null	null	null	null	null	null	null	null	null	papillose, glabrous
Helichrysum_monochaetum	Gratwickia monochaeta	Gratwickia monochaeta F.Muell.	FloraOfCentralAustralia	Erect to ascending small woolly herb	15	Woolly	Linear to narrow-oblong	null	null	null	null	12	30	1	4	null	null	null	null	Dense terminal clusters	null	3	5	5	5	null	null	null	null	Lanceolate	Very long ciliate	Yellow	Pilose	null	null	Yes	Yes	null	null	null	null	null	null	null	Yes	null	null	null	Finely pubescent to glabrous
Helichrysum_kempei	Ozothamnus kempei	Ozothamnus kempei (F.Muell.) Anderb.	FloraOfCentralAustralia	Woody shrub	null	woolly-tomentose	linear	null	apiculate	null	recurved to revolute	8	35	null	null	null	null	null	woolly	dense terminal clusters	null	null	null	4	6	5	7	null	null	ovate to lanceolate	null	creamy to greenish	woolly and glandular	null	null	null	yes	null	null	null	null	null	null	null	null	null	null	null	echente with short blunt hairs
Helichrysum_davenportii	Lawrencella davenportii	Lawrencella davenportii (F.Muell.) Paul G.Wilson	FloraOfCentralAustralia	annual herb	40	glandular, septate hairs	linear-lanceolate to linear-oblanceolate	null	null	null	null	3	140	2	10	null	null	null	null	solitary capitula	null	8	12	25	50	8	20	null	null	lanceolate-subulate	ciliate	golden-brown scarious	null	null	null	null	yes	null	white to pink	8	12	null	null	cylindrical	no	no	null	null	glabrous to hoary
Helichrysum_cassinianum	Schoenia cassiniana	Schoenia cassiniana (Gaudich.) Steetz	FloraOfCentralAustralia	erect herb	60	minutely scabrid with dense septate and glandular hairs	linear-lanceolate to oblanceolate	null	acute to apiculate	null	null	15	120	2	15	null	null	null	null	corymbose clusters	null	8	10	15	20	8	10	null	null	ovate to oblong	null	straw to golden-brown	glabrous	no	null	null	yes	null	white to pink	null	6	null	null	null	null	null	null	null	silky
Helichrysum_bracteatum	Xerochrysum bracteatum	Xerochrysum bracteatum (Vent.) Tzvelev	FloraOfCentralAustralia	Erect perennials	60	minutely scabrid with septate and glandular hairs and/ or sometimes woolly	narrow oblanceolate to obovate	null	obtuse to apiculate	null	null	35	115	5	40	null	null	null	null	solitary	null	15	20	25	50	null	null	null	null	ovate to lanceolate	null	golden-yellow (rarely reddish-brown)	glabrous	null	null	null	null	null	null	null	null	null	null	cylindrical	null	null	null	null	glabrous
Helichrysum_basedownii	Leptorhynchos baileyi	Leptorhynchos baileyi F.Muell.	FloraOfCentralAustralia	Erect to ascending slender herb	20	Woolly	Linear	null	null	null	null	10	20	null	null	null	null	null	Loosely woolly to + glabrous	Solitary on leafy peduncles	null	null	null	8	14	5	7	null	null	Lanceolate	Ciliate	Transparent to hyaline	Sparsely woolly at base	null	null	null	Yes	null	null	null	null	null	null	null	Yes	null	null	null	Glabrous, papillose
Helichrysum_ayersii	Schoenia ayersii	Schoenia ayersii (F.Muell.) J.M.Black	FloraOfCentralAustralia	Erect herb	50	Glandular and septate hairs	Linear to narrow-oblanceolate	null	null	null	null	20	70	2	10	null	null	null	null	Solitary or irregularly clustered	null	null	null	12	20	7	10	null	null	Ovate to oblong	Ciliate margins	Hyaline	Outer: glandular hairs; Inner: glabrous	null	null	null	null	null	null	null	null	null	null	null	null	null	null	null	Papillose with simple hairs on papillae
Helichrysum_apiculatum	Chrysocephalum apiculatum	Chrysocephalum apiculatum (Labill.) Steetz	FloraOfCentralAustralia	perennial	60	loosely woolly to woolly-tomentose, often with septate glandular hairs	linear-lanceolate to oblanceolate	null	acute to apiculate	null	null	15	50	3	10	null	null	tomentose	tomentose	corymbs, racemes, or panicles	null	null	null	6	10	5	6	null	null	linear-lanceolate to lanceolate	ciliate in top half	golden-yellow	sessile (outer), glandular hairy claws (inner)	no	no	yes	yes	null	null	null	null	null	null	null	no	no	no	null	glabrous, smooth to papillose
Helichrysum_ambiguum	Leiocarpa semicalva	Leiocarpa semicalva (F.Muell.) Paul G.Wilson	FloraOfCentralAustralia	Perennial	40	woolly-tomentose, glandular-hairy	linear to linear-lanceolate	null	acute to acuminate or apiculate	null	serrate	8	35	1	4	null	null	glandular-scabrous	woolly	solitary on slender peduncles	null	null	null	8	15	5	8	null	null	lanceolate to linear-lanceolate	shortly ciliate at apex and long curly ciliate towards base	yellow	null	null	null	yes	yes	null	null	null	null	null	null	null	yes	null	null	null	glabrous
Helichrysum			FloraOfCentralAustralia	Annual herbs to shrubs	null	glabrous to tomentose and/or with septate and glandular hairs	null	entire	null	stem-clasping	entire	null	null	null	null	null	null	null	null	null	null	null	null	null	null	null	null	null	null	merging into inner bracts; inner similar or with a narrow or broad winged or wingless claw ending in a spreading erect or appressed papery petal-like white or coloured lamina	null	null	null	no	no	yes	yes	null	null	null	null	null	null	cylindrical to obovoid	often compressed	no	no	null	glabrous, papillose, hoary or silky-villous
Helianthus_annuus	Helianthus annuus	Helianthus annuus L.	FloraOfCentralAustralia	annual	300	coarsely hairy	ovate	null	null	cordate	null	null	200	null	null	null	null	null	null	null	null	null	null	20	100	null	null	null	null	3-lobed	null	null	chaffy	null	yes	null	null	yellow	null	10	20	null	null	null	null	null	null	blackish	null
Helianthus	Helianthus	Helianthus L.	FloraOfCentralAustralia	Large annuals	null	null	null	null	null	null	toothed	null	null	null	null	null	null	null	null	simple, single on terminal peduncles or + paniculate	depressed hemispherical	null	null	null	null	null	null	null	null	null	null	null	null	yes	yes	null	yes	null	null	null	null	null	null	null	yes	null	null	null	pubescent
Hedypnois_cretica	Leontodon rhagadioloides	Leontodon rhagadioloides (L.) Enke & Zidorn	FloraOfCentralAustralia	Procumbent or erect annual	50	Pubescent or scabrous	null	null	null	null	null	10	150	null	null	null	null	null	null	null	null	null	null	null	null	5	9	null	null	null	null	null	null	null	null	null	null	null	null	null	6	null	null	null	null	null	null	null	null
Hedypnois	Leontodon	Leontodon L.	FloraOfCentralAustralia	annual herb	null	null	null	null	null	null	entire or toothed	null	null	null	null	null	null	null	null	solitary or paniculate	simple	null	null	null	null	null	null	null	null	null	null	null	herbaceous	no	yes	no	yes	yellow	null	null	null	null	null	terete, curved, ribbed	no	no	yes	null	null
Gnephosis_skirrophora	Trichanthodium skirrophorum	Trichanthodium skirrophorum Sond. & F.Muell. ex Sond.	FloraOfCentralAustralia	null	20	null	linear	null	null	null	null	10	20	1	2	null	null	tomentose	tomentose	null	compound	5	13	4	14	null	null	null	null	null	null	null	null	null	null	null	null	null	null	null	null	null	null	null	null	null	null	null	null
Gnephosis_foliata	Gnephosis arachnoidea	Gnephosis arachnoidea Turcz.	FloraOfCentralAustralia	null	30	null	linear	null	null	null	null	5	30	1	2	null	null	glabrous to tomentose	glabrous to tomentose	null	compound	4	8	4	11	null	null	null	null	null	null	null	null	null	null	null	null	null	null	null	null	null	null	null	null	null	null	null	null
Gnephosis_eriocarpa	Gnephosis eriocarpa	Gnephosis eriocarpa (F.Muell.) Benth.	FloraOfCentralAustralia	null	20	null	linear, oblanceolate, obovate	null	null	null	null	10	50	1	5	null	null	tomentose	tomentose	null	compound	5	11	5	15	null	null	null	null	leaf-like	null	null	woolly	null	null	null	null	null	null	null	null	null	null	null	null	null	null	null	null
Gnephosis_burkittii	Lemooria burkittii	Lemooria burkittii (Benth.) P.S.Short	FloraOfCentralAustralia	null	10	null	linear	null	null	null	null	5	20	1	1	null	null	glabrous to glandular-pubescent	glabrous to glandular-pubescent	null	compound	null	null	6	10	null	null	null	null	leaf-like to scarious	null	null	null	null	null	null	null	null	null	null	null	null	null	null	null	null	null	null	null
Gnephosis	Gnephosis	Gnephosis Cass.	FloraOfCentralAustralia	annual herb	null	null	null	null	null	null	entire	null	null	null	null	null	null	null	null	null	compound	null	null	null	null	null	null	null	null	null	null	null	null	no	no	no	yes	null	null	null	null	null	null	+ obovoid	null	null	null	null	hairy or glabrous
Gnaphalium_sphaericum	Euchiton sphaericus	Euchiton sphaericus (Willd.) Holub	FloraOfCentralAustralia	erect or ascending herb	70	woolly	elliptic to elliptic-spathulate	null	acute	null	null	10	80	null	null	null	null	glabrescent	null	dense terminal cluster	simple	null	null	8	25	null	4	null	null	rather narrow-ellipsoid or slightly broader towards base	null	stramineous to brownish, green towards base	null	null	null	yes	yes	null	null	null	null	null	null	null	null	null	null	null	null
Gnaphalium_polycaulon	Gnaphalium polycaulon	Gnaphalium polycaulon Pers.	FloraOfCentralAustralia	annual herb	20	woolly	narrow- obovate to elliptic	null	obtuse or acute	null	null	10	40	null	null	null	null	null	null	racemose	simple	null	null	null	5	null	2.5	null	null	null	null	dull pale brown or stramineous	null	null	null	yes	yes	null	null	null	null	null	null	null	null	null	null	null	null
Gnaphalium_luteoalbum	Pseudognaphalium luteoalbum	Pseudognaphalium luteoalbum (L.) Hilliard & B.L.Burtt	FloraOfCentralAustralia	woolly herbs	70	woolly	linear to oblong or obovate	null	obtuse to acuminate	null	null	10	50	null	null	null	null	null	null	corymb or raceme	null	null	null	5	15	5	6	null	null	null	null	pale yellow or pale gold	null	null	null	numerous	5-10	null	null	null	null	null	null	null	null	null	null	null	null
Gnaphalium_diamantinensis	Gnaphalium diamantinense	Gnaphalium diamantinense Paul G.Wilson	FloraOfCentralAustralia	Erect woolly herbs	15	Woolly	Narrow-obovate to linear-lanceolate	null	Acute	null	Undulate	10	25	null	null	null	null	null	null	Dense woolly clusters	null	null	null	null	5	null	2.5	null	null	Broad-ellipsoid	null	Stramineous	Densely woolly	null	null	Yes	Yes	null	null	null	null	null	null	null	null	null	null	null	null
Gnaphalium			FloraOfCentralAustralia	Densely hairy annuals or small perennials	null	null	null	null	null	null	entire	null	null	null	null	null	null	null	null	single on terminal peduncles or clustered	simple	null	null	null	null	null	null	null	null	null	null	null	outer scarious at least in upper part	no	no	yes	yes	null	null	null	null	null	null	oblong	no	no	null	null	papillose or glabrous
Glossogyne_tenuifolia	Glossocardia bidens	Glossocardia bidens (Retz.) Veldkamp	FloraOfCentralAustralia	perennial herb	30	glabrous	null	bipinnatipartite	null	null	null	30	100	null	null	null	null	null	null	null	null	null	null	null	5	null	null	null	null	null	null	null	chaffy	null	null	null	null	yellow	null	null	13	null	null	null	null	null	null	blackish	smooth or minutely scabrid
Glossogyne	Glossocardia	Glossocardia Cass.	FloraOfCentralAustralia	perennial herb	null	null	null	pinnatipartite	null	null	null	null	null	null	null	null	null	null	null	simple on terminal peduncles or loosely paniculate	simple	null	null	null	null	null	null	null	null	+ linear	null	null	null	yes	yes	null	yes	null	null	null	null	null	null	linear	null	null	yes	null	null
Flaveria_australasica	Flaveria trinervia	Flaveria trinervia (Spreng.) C.Mohr	FloraOfCentralAustralia	null	60	glabrous	linear to elliptic	entire or minutely toothed	null	null	null	10	35	null	null	null	null	null	null	heads terminating in compound head and lateral branches appearing dichotomous	compound	null	null	4	10	null	null	null	null	leaf-like	null	null	null	null	yes	null	null	yellow	null	3	4	null	null	null	null	null	null	black	null
Flaveria	Flaveria	Flaveria Juss.	FloraOfCentralAustralia	annual herb	null	null	null	null	null	null	entire to toothed	null	null	null	null	null	null	null	null	sessile, terminal or in angle between 2 branches	compound	null	null	null	null	null	null	null	null	null	null	null	null	no	yes (female)	yes	yes	null	null	null	null	null	null	linear	yes	null	null	null	null
Erodiophyllum_elderi	Erodiophyllum elderi	Erodiophyllum elderi F.Muell.	FloraOfCentralAustralia	erect herb	35	rough	null	bipinnatipartite	null	null	null	50	100	null	null	null	null	null	null	null	null	null	null	null	null	15	20	null	null	lanceolate	fringed	null	null	yes	yes	yes	no	purple	null	null	null	null	null	null	null	null	null	null	null
Erodiophyllum	Erodiophyllum	Erodiophyllum F.Muell.	FloraOfCentralAustralia	null	null	null	null	deeply lobed	null	null	null	null	null	null	null	null	null	null	null	terminal	simple	null	null	null	null	null	null	null	null	equal	null	herbaceous	null	yes	yes	null	yes	null	null	null	null	null	null	obconical, sub-tetragonous	null	null	null	null	glabrous
Eriochlamys_behrii	Eriochlamys behrii	Eriochlamys behrii Sond. & F.Muell. ex Sond.	FloraOfCentralAustralia	null	12	woolly-tomentose	linear or oblanceolate	null	null	null	revolute	null	10	null	null	null	null	glabrous to tomentose	null	null	compound	null	null	5	10	null	null	null	null	null	null	null	null	null	null	null	null	null	null	null	null	null	null	null	null	null	null	null	null
Eriochlamys	Eriochlamys	Eriochlamys Sond. & F.Muell.	FloraOfCentralAustralia	annual herb	null	woolly	null	null	null	null	entire	null	null	null	null	sessile	null	null	null	compound heads	compound	null	null	null	null	null	null	null	null	ovate	null	green	woolly	no	null	null	yes	null	null	null	null	null	null	obovoid	null	null	null	null	null
Erigeron_sessilifolius	Iotasperma sessilifolium	Iotasperma sessilifolium (F.Muell.) G.L.Nesom	FloraOfCentralAustralia	Erect branched villous herbs	null	villous	oblong-cuneate	null	coarsely toothed towards apex	null	coarsely toothed	null	probably less than 60	null	null	sessile	null	null	null	null	null	null	null	null	null	3	4	null	null	broad-lanceolate	null	null	null	null	yes	null	null	null	null	1	1.5	null	null	ovate-oblong	null	null	null	straw-coloured	null
Erigeron	Erigeron	Erigeron L.	FloraOfCentralAustralia	Annuals	null	null	null	null	null	null	entire or toothed	null	null	null	null	null	null	null	null	terminating short branches	simple	null	null	null	almost hemispherical	null	null	null	null	null	narrow scarious margins	herbaceous	null	no	yes	null	yes	null	null	null	null	null	null	null	yes	no	null	null	pubescent
Epaltes_cunninghamii	Ethuliopsis cunninghamii	Ethuliopsis cunninghamii (Hook.) F.Muell.	FloraOfCentralAustralia	Dioecious herbs	50	Glabrous or partly scabrous	Oblong to oblong-oblanceolate	null	null	null	Toothed	15	70	null	null	Sessile	Sessile	null	null	Paniculate	Simple	null	null	c. 3	null	null	null	null	null	+ obovate	Minutely ciliate at least towards apex	null	null	null	null	null	null	null	White	less than 1	null	null	null	Striate	null	null	null	null	null
Epaltes_australis	Sphaeromorphaea australis	Sphaeromorphaea australis (Less.) Kitam.	FloraOfCentralAustralia	Prostrate or ascending herb	15	glabrous or pubescent	spathulate to obovate	null	null	null	crenate or with a few broad teeth	10	20	null	null	null	null	null	null	axillary or lateral	simple	null	null	4	7	null	null	null	null	oblanceolate to obovate	sometimes minutely toothed towards apex	null	null	no	no	null	yes	null	yellowish	1	1.5	null	null	null	null	null	yes	null	null
Epaltes	Epaltes	Epaltes Cass.	FloraOfCentralAustralia	annual herb	null	glabrous or pubescent	null	null	null	null	entire or toothed	null	null	null	null	null	null	null	null	simple, terminal, axillary or paniculate, sessile or shortly pedunculate	null	null	null	null	null	null	null	null	null	null	null	null	null	no	no	yes	yes	null	null	null	null	null	null	null	slightly compressed	no	null	null	glabrous or papillose
Eclipta_alatocarpa	Eclipta alatocarpa	Eclipta alatocarpa Melville	FloraOfCentralAustralia	herb	40	scabrous	lanceolate	null	null	null	null	15	35	null	null	null	null	null	null	null	null	null	null	3	5	4	5	null	null	linear-subulate	ciliate	null	null	null	null	null	null	yellow	null	4.5	5.5	null	null	null	null	null	null	null	null
Eclipta	Eclipta	Eclipta L.	FloraOfCentralAustralia	annual herb	null	null	null	null	null	null	entire, somewhat undulate	null	null	null	null	null	null	null	null	null	simple	null	null	null	null	null	null	null	null	oblong to ovate	null	herbaceous	null	yes	yes	null	yes	null	null	null	null	null	null	null	null	ray achenes 3-winged, disc achenes 2-winged	null	null	papillose
Dittrichia_graveolens	Dittrichia graveolens	Dittrichia graveolens (L.) Greuter	FloraOfCentralAustralia	Erect aromatic sticky glandular-hairy herb	50	glandular-hairy	linear to oblanceolate	entire or indistinctly toothed	null	null	entire or indistinctly toothed	null	75	null	null	null	null	null	null	loose pyramidal panicle	null	null	null	null	null	4	7	null	null	null	null	null	null	null	yes	null	null	yellow or red	null	null	2	null	null	null	null	null	null	null	null
Dittrichia	Dittrichia	Dittrichia Greuter	FloraOfCentralAustralia	annual	null	null	null	null	null	null	entire or toothed	null	null	null	null	null	null	null	null	paniculate	simple	null	null	null	null	null	null	null	null	linear-lanceolate	scarious margins	herbaceous	glandular-pubescent	no	yes	null	yes	null	null	null	null	null	null	terete	no	no	null	null	pubescent
Dimorphocoma_minutula	Dimorphocoma minutula	Dimorphocoma minutula F.Muell. & Tate	FloraOfCentralAustralia	Erect glandular hairy annuals	15	Glandular hairy	Oblanceolate	null	null	null	null	10	30	null	null	null	null	null	null	null	null	null	null	4	10	null	null	null	null	null	null	null	null	null	Yes	null	null	White	null	3	4	null	null	Obovate	Yes	null	null	null	Silky-villous
Dimorphocoma	Dimorphocoma	Dimorphocoma F.Muell. & Tate	FloraOfCentralAustralia	Annual herb	null	null	null	null	null	null	Entire	null	null	null	null	null	null	null	null	Terminal	Simple	null	null	null	null	null	null	null	null	Lanceolate	null	Herbaceous	null	No	Yes	null	Yes	null	null	null	null	null	null	null	Yes	null	null	null	Hairy or glabrous
Dichromochlamys_dentatifolia	Dichromochlamys dentatifolia	Dichromochlamys dentatifolia (F.Muell.) Dunlop	FloraOfCentralAustralia	null	25	null	spathulate	null	coarsely toothed	tapering	null	10	35	2	10	null	null	villous, rarely glabrous	glandular	null	null	null	10	null	null	null	null	null	null	null	null	null	glandular	null	null	null	null	white or pink	null	null	null	null	null	null	null	null	null	null	silky-hairy in lower part, sparsely glandular near apex
Dichromochlamys	Dichromochlamys	Dichromochlamys Dunlop	FloraOfCentralAustralia	annual herb	null	null	null	null	null	null	null	null	null	null	null	null	null	null	null	solitary capitula	simple	null	null	null	null	null	null	null	null	null	null	null	null	no	yes	no	yes	null	null	null	null	null	null	null	yes	no	no	null	null
Cratystylis_conocephala	Cratystylis conocephala	Cratystylis conocephala (F.Muell.) S.Moore	FloraOfCentralAustralia	shrub	100	densely pubescent	obovate	null	null	null	null	5	8	null	null	null	null	null	grey-pubescent	null	null	6	15	null	null	null	null	null	null	obtuse	ciliate	null	pubescent	null	null	null	null	null	null	6	7	null	null	null	null	null	null	null	glabrous
Cratystylis	Cratystylis	Cratystylis S.Moore	FloraOfCentralAustralia	perennial shrub	null	null	null	null	null	null	entire	null	null	null	null	null	null	null	null	solitary capitula	simple	null	null	null	null	null	null	null	null	null	scarious	null	null	no	no	yes	yes	null	null	null	null	null	null	null	no	no	yes	null	null
Craspedia_pleiocephala	Pycnosorus pleiocephalus	Pycnosorus pleiocephalus (F.Muell.) J.Everett & Doust	FloraOfCentralAustralia	Annual	30	scantily woolly	lanceolate, ovoid, oblanceolate	null	null	null	null	10	40	2	10	null	null	sparsely hirsute	null	null	compound	10	18	10	15	null	null	null	null	null	null	null	null	null	null	null	null	null	null	null	null	null	null	null	null	null	null	null	null
Craspedia_globosa	Pycnosorus globosus	Pycnosorus globosus F.L.Bauer ex Benth.	FloraOfCentralAustralia	Perennial	100	woolly	linear or lanceolate	null	null	null	null	50	120	3	20	null	null	woolly-tomentose	woolly-tomentose	null	compound	null	null	20	25	null	null	null	null	null	null	null	null	null	null	null	null	null	null	null	null	null	null	null	null	null	null	null	null
Craspedia_chrysantha	Pycnosorus chrysanthus	Pycnosorus chrysanthus (Schltdl.) Sond.	FloraOfCentralAustralia	Annual	25	grey-woolly	linear	null	null	null	null	10	20	1	2	null	null	tomentose	null	null	compound	10	25	8	12	null	null	null	null	null	null	null	null	null	null	null	null	null	null	null	null	null	null	null	null	null	null	null	null
Craspedia	Craspedia	Craspedia G.Forst.	FloraOfCentralAustralia	Annual or perennial unbranched herbs	null	null	null	null	null	null	entire	null	null	null	null	null	short	null	null	null	compound	null	null	null	null	null	null	null	null	small	hyaline	null	null	yes	no	no	yes	null	null	null	null	null	null	obovoid	null	null	null	null	silky-hairy
Cotula_coronopifolia	Cotula coronopifolia	Cotula coronopifolia L.	FloraOfCentralAustralia	annuals or perennials	20	glabrous	null	entire to pinnately lobed	null	base-clasping stem	null	20	40	null	null	null	null	null	null	null	null	null	null	10	12	null	null	null	null	oblong	null	null	null	null	null	null	null	null	yellow	null	1	null	null	null	null	outer achenes winged	null	null	hairy on one face
Cotula	Cotula	Cotula L.	FloraOfCentralAustralia	Herbs	null	null	null	entire to lobed	null	null	null	null	null	null	null	null	null	null	null	terminal	simple	null	null	null	null	null	null	null	null	null	scarious margins	herbaceous	null	no	null	null	yes	null	null	null	null	null	null	null	null	yes	null	null	null
Conyza_bonariensis	Erigeron bonariensis	Erigeron bonariensis L.	FloraOfCentralAustralia	null	75	pubescent	linear to oblanceolate	null	null	null	lower with a few teeth	null	null	null	null	null	null	null	null	poorly-defined panicle	null	null	null	null	null	null	5	null	null	linear	null	whitish inside	null	null	null	null	null	white	null	null	1.5	null	null	linear	null	null	null	straw-coloured	null
Conyza	Erigeron	Erigeron L.	FloraOfCentralAustralia	annual	null	null	null	entire or toothed	null	null	null	null	null	null	null	null	null	null	null	simple, paniculate, pedunculate	simple	null	null	null	null	null	null	null	null	null	narrow scarious	herbaceous	null	no	yes	no	yes	null	null	null	null	null	null	null	yes	no	no	null	pubescent
Coleocoma_centaurea	Coleocoma centaurea	Coleocoma centaurea F.Muell.	FloraOfCentralAustralia	Branched glabrous shrubs	50	glabrous	linear-oblanceolate	null	null	null	toothed	10	50	null	null	null	null	null	null	Sessile	null	9	14	null	null	null	null	null	null	broad, acute to obtuse	null	null	spreading tips	null	null	null	null	cream or pink	null	null	3	null	null	null	null	null	finely multi-striate	null	null
Coleocoma	Coleocoma	Coleocoma F.Muell.	FloraOfCentralAustralia	perennial softly-woody shrubs	null	null	null	null	null	null	toothed	null	null	null	null	null	null	null	null	terminal or apparently axillary	simple	null	null	null	null	null	null	null	null	ovoid	null	herbaceous at first but becoming hard and dry	null	no	no	yes	no	null	null	null	null	null	null	null	somewhat compressed	no	yes	null	null
Cirsium_vulgare	Cirsium vulgare	Cirsium vulgare (Savi) Ten.	FloraOfCentralAustralia	null	150	cottony	null	null	null	null	null	50	150	null	null	null	null	scabrous	cottony	null	null	25	40	null	null	null	null	null	null	lanceolate	null	null	null	null	null	null	null	null	purple	null	null	null	null	null	null	null	null	yellow and black	null
Cirsium	Cirsium	Cirsium Mill.	FloraOfCentralAustralia	herbaceous biennial	null	null	null	pinnatipartite or pinnatifid	null	null	strongly decurrent	null	null	null	null	null	null	null	null	null	simple	null	null	null	null	null	null	null	null	null	null	null	herbaceous	null	no	null	yes	null	null	null	null	null	null	oblong	no	no	null	null	glabrous
Chthonocephalus_pseudovax	Chthonocephalus pseudevax	Chthonocephalus pseudevax Steetz	FloraOfCentralAustralia	Stemless herbs	null	null	elliptic	null	null	null	null	5	10	2	4	null	null	null	null	null	compound	null	null	5	25	null	null	null	null	null	null	null	null	null	null	null	null	null	null	null	null	null	null	null	null	null	null	null	null
Chthonocephalus	Chthonocephalus	Chthonocephalus Steetz	FloraOfCentralAustralia	annual herb	null	null	null	null	null	null	entire	null	null	null	null	null	null	tomentose	tomentose	null	compound	null	null	null	null	null	equal to or exceeding length of heads	null	null	leaf-like	null	scarious	variably woolly	yes	no	no	yes	null	null	null	null	null	null	obovoid	no	no	null	null	papillose
Cephalipterum_drummondii	Cephalipterum drummondii	Cephalipterum drummondii A.Gray	FloraOfCentralAustralia	null	30	sparsely pubescent	linear, lanceolate, oblanceolate	null	null	null	null	10	40	1	8	null	null	null	null	+ globular	compound	null	null	15	50	4	10	null	null	null	null	null	null	null	null	null	null	null	null	null	null	null	null	null	null	null	null	null	null
Cephalipterum	Cephalipterum	Cephalipterum A.Gray	FloraOfCentralAustralia	annual herb	null	glabrous to pubescent	null	null	null	null	entire	null	null	null	null	null	null	glabrous to pubescent	glabrous to pubescent	compound	compound	null	null	null	globular	null	null	null	null	hyaline outer, clawed inner	null	opaque, white, yellow or pink	null	null	null	null	yes	null	null	null	null	null	null	obovoid	null	null	null	null	woolly covering of hairs
Centipeda_thespidioides	Centipeda thespidioides	Centipeda thespidioides F.Muell.	FloraOfCentralAustralia	perennial herb	100	glabrous or partly woolly	oblanceolate	null	null	broad sessile or subpetiolate	toothed	5	15	null	null	null	null	null	null	null	null	4	5	null	null	2	5	null	null	null	toothed	whitish-green	null	null	null	null	null	null	null	2.5	3	null	null	null	null	null	null	null	null
Centipeda_minima	Centipeda minima	Centipeda minima (L.) A.Braun & Asch.	FloraOfCentralAustralia	annual	50	glabrous to woolly	oblanceolate to obovate	null	null	null	toothed	3	13	null	null	null	null	null	null	null	null	null	null	null	3	1	1.5	null	null	null	toothed	null	null	null	null	yes	null	null	yellowish	1	null	null	null	null	null	null	yes	null	null
Centipeda_cunninghamii	Centipeda cunninghamii	Centipeda cunninghamii (DC.) A.Braun & Asch.	FloraOfCentralAustralia	perennial herb	200	glabrous or partly woolly	oblanceolate	null	null	broad sessile base or broadly subpetiolate	toothed	10	30	null	null	null	null	null	null	null	null	null	null	4	9	2	3	null	null	null	toothed	null	null	null	null	null	null	null	null	1.5	2.5	null	null	null	null	null	null	null	null
Centipeda	Centipeda	Centipeda Lour.	FloraOfCentralAustralia	Annuals or small perennials	null	null	null	null	null	null	toothed	null	null	null	null	null	null	null	null	null	simple	null	null	null	null	null	null	null	null	subequal	scarious margins	herbaceous	null	no	no	yes	yes	null	null	null	null	null	null	swollen distally	no	no	yes	null	4 hairy ribs
Centaurea_melitensis	Centaurea melitensis	Centaurea melitensis L.	FloraOfCentralAustralia	annual	100	scabrous-pubescent	lanceolate to oblanceolate	null	null	null	entire	15	25	null	null	null	null	null	null	null	null	10	15	null	null	null	null	null	null	null	null	null	null	null	null	null	null	null	yellow	null	null	null	null	null	null	null	null	null	pubescent
Centaurea	Centaurea	Centaurea L.	FloraOfCentralAustralia	Annual herb	null	null	null	Entire or pinnatifid	null	null	Decurrent	null	null	null	null	null	null	null	null	Solitary capitula	Simple	null	null	null	null	null	null	null	null	null	null	null	null	Yes	No	null	Yes	null	null	null	null	null	null	Oblong	Yes	null	null	null	null
Cassinia_laevis	Cassinia laevis	Cassinia laevis R.Br.	FloraOfCentralAustralia	shrub	100	woolly	linear	null	null	null	revolute	10	35	null	null	null	null	glabrescent	woolly	null	null	null	null	1	1.5	null	null	null	null	obtuse	null	null	null	null	null	null	null	null	null	null	1	null	null	null	null	null	null	null	pubescent
Cassinia	Cassinia	Cassinia R.Br.	FloraOfCentralAustralia	shrub	null	null	null	null	null	null	entire	null	null	null	null	null	null	null	null	terminal panicles	simple	null	null	null	null	null	null	null	null	oblong	null	mainly white	scarious	yes	no	no	yes	null	null	null	null	null	null	terete	no	no	null	null	null
Carthamus_lanatus	Carthamus lanatus	Carthamus lanatus L.	FloraOfCentralAustralia	null	60	glandular-pubescent, woolly	linear-lanceolate	lobed	null	null	null	30	60	null	null	null	null	null	null	null	null	null	null	null	null	null	null	null	null	spiny, lanceolate	null	null	null	null	null	null	null	null	yellow	null	6	null	null	null	null	null	yes	null	null
Carthamus	Carthamus	Carthamus L.	FloraOfCentralAustralia	Annual	null	null	null	Pinnatifid	null	null	null	null	null	null	null	null	null	null	null	Simple, terminal, pedunculate or sessile	Ovoid-oblong	null	null	null	null	null	null	null	null	Subequal, spine-tipped	Scarious	null	null	Yes	No	No	Yes	null	null	null	null	null	null	Subtetragonous, obovoid, truncate	No	No	null	null	null
Calotis_xanthosoidea	Calotis xanthosioidea	Calotis xanthosioidea Domin	FloraOfCentralAustralia	Erect branched long-hairy perennials	25	long-hairy	ovate-cuneate to cuneate	null	null	auriculate	serrate	null	60	null	null	null	null	null	null	single, terminal on peduncles	null	null	null	null	null	3	3.5	null	null	linear	entire	null	glandular and hairy	null	yes	null	null	white or mauve	null	1	1.6	null	null	cuneate	compressed	null	null	reddish-brown	minutely tuberculate
Calotis_squamigera	Calotis squamigera	Calotis squamigera C.T.White	FloraOfCentralAustralia	Procumbent branched hairy annuals	25	hairy	cuneate-spathulate	null	null	null	distally toothed	null	4	null	null	null	null	null	null	Heads single, subsessile	null	null	null	null	null	3	3.5	null	null	narrow-elliptic	entire	null	hairy	null	null	null	null	null	null	1.7	2.2	null	null	cuneate	yes	no	null	reddish-brown	minutely tuberculate
Calotis_scabiosifolia_scabioifolia	Calotis scabiosifolia var. scabiosifolia	Calotis scabiosifolia Sond. & F.Muell. var. scabiosifolia	FloraOfCentralAustralia	perennial herb	40	scabrous-hairy	broad-elliptic to oblanceolate	coarse-serrate to pinnatifid	null	null	coarse-serrate	40	150	null	null	null	null	null	null	solitary capitula	simple	null	null	null	null	4	9	null	null	suborbicular to ovate	null	null	null	null	yes	null	null	white, bluish, lilac	null	2.5	4	null	null	obovate	yes	null	null	brown	glabrous
Calotis_porphyroglossa	Calotis porphyroglossa	Calotis porphyroglossa F.Muell. ex Benth.	FloraOfCentralAustralia	Erect or ascending scabrous-pubescent annuals	50	scabrous-pubescent	obovate-cuneate to linear-oblong	null	null	null	with a few teeth towards apex or entire	10	40	null	null	null	null	null	null	single on terminal peduncles	null	null	null	null	null	2	3	null	null	linear-lanceolate	null	null	null	null	yes	null	null	purple	null	1.5	null	null	null	ob-conical	yes	yes	null	null	white forked hairs on body of achene and wings
Calotis_multicaulis	Calotis multicaulis	Calotis multicaulis (Turcz.) Druce	FloraOfCentralAustralia	Erect or ascending + scabrous annuals	50	scabrous	oblanceolate to oblong-cuneate or linear-lanceolate	null	null	null	entire or with a few teeth distally	10	40	null	null	null	null	null	null	single on terminal peduncles or subpaniculate	null	null	null	null	null	3	null	null	null	lanceolate	null	null	null	null	null	null	null	white or bluish	null	1.5	2	null	null	obconical	yes	yes	null	null	densely woolly on body of achene and on wings
Calotis_latiuscula	Calotis latiuscula	Calotis latiuscula F.Muell. & Tate	FloraOfCentralAustralia	Erect scabrous perennials or possibly annuals	40	null	oblong-cuneate to obovate	null	null	null	rather coarsely toothed	5	50	null	null	null	null	null	null	single on terminal peduncles to corymbose-paniculate	null	null	null	null	null	null	3	null	null	linear to lanceolate, acuminate	null	null	scabrous-pubescent	null	yes	null	null	yellow	null	2	3	null	null	obovate	yes	null	null	null	domed and hairy
Calotis_lappulacea	Calotis lappulacea	Calotis lappulacea Benth.	FloraOfCentralAustralia	Erect or ascending much-branched hairy perennials	30	Hairy	Linear to cuneate	Entire to toothed or pinnatifid	Null	Null	Null	Null	25	Null	Null	Null	Null	Null	Null	Single on terminal peduncles	Null	Null	Null	Null	Null	2	3	Null	Null	Linear	Scabrous-ciliate	Null	Null	Null	Yes	Null	Null	Yellow	Null	1	2	Null	Null	Cuneate	Yes	Null	Null	Brown	Tuberculate
Calotis_kempei	Calotis kempei	Calotis kempei F.Muell.	FloraOfCentralAustralia	Perennial herb	55	Glabrous or sparsely pubescent	Oblanceolate to obovate-oblong	null	null	null	Serrate	10	40	null	null	null	null	null	null	Single to paniculate	null	null	null	null	null	4	5.5	null	null	Ovate-lanceolate	Ciliolate	null	null	null	null	null	null	Yellow	null	null	2	null	null	Obconical	Slightly compressed	With very narrow wing-like margins	null	Brown	null
Calotis_inermis	Calotis inermis	Calotis inermis Maiden & Betche	FloraOfCentralAustralia	annual	30	hairy	broad-cuneate (cauline) / lanceolate (radical)	null	null	stem-clasping (cauline)	5-7-toothed (cauline) / serrate (radical)	null	40	null	null	null	45	null	null	single on terminal peduncles	simple	null	null	null	null	3.5	4	null	null	lanceolate	entire	null	densely hairy	null	yes	null	null	purple	null	2.5	null	null	null	elliptic	yes	no	null	pale brown	minutely hairy
Calotis_hispidula	Calotis hispidula	Calotis hispidula (F.Muell.) F.Muell.	FloraOfCentralAustralia	annual	15	scabrous-pubescent	oblanceolate	null	null	null	3-5-toothed towards apex	10	20	null	null	null	null	null	null	terminal or on short branches	simple	null	null	null	null	null	3	null	null	lanceolate	null	null	very scabrous	null	yes	null	null	yellow	null	null	null	null	null	null	null	null	null	null	null
Calotis_erinacea	Calotis erinacea	Calotis erinacea Steetz	FloraOfCentralAustralia	Erect virgate glabrous perennials	exceeding 1 m	glabrous	linear, linear-cuneate or oblong	null	null	null	distally toothed or rarely entire	5 mm	50 mm	null	null	null	null	null	null	single on terminal peduncles	null	null	null	null	null	2.5 mm	4.5 mm	null	null	ovate-lanceolate	null	null	null	null	yes	null	null	yellow	null	3 mm	null	null	null	subdeltoid	yes	null	null	null	glabrous
Calotis_cymbacantha	Calotis cymbacantha	Calotis cymbacantha F.Muell.	FloraOfCentralAustralia	annual	40	roughly pubescent	oblong-cuneate to lanceolate	3-7 teeth or lobes	null	null	null	10	60	null	null	null	null	null	null	solitary or corymbose	simple	null	null	null	null	4	5	null	null	ovate-lanceolate	null	null	null	null	yes	null	null	bright yellow	null	2	3	null	null	obovate	yes	no	null	brown	tuberculate
Calotis_cuneifolia	Calotis cuneifolia	Calotis cuneifolia R.Br.	FloraOfCentralAustralia	perennial herb	60	scabrous-pubescent	obovate to spathulate	pinnatisect to apically few-lobed	null	null	null	10	55	null	null	null	null	null	null	single, in axils of somewhat reduced leaves	null	null	null	null	null	4	5	null	null	lanceolate	null	null	null	null	null	null	null	white or bluish	null	1	2	null	null	ovate	yes	null	null	reddish-brown	null
Calotis_ancyrocarpa	Calotis ancyrocarpa	Calotis ancyrocarpa J.M.Black	FloraOfCentralAustralia	Erect densely branched annual	25	pubescent to glabrescent	linear to narrow-oblanceolate	lobed or entire	obtuse	null	null	5	50	null	null	null	null	null	null	Solitary on terminal peduncles or subpaniculate	null	null	null	null	null	1.5	3.5	null	null	oblong	null	null	null	null	yes	null	null	white	null	1.5	2	null	null	obconical	yes	yes	null	null	glabrous
Calotis	Calotis	Calotis R.Br.	FloraOfCentralAustralia	annual herb, perennial herb	null	null	null	entire, lobed, pinnate	null	null	entire	null	null	null	null	null	null	null	null	solitary, cymose, paniculate	null	null	null	null	null	null	null	null	null	null	null	herbaceous	hairy	no	yes	no	yes	white, yellow, blue, purple	yellow	null	null	null	null	null	yes	sometimes	no	null	glabrous, hairy, tuberculate
Calocephalus_platycephalus	Calocephalus platycephalus	Calocephalus platycephalus (F.Muell.) Benth.	FloraOfCentralAustralia	null	45	null	linear or lanceolate	null	null	null	null	5	30	1	2	null	null	null	tomentose	null	compound	6	20	8	30	null	null	null	null	null	null	null	null	null	null	null	null	null	yellow	null	null	null	null	null	null	null	null	null	null
Calocephalus_knappii	Calocephalus knappii	Calocephalus knappii (F.Muell.) Ewart & Jean White	FloraOfCentralAustralia	null	20	tomentose	linear, lanceolate to ovate	null	null	null	null	5	20	2	4	null	null	densely tomentose	densely tomentose	null	compound	8	16	8	14	null	null	null	null	null	null	null	null	null	null	null	null	null	yellow-orange to brown	null	null	null	null	null	null	null	null	null	null
Calocephalus	Calocephalus	Calocephalus R.Br.	FloraOfCentralAustralia	Annual or perennial herbs	null	null	null	null	null	null	Entire	null	null	null	null	null	null	null	null	Heads compound	Compound	null	null	null	null	null	null	null	null	null	null	null	null	No	null	null	Yes	null	null	null	null	null	null	Obovoid	null	null	null	null	Glabrous or papillose
Calendula_arvensis	Calendula arvensis	Calendula arvensis L.	FloraOfCentralAustralia	annual	25	glandular-pubescent	oblong-lanceolate	entire	null	null	entire or finely toothed	10	60	null	null	null	null	null	null	terminal	null	null	10	null	null	null	null	null	null	lanceolate	null	null	null	null	null	null	null	yellow	null	null	null	null	null	strongly curved	null	null	null	pale-brownish	spines c. 1-2 mm long
Calendula	Calendula	Calendula L.	FloraOfCentralAustralia	annual herb	null	null	null	null	null	null	entire or toothed	null	null	null	null	null	null	null	null	pedunculate, terminal or axillary	simple	null	null	null	null	null	null	null	null	null	null	herbaceous	null	no	yes	no	yes	null	null	null	null	null	null	incurved	no	no	null	null	spiny on back
Brachycome_tetrapterocarpa	Brachyscome tetrapterocarpa	Brachyscome tetrapterocarpa G.L.Davis	FloraOfCentralAustralia	Ascending glandular-hairy herbs	30	Glandular	null	Pinnatipartite	null	null	null	null	60	null	null	null	null	null	null	Solitary	null	null	null	null	null	null	4	null	null	Narrow-lanceolate	Denticulate	null	Glabrous	null	null	null	null	White	null	null	2	null	null	Broad-oblong	null	Yes	null	Light brown	null
Brachycome_tesquorum	Brachyscome tesquorum	Brachyscome tesquorum J.M.Black	FloraOfCentralAustralia	perennial herb	25 cm	roughly glandular-pubescent	oblanceolate	entire	null	null	entire (sometimes with a few narrow-linear to filiform teeth)	20 mm	40 mm	3 mm	4 mm	null	null	null	null	solitary capitula	simple	null	null	null	null	3 mm	5 mm	null	null	oblong	lacerate-ciliate	null	null	null	yes	null	null	blue or white	null	null	2 mm	null	null	linear-cuneate	yes	null	null	null	covered with apically rolled hairs
Brachycome_melanocarpa	Brachyscome melanocarpa	Brachyscome melanocarpa Sond. & F.Muell.	FloraOfCentralAustralia	perennial herb	30	glandular-hairy	oblanceolate to suborbicular	entire, toothed or few-lobed to pinnatifid to bipinnatifid	null	null	null	30	80	null	null	null	null	null	null	solitary capitula	simple	null	null	null	null	4	5	null	null	obovate	entire or slightly lacerate-ciliate	null	null	null	yes	null	null	white or bluish	null	2	2.5	null	null	null	null	null	null	black	null
Brachycome_lineariloba	Brachyscome lineariloba	Brachyscome lineariloba (DC.) Druce	FloraOfCentralAustralia	annual	30	almost glabrous	linear	pinnatisect	null	null	null	40	60	null	null	null	null	null	null	solitary capitula	null	null	null	null	null	3.5	4	3.5	4	very broad, obtuse	entire or slightly lacerate-ciliate	null	null	null	yes	null	null	white to purple	null	3	4	null	null	linear	yes	null	null	null	broad long-ciliate margins
Brachycome_iberidifolia	Brachyscome iberidifolia	Brachyscome iberidifolia Benth.	FloraOfCentralAustralia	Erect branched glandular-pubescent annuals	25	glandular-pubescent to glabrescent	linear (segments)	pinnatisect	null	null	entire	null	40	null	null	null	null	null	null	single	null	null	null	null	null	2	5	null	null	ovate-oblong	serrulate or entire	null	glabrous or sparsely glandular	null	yes	null	null	white to violet	null	1	2	null	null	narrow-obconical, domed at apex	null	null	slight ridges	null	few apically curled hairs present
Brachycome_heterodonta	Brachyscome dentata	Brachyscome dentata Gaudich.	FloraOfCentralAustralia	annual	40	woolly all over to glabrous with woolly leaf axils	linear-oblanceolate to oblanceolate	pinnatisect	null	tapering gradually to base	null	30	90	null	null	null	null	null	null	single	null	null	null	null	null	3	5	null	null	obovate-oblong	serrulate or lacerate-ciliate	null	woolly and glandular	null	yes	null	null	white	null	3	4	null	null	obovate	yes	yes	null	null	tuberculate or muricate
Brachycome_eriogona	Brachyscome eriogona	Brachyscome eriogona (J.M.Black) G.L.Davis	FloraOfCentralAustralia	Erect branched glabrous annual	20	Glabrous	null	Pinnatisect	null	null	null	40	70	null	null	null	null	null	null	Single	null	null	null	null	null	4	6	null	null	Oblanceolate	Entire	null	null	null	null	null	null	null	null	1.5	2	null	null	Narrow-obconical, curved	null	null	null	Brown	Woolly-ciliate
Brachycome_curvicarpa	Brachyscome curvicarpa	Brachyscome curvicarpa G.L.Davis	FloraOfCentralAustralia	annual	40	glandular and woolly	null	pinnatipartite, rarely entire	null	null	null	null	50	null	null	null	null	null	null	Heads on terminal peduncles	null	null	null	null	null	null	4	null	null	oblanceolate	microscopically serrulate	null	hairy	null	yes	null	null	white or lavender	null	null	2	null	null	obovate	no	yes	null	medium to very dark brown	glandular hairy
Brachycome_ciliocarpa	Roebuckiella ciliocarpa	Roebuckiella ciliocarpa (W.Fitzg.) P.S.Short	FloraOfCentralAustralia	Erect somewhat tufted annual	30 cm	glabrous or sparsely hairy	null	pinnatisect	null	null	null	30 mm	60 mm	null	null	null	null	null	null	solitary capitula	null	null	null	null	null	1.5 mm	3.5 mm	null	null	ovate	entire or serrulate	null	glabrous or with a few hairs	null	yes	null	null	violet	null	2 mm	2.5 mm	null	null	cuneate, sometimes 2-shouldered	null	null	null	light to dark brown	vertical rows of hairs
Brachycome_ciliaris	Brachyscome ciliaris	Brachyscome ciliaris (Labill.) Less.	FloraOfCentralAustralia	erect perennials	30	woolly, glandular-pubescent or glabrous	linear	entire or toothed to pinnatisect	null	null	null	null	40	null	40	null	null	null	null	solitary capitula	null	null	null	null	null	2	4	null	null	lanceolate	ciliate	null	null	null	yes	null	null	white to purple	null	Ray achenes: 2; Disc achenes: 2.5	Ray achenes: 2; Disc achenes: 3	null	null	Ray: subterete, slightly curved; Disc: obovoid-oblong	null	Ray: no; Disc: yes	null	black	Ray achenes: tuberculate; Disc achenes: with apically curled hairs
Brachycome_campylocarpa	Brachyscome campylocarpa	Brachyscome campylocarpa J.M.Black	FloraOfCentralAustralia	annual	25	glabrous except for woolly leaf axils	linear	pinnatipartite	null	null	null	20	70	null	null	null	null	null	null	solitary capitula	simple	null	null	null	null	3	5	null	null	obovate	entire	null	null	null	yes	null	null	white	null	null	2.5	null	null	oblong-cuneate	yes	yes	null	black	null
Brachycome_blackii	Brachyscome blackii	Brachyscome blackii G.L.Davis	FloraOfCentralAustralia	perennial	40	glandular	null	bipinnatifid	null	null	null	15	35	4	10	null	null	null	null	solitary capitula	null	null	null	null	null	null	null	null	null	obovate	lacerate-ciliate	null	null	null	yes	null	null	blue or white	null	1.5	null	null	null	narrow-cuneate	yes	null	null	null	few scattered apically rolled hairs
Brachycome	Brachyscome	Brachyscome Cass.	FloraOfCentralAustralia	Annuals or perennials, usually herbaceous	null	glabrous, glandular or woolly	null	entire, lobed or pinnately compound	null	null	null	null	null	null	null	null	null	null	null	solitary capitula	simple	null	null	null	null	null	null	null	null	null	null	null	glabrous, glandular or woolly	no	yes	no	yes	null	null	null	null	null	null	null	yes	sometimes winged	null	null	glabrous, hairy, or tuberculate
Bidens_bipinnata	Bidens bipinnata	Bidens bipinnata L.	FloraOfCentralAustralia	Erect branched annuals	100	Glabrous	null	Bipinnate	null	null	null	null	100	null	null	null	null	Sparsely hairy	null	null	null	null	null	null	8	null	null	null	null	Chaffy	null	null	null	null	yes	null	null	Yellow	null	null	20	null	null	null	null	null	null	Blackish	Smooth / minutely scabrid
Bidens	Bidens	Bidens L.	FloraOfCentralAustralia	null	null	null	null	bipinnate	null	null	null	null	null	null	null	null	null	null	null	null	null	null	null	null	null	null	null	null	null	null	null	outer green, inner membranous	null	null	yes	no	yes	null	null	null	null	null	null	null	null	null	yes	null	null
Basedowia_tenerrima	Basedowia tenerrima	Basedowia tenerrima (F.Muell. & Tate) J.M.Black	FloraOfCentralAustralia	null	26	sparsely pubescent	obovate	null	null	cordate (upper leaves), null (lower leaves)	null	10	25	3	16	null	null	glabrous or sparsely pubescent	glabrous or sparsely pubescent	null	compound	3	6	4	6	null	null	null	null	null	null	null	null	null	null	null	null	null	null	null	null	null	null	null	null	null	null	null	null
Basedowia	Basedowia	Basedowia E.Pritz.	FloraOfCentralAustralia	annual herb	null	null	null	entire	null	null	entire	null	null	null	null	null	null	null	null	compound	null	null	null	null	null	null	null	null	null	null	null	null	null	no	no	yes	yes	null	null	null	null	null	null	null	no	no	no	null	glabrous
Athrixia_athrixioides	Asteridea athrixioides	Asteridea athrixioides (Sond. & F.Muell. ex Sond.) Kroner	FloraOfCentralAustralia	erect or ascending herb	30	woolly or pubescent	linear or linear-oblanceolate	null	null	null	null	10	50	null	null	null	null	null	null	null	null	8	10	10	12	null	null	null	null	null	null	null	null	null	null	null	null	null	yellow	null	null	null	null	null	null	null	null	null	null
Athrixia	Asteridea	Asteridea Lindl.	FloraOfCentralAustralia	Annual herb	null	null	null	null	null	null	Entire	null	null	null	null	null	null	null	null	Solitary capitula	Simple	null	null	null	null	null	null	null	null	Subulate	Scarious	null	Plumose	No	No	No	Yes	null	null	null	null	null	null	Fusiform	No	No	No	null	Papillose
Arctotheca_calendula	Arctotheca calendula	Arctotheca calendula (L.) K.Lewin	FloraOfCentralAustralia	Stemless or prostrate herbs	null	null	null	pinnately divided	null	null	toothed	50	250	null	null	null	null	variously hairy to glabrous	densely woolly	null	null	null	null	null	50	null	null	null	null	null	null	green	woolly	null	yes	null	null	yellow	greenish or brownish below	null	3	null	null	null	null	null	null	null	null
Arctotheca	Arctotheca	Arctotheca Vaill.	FloraOfCentralAustralia	annual herb	null	woolly	null	lobed	null	null	null	null	null	null	null	null	null	null	null	solitary capitula	simple	null	null	null	null	null	null	null	null	null	null	null	null	no	yes	no	yes	null	null	null	null	null	null	null	null	null	yes	null	woolly
Angianthus_tomentosus	Angianthus tomentosus	Angianthus tomentosus J.C.Wendl.	FloraOfCentralAustralia	null	30	null	oblanceolate or sometimes a few narrow-elliptic	null	null	null	null	5	30	1	3	null	null	null	null	null	Compound	7	40	4	10	null	null	null	null	outer concave, inner flat	null	null	null	null	null	null	null	null	null	null	null	null	null	null	null	null	null	null	null
Angianthus_pusillus	Gnephosis tenuissima	Gnephosis tenuissima Cass.	FloraOfCentralAustralia	null	12	null	linear, elliptic, narrow-elliptic, oblanceolate, obovate	null	null	null	null	2	30	0.5	4	null	null	null	null	null	compound	10	20	3	6	null	null	null	null	null	null	null	null	null	null	null	null	null	null	null	null	null	null	null	null	null	null	null	null
Angianthus_brachypappus	Angianthus brachypappus	Angianthus brachypappus F.Muell.	FloraOfCentralAustralia	null	13	null	ob-lanceolate, linear, narrow-elliptic	null	null	null	null	10	30	1	5	null	null	null	null	null	compound	10	29	5	8	null	null	null	null	null	null	null	null	null	null	null	null	null	null	null	null	null	null	null	null	null	null	null	null
Angianthus	Angianthus	Angianthus J.C.Wendl.	FloraOfCentralAustralia	annual herb	null	glabrous to tomentose	null	entire	null	null	null	null	null	null	null	null	null	null	null	null	compound	null	null	null	null	null	null	null	null	concave to flat	null	hyaline	null	no	no	no	yes	null	null	null	null	null	null	obovoid	null	null	null	null	variably papillose
Actinobole_uliginosum	Actinobole uliginosum	Actinobole uliginosum (A.Gray) H.Eichler	FloraOfCentralAustralia	Herbs	null	null	obovate	null	null	null	null	5	15	1	3	null	null	null	null	null	compound	5	10	5	25	null	null	null	null	null	null	null	null	null	null	null	null	null	null	null	null	null	null	null	null	null	null	null	null
Actinobole	Actinobole	Actinobole Fenzl ex Endl.	FloraOfCentralAustralia	annual herb	null	null	null	entire	null	null	entire	null	null	null	null	null	null	tomentose	tomentose	null	compound	null	null	null	null	null	null	null	null	null	null	null	cohering by hairs at base of laminae	no	no	no	yes	null	null	null	null	null	null	obovoid	no	no	no	null	papillose
Helminthotheca_echioides	Helminthotheca echioides	Helminthotheca echioides (L.) Holub	Holzapfel_1994	Annual to perennial	200	almost missing to dense, slender to bristly anchor hairs, forked and simple hairs	lanceolate to obovate, rarely almost linear	null	null	null	almost entire to strongly toothed or sinuate	70	750	10	110	null	null	null	null	null	simple	8	19	9	13	8	21.2	0.4	11	null	margin with long and bristly simple hairs	null	short to long anchor hairs, slender to bristly anchor hairs, simple hairs	no	yes	no	no	yellow	null	2.4	3.9	0.6	1.1	null	no	no	null	null	null
Helminthotheca	Helminthotheca	Helminthotheca Zinn.	Holzapfel_1994	null	null	2-, 3-, 4-, 5- and 6-hooked anchor hairs, simple multiseriate hairs	null	simple	null	cordate	entire	null	null	null	null	null	null	null	null	cymose panicles	simple	null	null	null	null	null	null	null	null	ovate to triangular	hyaline margin	null	tomentum	no	yes	no	no	null	null	null	null	null	null	fusiform	yes	no	yes	dark-brown (inner achenes)	pilose (marginal achenes), glabrous (inner achenes)
Picris_altissima	Picris altissima	Picris altissima Delile	Holzapfel_1994	annual herb	50	3- and 4-hooked anchor hairs, 2- and 5-hooked anchor hairs, simple hairs, forked hairs	panduriform to lanceolate, terminal leaves lanceolate to lineal or thread-like	deeply lobed to serrate	null	null	serrate	60	150	12	20	null	null	null	null	paniculate	null	7	8	3	5	2	7.7	0.4	1	lanceolate to linear	null	null	needle-like to bristly 3-, 4-, and 5-hooked anchor hairs along midrib on abaxial side	null	null	null	null	null	null	1.2	1.4	0.2	0.3	narrowly fusiform	no	no	yes	null	null
Picris_angustifolia_angustifolia	Picris angustifolia subsp. angustifolia	Picris angustifolia DC. subsp. angustifolia	Holzapfel_1994	perennial herb	100	sparingly to densely hairy	narrowly ovate, oblanceolate, lanceolate	entire to strongly dentate	null	null	entire to strongly dentate	35	300	3	30	null	null	null	null	corymbose panicle, pleiochasms	simple	9	18	4	10	1.7	18	null	2.8	lanceolate, oblanceolate, obovate, linear	tomentose along outer midrib and margin of tip	null	2-hooked anchor hairs, bifid forked hairs, simple hairs	null	yes	null	null	null	null	5	12.5	0.7	1.1	null	null	null	yes	null	null
Picris_angustifolia_carolumhenricorum	Picris angustifolia subsp. carolorum-henricorum	Picris angustifolia subsp. carolorum-henricorum (Lack) S.Holzapfel	Holzapfel_1994	null	140	2-hooked anchor hairs	lanceolate to oblanceolate or linear	entire to dentate	null	null	null	80	300	4	30	null	null	null	null	cymose or sometimes corymbose inflorescences or panicles	simple	8	12	5	8	2.3	12	0.5	2.7	linear to narrowly oblanceolate, lanceolate	null	null	simple or 2-hooked anchor and bifid forked hairs	null	null	null	null	null	null	2.9	5.2	0.7	1.1	null	null	null	yes	null	null
Picris_angustifolia	Picris angustifolia	Picris angustifolia DC.	Holzapfel_1994	Annual to perennial	140	Sparingly to dense of mainly 2-hooked anchor hairs	Narrowly ovate, oblanceolate, lanceolate, linear	Entire to strongly dentate	null	Truncate to cordate	Entire to dentate	35	300	3	35	null	null	Sparingly to very densely hairy, rarely naked	Sparingly to very densely hairy, rarely naked	Panicle, corymbose, cymose with pleiochasms	Simple	8	16	4	12	null	null	null	null	Linear to oblanceolate or narrowly obovate	null	Glossy to velvety	2-hooked anchor hairs, bifid forked hairs, simple hairs	null	null	null	null	null	null	2.9	12.5	0.7	1.1	Narrowly fusiform	null	null	Yes	null	null
Picris_angustifolia_merxmulleri	Picris angustifolia subsp. merxmuelleri	Picris angustifolia subsp. merxmuelleri Lack & S.Holzapfel	Holzapfel_1994	null	130	tomentose	narrowly oblanceolate to lanceolate, linear	null	null	null	almost entire, strongly dentate, dentate	60	300	5	35	null	null	null	null	corymbose panicle, in pleiochasms, or single capitulum	simple	10	16	6	12	2.5	15.5	0.6	2.8	oblanceolate to lanceolate, tips often cuspidate	null	null	tomentose, line of 2-hooked anchor hairs, bifid forked hairs	no	yes	null	no	null	null	4.2	6.6	0.8	1.1	null	no	no	yes	null	null
Picris_barbarorum	Picris barbarorum	Picris barbarorum Lindl.	Holzapfel_1994	annual	60	2-hooked anchor hairs	narrowly obovate to oblanceolate	entire to clearly dentate	null	null	entire, clearly dentate	40	300	4	25	null	null	sparing, rarely with short or long hairs	null	corymbose panicle	simple	8	12	5	8	2.3	15	0.8	2.7	ovate to lanceolate	null	light brown to green	tomentose, simple or bifid forked hairs	null	yes	null	null	null	null	4.3	7.6	0.9	1.1	fusiform	no	no	yes	null	null
Picris_burbidgei	Picris burbidgeae	Picris burbidgeae S.Holzapfel	Holzapfel_1994	Annual to perennial	120	Strong, slightly to clearly ribbed	Narrowly lanceolate to narrowly ovate	Entire to dentate	Null	Null	Entire to dentate	100	200	10	25	Null	Null	Null	Null	Corymbose panicle	Simple	9	12	5	6	3.5	14	0.6	2.1	Obovate-acute to lanceolate	Null	Null	Tomentose, simple hairs	Null	Yes	Null	Null	Null	Null	4	5.2	0.8	1.1	Narrowly fusiform	Null	Null	Yes	Null	Null
Picris_compacta	Picris compacta	Picris compacta S.Holzapfel	Holzapfel_1994	annual	90-120	2-hooked anchor hairs	oblanceolate, lanceolate, linear	null	null	null	slightly dentate, entire	null	160	null	15	null	null	simple hairs	simple hairs	cymose panicle	simple	12	14	10	12	4	14	1	2.5	lanceolate	null	glossy	tomentose	no	null	null	null	null	null	6	7.5	1.1	1.2	narrow-fusiform	no	no	yes	null	null
Picris_conyzoides	Picris conyzoides	Picris conyzoides Lack & S.Holzapfel	Holzapfel_1994	annual	120	2-hooked anchor hairs	narrowly lanceolate to oblanceolate	null	null	null	entire to clearly dentate	100	160	10	30	null	null	null	null	corymbose panicle	simple	6	7	3	5	2.1	9	0.4	1.9	narrowly lanceolate to linear	null	null	velvety, tomentose	no	yes	no	yes	null	null	3.9	4.4	0.7	0.8	narrowly fusiform	no	no	yes	null	null
Picris_drummondii	Picris drummondii	Picris drummondii S.Holzapfel	Holzapfel_1994	Annual to perennial	50	Sparingly to dense of mainly 2-hooked anchor hairs	Linear to narrowly lanceolate; narrowly lanceolate to linear	null	Acute	null	Slightly dentate to almost entire	20	200	2	10	null	null	null	null	Corymbose, often bushy panicle	null	8	16	6	15	4	16	1.5	3	Broadly lanceolate to lanceolate; obovate	Undulate	Dark brown, inner bracts often lighter coloured	Sparingly to moderately tomentose, otherwise hairless or with an incomplete to complete line of short, strong, mostly simple hairs along midrib on abaxial side	null	null	null	null	null	null	7	7.8	1	1.4	Narrowly fusiform	null	null	Yes	null	null
Picris_eichleri	Picris eichleri	Picris eichleri Lack & S.Holzapfel	Holzapfel_1994	Annual (to perennial?)	140	2-hooked anchor hairs	Narrowly obovate to lanceolate	null	Acute	null	Slightly to clearly dentate	50	170	4	18	null	null	Sparingly to dense, decreasing towards apex	Sparingly to dense, decreasing towards apex	Corymbose panicle	Simple	9	12	6	9	3.4	11	1.4	2.2	Narrowly lanceolate to lanceolate	Hyaline	Green	Slightly tomentose to naked	No	Yes	No	No	null	null	3.9	5	1	1.2	Fusiform	No	No	Yes	null	Scales
Picris_evae	Picris evae	Picris evae Lack	Holzapfel_1994	Annual to perennial	130	2-hooked anchor hairs	Oblanceolate to lanceolate	Null	Null	Null	Slightly to clearly dentate	150	300	8	30	Null	Null	Short, slender to strong anchor hairs	Short, slender to strong anchor hairs	More or less densely clustered cymose panicle	Simple	11	12	8	10	3.3	15	0.6	1.8	Lanceolate to linear	Sparingly tomentose towards the tip	Light green	Sparingly tomentose	Yes	Yes	No	Yes	Null	Null	5.8	7.7	0.8	0.8	Narrowly fusiform	No	No	Yes	Null	Null
Picris_hieracioides	Picris hieracioides	Picris hieracioides L.	Holzapfel_1994	perennial	80	moderate to dense	lanceolate	null	null	null	strongly dentate	100	null	13	null	null	null	densely hairy	densely hairy	corymbose panicle	simple	9	11	7	11	3.4	11	0.7	2.2	lanceolate to obovate	null	null	pubescent, moderately to densely tomentose	null	yes	null	null	null	null	3.2	4.1	0.8	0.8	fusiform	null	null	yes	null	null
Picris	Picris	Picris L.	Holzapfel_1994	annual or annual to perennial	null	mainly 2-hooked or mainly 3- and 4-hooked anchor hairs	(narrowly) ovate, narrowly obovate, (narrowly) lanceolate, oblanceolate, panduriform, or linear	simple	null	cordate, truncate	entire to dentate or sinuate	null	null	null	null	null	null	null	null	corymbose or cymose panicle, sometimes single capitulum	simple	null	null	null	null	null	null	null	null	linear, narrowly to broadly lanceolate, narrowly to broadly obovate, narrowly oblanceolate, or ovate	hyaline or with bristle-like hairs	green with hyaline margins	simple, anchor, bifid forked hairs	no	yes	no	yes	yellow	null	null	null	null	null	fusiform to narrowly fusiform	no	no	yes	dark brown	scaled
Picris_squarrosa	Picris squarrosa	Picris squarrosa Steetz	Holzapfel_1994	perennial	120	dense of mainly 2-hooked anchor hairs	narrowly obovate or spatulate to linear-lanceolate	entire to dentate	null	null	entire to dentate	100	450	10	40	null	null	null	null	corymbose panicle or cyme	simple	9	18	5	10	5	19	1.3	2.5	linear to ovate or obovate, linear to lanceolate, acute	null	null	slightly tomentose	null	null	null	null	null	null	5	8	0.7	1	narrowly fusiform	no	no	yes	null	null
Picris_wagenitzii	Picris wagenitzii	Picris wagenitzii Lack	Holzapfel_1994	Annual (to perennial?)	50	2-hooked anchor hairs	narrowly oblanceolate to narrowly lanceolate	null	null	null	slightly dentate	100	170	10	11	null	null	null	2-hooked anchor hairs	corymbose panicle	null	14	15	13	14	9	18	2	5	broadly obovate to lanceolate, broadly lanceolate to linear	undulating margin	greyish, sand-brown or darker brown	short to long, strong to bristly simple hairs	null	yes	null	null	null	null	5.5	8	0.9	1.1	narrowly fusiform	null	null	yes	null	null
Angianthus_halophilus	Angianthus halophilus	Angianthus halophilus Keighery	Keighery_2004	annual herb	null	cottony	linear to linear-lanceolate	simple	mucronate	null	null	4	15	0.5	1	null	null	pubescent	null	compound heads	compound	null	null	6	8	4	7	1.5	2	linear-oblanceolate to oblanceolate-elliptical	entire	silvery grey	cottony	yes	no	null	null	null	null	0.8	null	0.3	null	obovoid	no	no	null	null	null
Angianthus_platycephalus	Angianthus platycephalus	Angianthus platycephalus Benth.	Keighery_2004	annual herb	null	cottony	linear	simple	long mucronate	null	null	8	15	0.5	1	null	null	null	hairy	null	compound	null	null	6	8	4	7	2	null	linear-lanceolate, elliptical	entire	silvery grey	sparsely hairy/glabrous	yes	null	null	null	null	null	0.8	null	0.3	null	obovoid	null	no	null	null	null
Angianthus_drummondii	Angianthus drummondii	Angianthus drummondii (Turcz.) Benth.	Keighery_2004	annual herb	null	sparingly hairy	linear	null	acute	null	null	8	17	0.5	1	null	null	grey, hairy	null	compound heads	compound	null	null	8	9	4	13	null	null	linear to triangular	entire	silvery grey	dense silver grey hairs	yes	null	null	null	null	null	0.8	null	0.3	null	obovoid	null	null	null	null	null
Xanthium_spinosum	Xanthium spinosum	Xanthium spinosum L.	Lander_FloraofthePerthRegion	annual herb	100	null	narrowly rhomboidal	3-lobed	very long and narrow	null	entire	null	80	null	20	null	10	null	white-felted	null	null	null	null	4	5	null	null	null	null	null	null	null	null	null	null	null	null	null	null	null	null	null	null	null	null	null	null	null	null
Waitzia_suaveolens	Waitzia suaveolens	Waitzia suaveolens (Benth.) Druce	Lander_FloraofthePerthRegion	annual herb	30	almost glabrous to scabrous or loosely woolly-hairy	narrowly linear or obovate	null	acute, often mucronulate	amplexicaul	null	8	80	1	6	null	null	null	null	solitary or few in loosely corymbose clusters	null	null	null	10	30	null	null	null	null	null	null	white or pink lamina and green glandular-hairy, often woolly-hairy claw	glandular-hairy, often woolly-hairy	null	null	null	null	null	creamy-white	null	null	null	null	ovoid	null	null	null	brown	glabrous
Waitzia_paniculata	Pterochaeta paniculata	Pterochaeta paniculata Steetz	Lander_FloraofthePerthRegion	annual	18	densely woolly-hairy	oblong-spathulate	null	acute	amplexicaul	null	6	25	1	5	null	null	null	null	oblong, densely leafy panicle or raceme	null	null	null	4	7	null	null	null	null	broadly ovoid or globular	ciliate	scarious, straw-coloured	woolly-hairy	null	null	null	null	null	cream-coloured	null	null	null	null	ovoid	null	null	null	null	strongly papillose
Waitzia_citrina	Rhodanthe citrina	Rhodanthe citrina (Benth.) Paul G.Wilson	Lander_FloraofthePerthRegion	annual herb	40	glabrous or sparsely woolly-hair rarely densely so	linear, elliptic or obovate	null	acute, mucronulate	amplexicaul	null	10	70	1	5	null	null	null	null	terminal, loosely corymbose clusters, rarely solitary	simple	5	15	5	15	null	null	null	null	null	denticulate-ciliate	white or pale yellow	woolly-hairy	null	null	null	null	null	yellow or white	null	null	null	null	cylindric to ellipsoid	null	null	null	null	strongly papillose
Waitzia_aurea	Waitzia nitida	Waitzia nitida (Lindl.) Paul G.Wilson	Lander_FloraofthePerthRegion	annual herb	50	sparsely woolly-hairy	linear, elliptic, obovate	null	acute, mucronulate	amplexicaul	null	8	20	2	13	null	null	scabrous-hairy	glabrous	terminal, loosely corymbose clusters	simple	null	null	1	2.3	null	null	null	null	null	entire	golden yellow lamina and green claw	densely, woolly-hairy	null	null	null	null	null	yellow	null	null	null	null	ovoid-compressed	yes	null	null	brown	glabrous
Vellereophyton_dealbatum	Vellereophyton dealbatum	Vellereophyton dealbatum (Thunb.) Hilliard & B.L.Burtt	Lander_FloraofthePerthRegion	erect annual or short-lived, perennial herb	80	white-lanate	narrowly obovate or spathulate	null	broadly acute	narrowed into a short petiole	null	12	25	2	4	10	30	null	null	dense terminal clusters or corymbs	null	null	null	null	null	null	2.5	null	null	oblong	erect with white obtuse tips	lower part often purple but sometimes translucent or greenish	null	null	null	null	3-5	null	null	null	null	null	null	null	null	null	null	brown	short, glandular hairs
Ursinia_anthemoides	Ursinia anthemoides	Ursinia anthemoides (L.) Poir.	Lander_FloraofthePerthRegion	annual herb	50	glabrous or somewhat woolly-hairy	null	deeply dissected	null	null	null	10	50	2	20	null	null	null	null	solitary capitula	null	12	25	5	20	null	null	null	null	ovate	narrow scarious margins	yellowish	null	yes	yes	null	yes	orange or yellow, sometimes dark basally, usually dark adaxially	yellow	5	8	0.5	1	terete	null	null	yes	black	glabrous or hairy
Urospermum_picroides	Urospermum picroides	Urospermum picroides (L.) Scop. ex F.W.Schmidt	Lander_FloraofthePerthRegion	Annual or biennial herb	120	Hispid	null	Lyrate-pinnatifid	null	Broad, stem-clasping	Coarsely and irregularly toothed	null	300	null	150	null	null	Hispidulous	Hispidulous	Solitary or 2 or 3-corymbosely	Simple	null	null	null	null	null	null	null	null	Campanulate	null	null	Setose	null	null	null	null	Yellow	Yellow	null	4	null	null	Almost sigmoid	Somewhat compressed	Yes	null	null	Rough with peg-like projections
Trichocline_spathulata	Trichocline spathulata	Trichocline spathulata (A.Cunn. ex DC.) J.H.Willis	Lander_FloraofthePerthRegion	perennial herb	200	glabrous, cottony-hairy	narrowly obovate, ovate	lobed, almost lyrate	null	null	sinuate	50	80	3	5	null	null	glabrous	white cottony-hairy	solitary capitula	simple	null	null	10	50	null	null	null	null	narrowly ovate	null	null	null	null	null	null	null	cream-coloured	null	null	null	null	null	cylindric	null	null	null	null	densely papillose
Tragopogon_porrifolius	Tragopogon porrifolius	Tragopogon porrifolius L.	Lander_FloraofthePerthRegion	Annual or biennial herb	130	glabrous to somewhat floccose- lanate	narrowly triangular	null	null	null	null	null	350	null	20	null	null	null	null	solitary capitula	simple	30	50	null	null	25	40	null	null	triangular-acuminate	null	null	null	null	yes	null	null	pinkish violet to pale purple	null	25	40	null	null	terete	null	null	null	null	null
Tolpis_barbata	Tolpis barbata	Tolpis barbata (L.) Gaertn.	Lander_FloraofthePerthRegion	annual herb	40	woolly	narrowly elliptic to broadly ovate or obovate	null	acute	narrowed and strap-like	entire to coarsely dentate	20	100	4	15	null	null	null	null	solitary or several	null	null	null	6	16	null	null	null	null	narrowly linear	null	greenish (inferred)	null	no	null	null	null	yellow	yellow or sometimes reddish brown	null	1.5	null	null	null	yes	no	null	null	null
Taraxacum_officinale			Lander_FloraofthePerthRegion	perennial herb	21	glabrous or sparsely hairy	obovate	entire or runcinate-pinnatifid	null	narrowed	irregularly denticulate	50	170	5	30	null	null	null	null	null	null	null	null	20	30	null	null	null	null	narrowly elliptic	pale	dark green	null	null	yes	null	null	golden-yellow	null	2.8	3	0.8	1	broadly obovoid	null	null	yes	pale grey or brownish	muricate
Sonchus_oleraceus	Sonchus oleraceus	Sonchus oleraceus L.	Lander_FloraofthePerthRegion	annual herb	150	glabrous, sometimes with gland-tipped hairs	runcinate	pinnatifid to occasionally merely toothed	sharply acute	auriculate, well rounded	weakly or scarcely prickly	60	300	10	150	null	null	null	null	corymb	null	null	null	null	null	9	13	null	null	null	null	null	null	null	null	null	null	pale yellow	null	2.5	3	null	null	narrowly obovate	yes	no	yes	null	minutely retrorsely hispid
Sonchus_asper	Sonchus asper	Sonchus asper (L.) Hill	Lander_FloraofthePerthRegion	Annual herb	150	Glabrous except for few spreading, gland-tipped hairs	Obovate-panduriform	Seldom pinnatifid	null	null	Conspicuously prickly-toothed	null	200	null	50	null	null	null	null	Corymb	null	null	null	null	null	9	13	null	null	null	null	null	null	null	null	null	null	Pale yellow	null	2.5	3	null	null	Elliptic	Yes	Yes	Yes	null	null
Soliva_pterosperma	Soliva sessilis	Soliva sessilis Ruiz & Pav.	Lander_FloraofthePerthRegion	annual herb	null	loosely hairy	null	pinnatifid	null	null	null	null	30	null	12	null	null	null	null	scattered along the stems	null	null	null	null	10	3	4	null	null	ovate to elliptic	null	more or less herbaceous	null	null	null	null	null	null	null	null	null	null	null	null	null	null	null	null	scabrous-hispidulous
Solidago_canadensis	Solidago canadensis	Solidago canadensis L.	Lander_FloraofthePerthRegion	perennial	200	densely spreading-puberulent at least above middle	narrowly elliptic	null	acute or acuminate	tapering	null	null	120	null	20	null	null	merely scabrous or almost glabrous	densely puberulent	paniculiform	null	null	null	null	null	2	4.5	null	null	acute or acuminate	null	yellowish, without a well defined green tip	null	null	yes	null	null	null	null	null	null	null	null	null	null	null	null	null	shortly hairy
Silybum_marianum	Silybum marianum	Silybum marianum (L.) Gaertn.	Lander_FloraofthePerthRegion	Annual or biennial herb	30	Glabrous or slightly cottony-hairy	Oblong	Sinuate-lobed or pinnatifid	null	Narrowed to the sessile base (basal leaves); amplexicaul with rounded, spiny, appressed auricles (cauline leaves)	Spiny	null	800	null	400	null	null	null	null	Solitary, terminal	Simple	null	null	30	90	null	null	null	null	Ovate-oblong (middle and outer ones)	Spinulose-ciliate, spine-tipped, and basally spine-margined appendage	Green (middle and outer ones); White mealy surface (outermost ones)	null	null	null	null	null	null	Purple	6	7	null	null	null	null	null	null	null	null
Siloxerus_humifusus	Siloxerus humifusus	Siloxerus humifusus Labill.	Lander_FloraofthePerthRegion	annual herb	9	glabrous or variably hairy	linear to narrowly obovate	null	null	null	null	10	30	1	15	null	null	null	null	null	compound	6	29	5	13	2	6.3	0.7	1.9	narrowly obovate to obovate	crenulate near the apex	white or pale pink	null	yes	no	no	yes	null	null	null	null	null	null	more or less obovoid	null	null	null	null	variably papillose
Siloxerus_filifolius	Siloxerus filifolius	Siloxerus filifolius (Benth.) Ostenf.	Lander_FloraofthePerthRegion	annual herb	6.5	glabrous or variably hairy	linear or narrowly obovate	null	null	null	null	0.5	1.7	0.1	0.1	null	null	null	null	null	compound	6	27	5	15	1.3	1.9	0.7	1.4	obovate to widely obovate	crenulate near the apex	white or pale pink	null	yes	null	null	null	null	null	0.4	0.7	0.2	0.3	obovoid	null	null	null	null	variably papillose
Senecio_vulgaris	Senecio vulgaris	Senecio vulgaris L.	Lander_FloraofthePerthRegion	annual herb	75	sparsely hairy with simple hairs or almost glabrous	obovate	pinnatifid (irregularly toothed to pinnatifid)	null	null	null	20	100	5	45	null	null	null	null	in dense corymbs	discoid	5	8	5	10	null	null	null	null	narrowly obovate	null	null	null	null	no	null	yes	null	yellow	1.5	2.5	0.2	0.4	cylindric	null	null	yes	greyish	null
Senecio_ramosissimus	Senecio ramosissimus	Senecio ramosissimus DC.	Lander_FloraofthePerthRegion	perennial herb	250	glabrous	ovate, elliptic, linear	lobed (acutely lobed auricles)	acuminate	half-clasping	acutely toothed	15	140	2	35	null	null	null	null	pyramidal panicle	discoid	null	null	null	null	3	6	null	null	narrowly elliptic	ciliolate	often darkened at the tips	null	null	null	null	yes	null	yellow	0.8	1.3	0.2	0.3	ovoid, cylindric	null	null	null	black at maturity	short, white, subappressed hairs
Senecio_leucoglossus	Senecio leucoglossus	Senecio leucoglossus F.Muell.	Lander_FloraofthePerthRegion	annual herb	130	glabrous	ovate or obovate	lobed	acute	null	acutely and irregularly toothed and lobed	10	50	3	15	null	null	null	null	corymbs forming a large, loose panicle	radiate	null	null	null	null	5	8	0.2	0.3	narrowly obovate	minutely ciliolate	null	null	no	yes	no	yes	white or pale purple	white	1.5	2	0.3	0.5	narrowly ellipsoid	no	no	yes	greyish	beset with short, white, subappressed hairs
Senecio_lautus			Lander_FloraofthePerthRegion	Annual herb, perennial herb	70	Glabrous	Linear, narrowly elliptic, obovate, broadly elliptic	Entire, pinnatifid, pinnatipartite	Acute	Narrowed, broadly dilated, auriculate, stem-clasping	Entire, toothed	10	100	0.1	30	Null	Null	Glabrous	Glabrous	Corymbose	Radiate	5	12	0.6	1	Null	Null	Null	Null	Null	Null	Often dark-tipped	Glabrous (when dry: 2-ribbed, outer ones smaller)	Null	Yes	Null	Yes	Yellow	Yellow	2.8	3.2	0.4	0.6	Cylindric	Null	Null	Yes	White	Hairy (rarely glabrous)
Senecio_hispidulus	Senecio hispidulus	Senecio hispidulus A.Rich.	Lander_FloraofthePerthRegion	annual herb	100	glabrous or minutely puberulous or densely clothed	linear, narrowly elliptic, or ovate	sometimes deeply pinnatisect	null	auriculate	coarsely and irregularly sharp-toothed	30	110	5	20	null	null	less densely to sparsely hispid, or sometimes glabrescent	densely hispid with multicellular hairs	corymbs, sometimes in diffuse panicles	discoid	6	10	null	null	4.5	6	1	1.5	cylindric	strongly keeled, rigid, and widely reflexed after fruiting	null	apices papillose	no	no	yes	yes	null	null	1.5	2	null	null	cylindric	no	no	yes	blackish brown	whitish, subappressed hairs
Senecio_gilbertii	Senecio gilbertii	Senecio gilbertii Turcz.	Lander_FloraofthePerthRegion	Erect-perennial	150	woolly	obovate	deeply pinnatifid	null	auriculate	toothed	10	140	0.5	30	null	null	null	woolly	corymbs	discoid	5	7	3	7	null	null	null	null	cylindric	scarious, slightly reflexed	null	null	no	no	no	yes	null	null	1.5	1.5	0.5	0.5	cylindric	no	no	yes	greyish with lines of whitish	subappressed hairs between ribs
Senecio_diaschides	Senecio diaschides	Senecio diaschides D.G.Drury	Lander_FloraofthePerthRegion	perennial herb	120	glabrescent	obovate or linear	null	null	null	irregularly dentate	100	130	15	25	null	null	null	null	corymbs	discoid	null	null	null	null	45	50	5	null	2-veined, strongly keeled, cylindric	ciliolate	darkened apices	null	null	null	yes	yes	null	null	2.5	null	null	null	almost cylindric, non-rostrate	no	no	yes	reddish brown	subappressed trichomes
Rutidosis_multiflora	Siloxerus multiflorus	Siloxerus multiflorus Nees	Lander_FloraofthePerthRegion	annual herb	5	glabrous	linear	null	null	null	null	8	10	1	1	null	null	glabrous except for a few long hairs near the base of the leaves	glabrous except for a few long hairs near the base of the leaves	clustered	simple	null	null	null	null	null	null	null	null	ovate or circular	scarious	green midrib	null	null	null	null	null	null	null	null	null	null	null	cylindric	yes	null	null	null	papillose
Quinetia_urvillei	Quinetia urvillei	Quinetia urvillei Cass.	Lander_FloraofthePerthRegion	annual	20	woolly-hairy	linear-cuneate to broadly obovate	null	mucronate	null	null	8	20	2	5	null	null	null	null	terminal or appearing axillary	null	null	null	null	null	4	5	null	null	oblong-linear	slightly scarious	null	null	null	null	null	null	null	purplish-red	null	null	null	null	narrowly cylindric-cuneate	null	null	null	null	silky-hairy
Pseudognaphalium_luteoalbum	Pseudognaphalium luteoalbum	Pseudognaphalium luteoalbum (L.) Hilliard & B.L.Burtt	Lander_FloraofthePerthRegion	annual or short-lived perennial herb	70	densely grey-lanate	obovate; narrowly obovate or oblong to linear	null	obtuse	null	null	20	50	2	8	null	null	null	null	in a leafless cyme	null	null	null	5	15	5	6	null	null	oblong or obovate	scarious	pale yellow or golden	null	null	null	yes	yes	null	pink or reddish	null	null	null	null	null	null	null	null	null	sparsely and minutely papillose
Podotheca_gnaphalioides	Podotheca gnaphalioides	Podotheca gnaphalioides Graham	Lander_FloraofthePerthRegion	Erect or decumbent annuals	50	Glabrous or somewhat scabrous-hairy	Linear to narrowly obovate	null	Acute	null	null	10	100	1	10	null	null	null	null	Heads terminal, on long, stout peduncles, rarely sessile	Simple	20	50	5	20	null	null	null	null	Linear or narrowly obovate	null	null	Woolly	null	null	null	null	Deep yellow	null	null	null	null	null	Obovoid	null	null	null	null	Silky-hairy
Podotheca_chrysantha	Podotheca chrysantha	Podotheca chrysantha (Steetz) Benth.	Lander_FloraofthePerthRegion	Erect annual	50	Glabrous or scabrous-hairy	Linear or narrowly elliptic	null	Acute or acuminate	null	null	1	100	1	5	null	null	null	null	Solitary capitula	Simple	10	20	10	40	null	null	null	null	Narrowly ovate	null	null	More or less glabrous	null	null	null	null	Yellow	Yellow	null	null	null	null	Obovoid	null	null	null	null	null
Podotheca_angustifolia	Podotheca angustifolia	Podotheca angustifolia (Labill.) Less.	Lander_FloraofthePerthRegion	annual	30	scabrous-hairy, often viscid	linear to narrowly obovate	null	acute	null	null	10	80	1	6	null	null	null	null	terminal, sessile or on short stout peduncles	null	null	null	null	null	20	40	3	15	linear or narrowly ovate	null	null	densely woolly	null	null	null	null	null	pale yellow, often purple-lobed	null	null	null	null	obovoid	null	null	null	null	silky-hairy
Podolepis_lessonii	Podolepis lessonii	Podolepis lessonii (Cass.) Benth.	Lander_FloraofthePerthRegion	annual herb	40	sparsely woolly	narrowly obovate	null	acute	null	null	null	70	null	15	null	null	sparsely septate-hairy	densely woolly	solitary or up to 80 forming a loose panicle	discoid, heterogamous, homochromous	3	7	6	12	null	null	null	null	acute	fringed	pale, semi-transparent	null	null	null	yes	yes	null	yellow	1	null	0.4	null	terete	null	null	null	null	almost smooth
Podolepis_gracilis	Podolepis gracilis	Podolepis gracilis Graham	Lander_FloraofthePerthRegion	null	null	null	obovate to broad-linear	null	acute to acuminate	shortly decurrent	null	null	null	null	null	null	null	null	null	solitary or up to 25 forming a loose panicle	radiate, heterogamous, heterochromous or homochromous	ca 10	null	9	20	null	null	null	null	broadly conic	null	straw-coloured to reddish brown	smooth and shining	null	yes	null	null	white or pink	white or pink	1	1.4	ca 0.5	null	terete	null	null	null	null	null
Podolepis_canescens	Podolepis canescens	Podolepis canescens A.Cunn. ex DC.	Lander_FloraofthePerthRegion	annual herb	85	white-woolly	obovate, elliptic to narrowly obovate	null	acute to subacute	null	null	null	120, 100	null	15, 16	null	null	null	null	loose panicle	null	7	15	15	25	6	10	2	2.5	oblong to narrowly ovate	microscopically serrulate	straw-coloured to golden or reddish brown	null	null	yes	null	null	null	yellow	1.5	2	0.4	0.6	terete	no	no	null	null	microscopically papillose
Pithocarpa_pulchella	Pithocarpa pulchella	Pithocarpa pulchella Lindl.	Lander_FloraofthePerthRegion	annual herb	50	white to grey hairy	linear to narrowly elliptic	null	acuminate	null	null	5	25	1	4	null	null	null	white woolly-hairy	solitary, rarely in indistinct corymbs	simple	6	10	10	15	null	null	null	null	null	null	white; outer ones dark brown	woolly	null	null	null	null	null	yellow	1	null	null	null	obovoid	null	null	null	null	densely papillose
Pithocarpa_corymbulosa	Pithocarpa corymbulosa	Pithocarpa corymbulosa Lindl.	Lander_FloraofthePerthRegion	annual herb	null	white-hairy	linear or narrowly elliptic	null	acuminate	null	null	5	25	1	5	null	null	dark green	white-hairy	flat-topped corymbs	simple	null	null	null	null	null	null	null	null	narrowly conic	null	white	woolly	null	null	null	null	null	pale yellow	null	null	null	null	obovoid	null	null	null	null	glabrous
Picris_squarrosa	Picris squarrosa	Picris squarrosa Steetz	Lander_FloraofthePerthRegion	Biennial	150	hispid with short, minutely hooked hairs	narrowly elliptic or linear	null	long-acuminate	null	slightly and distinctly toothed	10	240	1	15	null	null	null	null	solitary, terminating a many-branched inflorescence	simple	null	null	10	20	null	null	null	null	narrowly elliptic	null	null	with a median line of stout bristles or glabrous	null	null	null	null	null	bright yellow	null	7.5	null	null	cylindric	null	no	null	orange	strongly muricate
Osteospermum_clandestinum	Monoculus monstrosus	Monoculus monstrosus (Burm.f.) B.Nord.	Lander_FloraofthePerthRegion	annual herb	50	glandular	oblong, elliptic, ovate, obovate	sinuate-lobed	obtuse or acute	null	sinuate-lobed, entire upwards	null	100	null	15	null	null	null	null	branched inflorescence	null	null	null	5	20	null	null	null	null	null	membranous	null	null	null	yes	null	null	deep yellow	dark brown, reddish or dark blue	8.5	10	3.5	8.5	ovoid	null	yes	null	null	wrinkled with spiny outgrowths or almost smooth
Olearia_rudis	Olearia rudis	Olearia rudis (Benth.) F.Muell. ex Benth.	Lander_FloraofthePerthRegion	Erect woody herb, subshrub	200	Rigid septate hairs, almost glabrous, rarely glabrous	Narrowly to broadly elliptic, obovate, oblong, cuneate	null	Obtuse, acute, acuminate	Dilated, half-clasping	Coarsely and irregularly toothed, rarely entire	40	130	10	30	null	null	null	null	Solitary on stout peduncles in a terminal, leafy corymb	null	null	null	10	30	null	null	null	null	Narrowly elliptic	null	null	null	null	Yes	null	null	Blue, mauve, sometimes white	Yellow	null	null	null	null	Narrowly cylindric	Yes	null	Yes	null	Few scattered hairs
Olearia_paucidentata	Olearia paucidentata	Olearia paucidentata (Steetz) F.Muell. ex Benth.	Lander_FloraofthePerthRegion	shrub	150	septate hairs	linear or narrowly obovate	lobed or entire	acute to obtuse	narrowed	recurved, with 1-6 prominent teeth or lobes	3	25	0.3	10	null	null	null	null	solitary, forming leafy panicles	simple	null	null	5	12	null	null	null	null	elliptic	null	null	woolly hairs at the apex	null	yes	null	yes	pale violet, blue, white, or mauve	violet, blue, or white	null	null	null	null	compressed obovoid	yes	null	null	null	sparsely to densely hairy with simple hairs
Olearia_axillaris	Olearia axillaris	Olearia axillaris (DC.) F.Muell. ex Benth.	Lander_FloraofthePerthRegion	Erect, much-branched shrub	200	Woolly	Narrowly linear, ovate or obovate	Null	Acute to obtuse	Attenuate	Entire, recurved or revolute	12	18	2	3	Null	Null	Glabrous and shiny	Woolly, white or grey	Terminating short leafy shoots	Simple	Null	Null	Null	Null	5	6	Null	Null	Elliptic to ovate	Null	Null	Outer ones woolly hairy throughout, inner ones with only the apex woolly hairy	Null	Yes	Yes	Yes	White	White	Null	Null	Null	Null	Compressed obovoid	Yes	No	Null	Null	Conspicuously hairy, rarely glabrous
Myriocephalus_rhizocephalus	Myriocephalus rhizocephalus	Myriocephalus rhizocephalus (DC.) Benth.	Lander_FloraofthePerthRegion	annual herb	5 cm	glabrous to sparsely woolly	linear	null	acuminate	dilated and half-clasping	null	20	70	1	3	null	null	null	null	terminal, solitary or in clusters	compound	null	null	8	20	null	null	null	null	null	with pale green or transparent margins	null	null	null	null	null	null	null	null	null	null	null	null	null	null	null	null	null	sparingly hairy with simple hairs
Myriocephalus_isoetes	Myriocephalus occidentalis	Myriocephalus occidentalis (F.Muell.) P.S.Short	Lander_FloraofthePerthRegion	annual herb	null	null	linear	null	acuminate	broadly dilated	null	20	160	0.5	2	null	null	null	null	solitary or crowded	compound	null	null	5	25	null	null	null	null	null	pale or transparent	null	null	null	null	null	null	null	null	null	null	null	null	null	null	null	null	null	woolly-hairy
Myriocephalus_helichrysoides	Myriocephalus helichrysoides	Myriocephalus helichrysoides A.Gray	Lander_FloraofthePerthRegion	annual herb	30	glabrous	linear	null	obtuse	slightly dilated, half-clasping	null	20	70	0.5	3	null	null	glabrous	glabrous	solitary	compound	null	null	10	15	null	null	null	null	numerous in several rows	white margins	white	null	null	yes	null	null	null	null	null	null	null	null	null	null	null	null	null	hairy with simple hairs
Myriocephalus_appendiculatus	Myriocephalus appendiculatus	Myriocephalus appendiculatus Benth.	Lander_FloraofthePerthRegion	annual herb	20	woolly and short glandular hairs	linear or narrowly ovate	null	acuminate	slightly dilated, half-clasping	null	5	35	1	5	null	null	null	null	solitary capitula	compound	null	null	0.5	1.5	null	null	null	null	ovate-oblong	null	white	woolly hairy	null	null	null	null	null	null	null	null	null	null	null	null	null	null	null	minutely hairy with simple hairs
Millotia_tenuifolia	Millotia tenuifolia	Millotia tenuifolia Cass.	Lander_FloraofthePerthRegion	annual herb	14	white-woolly and pale golden, glandular-pilose	narrowly linear, sometimes narrowly obovate	null	acute	hardly amplexicaul	entire	5	25	1	5	null	null	null	null	solitary capitula	null	null	null	null	null	3	8	null	null	linear to oblong, navicular	straw-coloured or red-tinged	straw-coloured or red-tinged	fimbriate	null	null	null	null	null	lemon yellow	3	7.5	null	null	very narrowly cylindric-clavate	no	no	null	reddish brown to black	muricate
Millotia_myosotidifolia	Millotia myosotidifolia	Millotia myosotidifolia (Benth.) Steetz	Lander_FloraofthePerthRegion	annual herb	30	white-woolly or glabrous	narrowly to broadly obovate or spathulate, rarely oblong or linear	null	more or less mucronulate	attenuate	entire	5	60	10	80	null	null	null	null	solitary capitula	null	3	10	null	null	null	null	null	null	narrowly to broadly oblong	carinate	straw-coloured or sometimes red-purple margins	null	null	null	null	null	null	null	3	10	null	null	very narrowly cylindric, rarely cylindric	yes	null	null	pale brown to brownish black	sparsely papillose
Leptorhynchos_scabrus	Leptorhynchos scaber	Leptorhynchos scaber (Benth.) Haegi	Lander_FloraofthePerthRegion	annual herb	40	septate hairs	linear, narrowly obovate	null	acute, abruptly acuminate	attenuate, half-clasping	entire	10	80	1	8	null	null	null	null	solitary capitula	null	10	15	20	30	null	null	null	null	narrowly elliptic	null	scarious, translucent	null	null	null	null	yes	null	bright yellow	1.5	4.5	null	null	null	null	null	null	null	minutely papillose
Leontodon_saxatilis	Leontodon saxatilis	Leontodon saxatilis Lam.	Lander_FloraofthePerthRegion	biennial or perennial herb	35	naked, mostly glabrous, sparsely hairy basally	narrowly obovate to oblong	null	obtuse to acute	attenuate	entire, dentate to pinnatifid	20	150 (-250)	3	10	null	null	hispid with simple or long-stipitate, 2 or 3-lobed hairs	hispid with simple or long-stipitate, 2 or 3-lobed hairs	solitary capitula	simple	7	11	4	9	null	null	null	null	narrowly elliptic	null	herbaceous	glabrous or hispid with hairs like those on the leaves	no	yes	no	yes	deep yellow, outermost greyish violet adaxially	deep yellow	3	6	null	null	fusiform	no	no	null	null	scabrous
Lagenifera_huegelii	Lagenophora huegelii	Lagenophora huegelii Benth.	Lander_FloraofthePerthRegion	perennial herb	32	null	narrowly obovate	null	obtuse	null	dentate to serrate	null	143	null	32	null	null	almost glabrous to densely hairy with long, simple hairs	almost glabrous to densely hairy with long, simple hairs	solitary	null	null	null	8	11	null	5	null	1.2	oblong	ciliate	null	glabrous or hispidulous abaxially	null	yes	null	null	white or pink	null	3	4	1	2	obovate	yes	no	no	light or dark brown	microscopically glandular distally and often bearing a few white, simple hairs on each face
Lactuca_serriola	Lactuca serriola	Lactuca serriola L.	Lander_FloraofthePerthRegion	Annual or biennial herb	180	Glabrous or basally setose	Runcinate-pinnatifid	Pinnatifid	null	Sagittate-amplexicaul	Spinulose-ciliate	null	200	null	100	null	null	null	Spinulose on mid-rib and main veins	Long, loose, pyramidal or spike-like panicle	null	null	null	null	null	7	15	null	null	Ovate-sagittate	null	Purplish above	Minutely papillose	null	Yes	null	null	Pale yellow, sometimes drying blue	null	3	6	null	null	Elliptic in outline	Yes	null	Yes	Greyish	Scabrous with stout bristles
Lactuca_saligna	Lactuca saligna	Lactuca saligna L.	Lander_FloraofthePerthRegion	annual or biennial herb	200	glabrous	linear (lower), oblong to linear (upper)	pinnatifid (lower), undivided	null	sagittate with acuminate auricles	entire	null	150	null	80	null	null	null	null	spike-like panicle	null	null	null	null	null	10	15	null	null	imbricate	null	purplish above	minutely papillose to rough	null	null	null	null	pale yellow often reddish abaxially	null	5	8	null	null	compressed, elliptic in outline	yes	no	yes	pale brown	scabrous to apex
Hypochaeris_glabra	Hypochaeris glabra	Hypochaeris glabra L.	Lander_FloraofthePerthRegion	Annual or perennial herb	100	Essentially glabrous, often spreading hispid below	Obovate	Sinuate-toothed to pinnatifid or entire	null	Clasping	Entire or ciliate	10	200	3	35	null	null	Sparsely and coarsely hairy, sometimes densely so	Glabrous	Solitary capitula	Simple	null	null	null	null	8	20	null	null	Elliptic	null	null	Glabrous or more or less spinulose above	null	Yes	null	null	Golden yellow abaxially, greenish yellow dorsally	null	2.5	17	null	null	null	null	null	null	Brown	Scabrous above
Helminthotheca_echioides	Helminthotheca echioides	Helminthotheca echioides (L.) Holub	Lander_FloraofthePerthRegion	annual or perennial herb	100	strongly hispid	narrowly obovate (radical and lower); narrowly ovate (upper)	null	null	petiole-like (radical and lower); clasping, sometimes decurrent (upper)	irregularly toothed	null	200 (radical and lower); 100 (upper)	null	25 (radical and lower); 200 (upper)	null	null	null	null	irregular corymbs	null	null	null	null	15	null	null	null	null	ovate-cordate (outer); linear or elliptic (inner)	null	null	hispid	null	null	null	null	yellow	null	2.5	4 (inner); 3-3.5 (outer)	null	null	null	null	null	null	white (outer); red, dark-brown (inner)	villous (outer); glabrous (inner)
Helipterum_spicatum	Rhodanthe spicata	Rhodanthe spicata (Steetz) Paul G.Wilson	Lander_FloraofthePerthRegion	erect or somewhat decumbent herb	30	woolly-hairy	narrowly linear or filiform	null	null	null	null	15	70	0.5	2	null	null	null	null	dense clusters, oblong spike	simple	null	null	null	null	4	8	null	null	narrowly ovoid or cylindric	null	shiny, reddish brown or straw-coloured	null	null	null	null	yes	null	null	null	null	null	null	ovoid	null	null	null	null	densely silky-hairy
Helipterum_pyrethrum	Rhodanthe pyrethrum	Rhodanthe pyrethrum (Steetz) Paul G.Wilson	Lander_FloraofthePerthRegion	null	20	glabrous	narrowly ovate to linear	null	null	null	null	3	12	0.5	2	null	null	glabrous	glabrous	solitary, terminal	null	7	12	null	null	4	10	null	null	ovate	spreading, thin	pure white or tinged pink	glabrous	null	null	null	yes	null	null	null	null	null	null	compressed-ovoid	yes	null	null	null	densely silky-hairy
Helipterum_manglesii	Rhodanthe manglesii	Rhodanthe manglesii Lindl.	Lander_FloraofthePerthRegion	annual	60	glabrous	broadly ovate, ovate, elliptic, narrowly elliptic	entire	broadly obtuse to acute, often minutely apiculate	auriculate	entire	6	46	3	34	null	null	glabrous	glabrous	solitary capitula	null	null	null	20	50	null	null	null	null	null	scarious	transparent	null	null	null	null	yes	null	yellow	null	null	null	null	compressed-ellipsoid	yes	null	null	null	densely woolly-hairy
Helipterum_cotula	Hyalosperma cotula	Hyalosperma cotula (Benth.) Paul G.Wilson	Lander_FloraofthePerthRegion	annual	30	sparsely woolly-hairy below, densely so above	narrowly linear, almost filiform	null	null	null	null	5	20	0.5	1	null	null	null	null	solitary capitula	simple	null	null	10	25	null	null	null	null	triangular lamina; ovate lamina	null	light straw-coloured or translucent; yellow, white or pinkish	null	null	null	null	yes	null	null	null	null	null	null	compressed-ellipsoid	yes	null	null	light brown	distinctly papillose or glabrous
Helipterum_corymbosum	Rhodanthe corymbosa	Rhodanthe corymbosa (A.Gray) Paul G.Wilson	Lander_FloraofthePerthRegion	erect, slender herb	60	more or less glabrous to sparsely white woolly-hairy	narrowly linear-subulate	null	null	null	null	12	50	0.5	3	null	null	null	null	corymbose clusters	simple	null	null	null	null	4	5	null	null	ovate	spreading, thin, white, ovate lamina	pale, straw-coloured	glabrous or almost so	null	null	null	yes	null	null	null	null	null	null	narrowly obovoid	compressed	no	null	null	glabrous or with elongate papillae
Helichrysum_macranthum	Xerochrysum macranthum	Xerochrysum macranthum (Benth.) Paul G.Wilson	Lander_FloraofthePerthRegion	perennial herb	200	scabrous-hairy	narrowly to broadly obovate, becoming linear above	null	narrowly acute	strap-like, sessile or half-clasping	minutely ciliate	null	150	null	20	null	null	null	null	solitary	disciform	null	null	40	80	null	null	null	null	outermost with an ovate lamina, innermost with narrowly triangular lamina	null	white or tinged pink	null	null	null	yes	yes	null	pale yellow	null	null	null	null	compressed-ovoid	yes	null	null	dark brown	glabrous
Helichrysum_lindleyi	Lawrencella rosea	Lawrencella rosea Lindl.	Lander_FloraofthePerthRegion	annual	50 cm	glandular-hairy, woolly-tomentose	linear	null	null	null	null	8 mm	50 mm	0.5 mm	1 mm	null	null	null	null	solitary capitula	null	null	null	null	30 mm	null	null	null	null	narrowly elliptic, broad linear claw	scarious margins	brown	slightly woolly	null	null	null	yes	null	null	null	null	null	null	flask shaped	null	null	null	light brown	densely hairy with long, transparent papillae
Helichrysum_leucopsideum	Helichrysum leucopsideum	Helichrysum leucopsideum DC.	Lander_FloraofthePerthRegion	erect perennial	50	glabrous or loosely woolly	linear or narrowly elliptic	null	shortly acuminate	null	recurved	20	60	1	12	null	null	sparsely scabrous-hairy	grey-tomentose	solitary	simple	null	null	30	40	10	15	null	null	narrowly obovate	null	white or tinged pink	woolly claw (outer), papillose claw (inner)	null	null	yes	yes	null	white	null	null	null	null	compressed ovoid	yes	null	null	light brown	glabrous
Helichrysum_cordatum	Pithocarpa cordata	Pithocarpa cordata (DC.) Schmidt-Leb. & R.L.Barrett	Lander_FloraofthePerthRegion	perennial	70	densely tomentose	cordate	null	obtuse	cordate	entire	20	70	15	20	null	null	almost glabrous	densely white-tomentose	terminal, corymbose clusters forming large, open panicles	disciform	null	null	null	null	null	null	null	null	narrowly elliptic claw with an acute, spreading, white lamina	null	white	null	null	null	yes	yes	null	null	null	null	null	null	ovoid	no	no	null	light brown	glabrous or more or less papillose
Helianthus_tuberosus	Helianthus tuberosus	Helianthus tuberosus L.	Lander_FloraofthePerthRegion	Perennial herb	400	Scabrous-hairy	Ovate to oblong	null	Acute to acuminate	Broadly acute, decurrent	Serrate-dentate	60	160	10	50	null	null	Scabrous-hairy	Scabrous-hairy	Corymbose	Simple	null	null	50	80	null	null	null	null	Narrowly obovate	Ciliate	Rather dark basally	Scabridulous	null	Yes	null	Yes	Light yellow	Yellow	null	null	null	null	null	null	null	null	Brown	Sparsely patent hairy
Helianthus_debilis	Helianthus debilis	Helianthus debilis Nutt.	Lander_FloraofthePerthRegion	Erect annual or perennial	200	scabrous-hairy	deltate to ovate	null	acute to acuminate	cordate to hastate, truncate or obtuse	irregularly serrate	10	40	9	30	10	40	null	null	solitary capitula	null	null	null	30	60	7	10	1	2	narrowly obovate	null	null	scabridulous	null	yes	null	yes	deep yellow	purplish lobes	null	4	null	null	null	null	null	null	grey	densely appressed-hairy
Helianthus_annuus	Helianthus annuus	Helianthus annuus L.	Lander_FloraofthePerthRegion	annual herb	300	scabrous-hairy	ovate or broadly triangular	null	acute to acuminate	obtuse, truncate or cordate	serrate	10	200	60	120	null	null	scabrous-hairy	scabrous-hairy	solitary capitula	null	null	null	null	null	null	null	null	4	ovate or ovate-oblong	null	null	scabridulous to silky hairy	null	yes	null	null	bright yellow	brownish black or purplish black	null	5	null	null	null	null	null	null	brown or black, often with white stripes	glabrous
Hedypnois_rhagadioloides	Leontodon rhagadioloides	Leontodon rhagadioloides (L.) Enke & Zidorn	Lander_FloraofthePerthRegion	annual herb	60	null	narrowly elliptic to obovate	entire to deeply dentate or lobed	null	null	null	2	250	5	180	null	null	null	null	solitary	null	null	null	null	null	30	110	null	null	narrowly elliptic	null	null	glabrous or scabrous-hairy	no	null	null	null	null	null	5	7.5	null	null	often narrowed apically	null	null	null	reddish brown	scabrous-hairy
Galinsoga_parviflora	Galinsoga parviflora	Galinsoga parviflora Cav.	Lander_FloraofthePerthRegion	annual herb	60	glabrous or sparsely hairy	ovate or narrowly ovate	null	null	null	null	40	70	12	40	null	null	almost glabrous or sparsely appressed hairy	null	leafy cymes	simple	null	null	null	5	null	null	null	null	ovate, slightly concave	null	null	null	null	yes	null	yes	white	yellow	1	1.5	null	null	obovoid	null	null	null	black, scattered white bristles	null
Eupatorium_adenophorum	Ageratina adenophora	Ageratina adenophora (Spreng.) R.M.King & H.Rob.	Lander_FloraofthePerthRegion	perennial herb	200	glandular-hairy	ovate or rhombic	null	acute to acuminate	broadly cuneate	crenate	60	100	null	null	null	40	null	null	corymbs	simple	null	null	null	5	null	null	null	null	narrowly elliptic	null	null	null	null	null	null	null	null	white	null	2	null	null	almost cylindrical, 5-angled	null	null	null	null	null
Dittrichia_graveolens	Dittrichia graveolens	Dittrichia graveolens (L.) Greuter	Lander_FloraofthePerthRegion	annual herb	50	glandular	narrowly elliptic to narrowly obovate	entire or remotely denticulate	null	null	entire or remotely denticulate	2	13	20	75	null	null	glandular	glandular	paniculate	simple	null	null	4	7	4	7	0.5	1	linear-triangular	pale margins	green	null	null	yes	null	null	often slightly reddish	null	2	null	null	null	null	null	null	null	null	hairy
Crepis_vesicaria	Crepis vesicaria	Crepis vesicaria L.	Lander_FloraofthePerthRegion	Perennial, biennial, or annual herb	null	Glabrous or somewhat hispid with simple and glandular hairs	Obovate, spathulate, ovate	Sinuately or retrorsely denticulate, dentate, runcinate-pinnatifid, pinnatisect, bipinnatisect	Obtuse to acute	Narrowed	null	20	350	10	80	null	null	null	null	Lax corymb	null	null	null	5	14	null	null	null	null	null	null	null	null	null	yes	null	null	Yellow with ligule usually reddish or purplish on outer face	null	4	9	null	null	Fusiform	null	null	Yes	Brown or yellowish	null
Crepis_foetida	Crepis foetida	Crepis foetida L.	Lander_FloraofthePerthRegion	annual herb	70 cm	hispid with simple and glandular hairs	radical: lyrate, cauline: elliptic, ovate, narrowly obovate	radical: bipinnate, cauline: pinnatifid	acute or acuminate	basally auriculate	denticulate	30 mm	130 mm	12 mm	30 mm	null	null	null	null	corymbose panicle	simple	4 mm	13 mm	7 mm	16 mm	null	null	null	null	subulate	null	null	null	yes	yes	null	null	orange-yellow, reddish purple (outer face)	null	6 mm (marginal), 10 mm (inner)	7 mm (marginal), 20 mm (inner)	null	null	null (marginal), attenuate (inner)	null	no	yes	null	scabrous
Craspedia_sp.A	Craspedia variabilis	Craspedia variabilis J.Everett & Doust	Lander_FloraofthePerthRegion	perennial herb	60	sparsely woolly	narrowly obovate	null	acute to acuminate	tapering into a narrow, petiolate base	entire	80	200	8	30	null	null	null	null	solitary capitula	compound	null	null	15	30	null	null	null	null	null	brown, membranous	green	null	yes	null	null	null	null	pale yellow to pale orange	null	null	null	null	obovoid	null	null	null	null	densely hairy
Cotula_turbinata	Cotula turbinata	Cotula turbinata L.	Lander_FloraofthePerthRegion	Annual herb	40	Villous	null	Pinnately or bipinnately lobed	Acute	Broad	null	10	50	null	null	null	null	null	null	Solitary capitula	null	null	null	null	null	null	null	null	null	null	Translucent	null	Glabrous	null	null	null	null	null	White or pink, yellow	null	null	null	null	Obovoid	Yes	null	null	null	Glabrous (intermediate and tubular florets)
Cotula_cotuloides	Cotula cotuloides	Cotula cotuloides (Steetz) Druce	Lander_FloraofthePerthRegion	annual	20	sparsely pilose to almost glabrous	filiform	null	null	membranous and stem-clasping	entire	20	60	null	null	null	null	null	null	solitary, axillary and terminal on slender peduncles	null	null	null	6	12	null	null	null	null	elliptic to almost circular	null	null	null	no	no	null	yes	null	pale yellow, sometimes tinged violet	null	null	null	null	flat, broadly membranous-winged, conspicuously incurved	yes	yes	no	null	glabrous
Cotula_coronopifolia	Cotula coronopifolia	Cotula coronopifolia L.	Lander_FloraofthePerthRegion	annual or perennial	null	glabrous	oblong	entire or compound pinnate	null	loosely stem-clasping	entire or coarsely toothed	12 mm	80 mm	null	null	null	null	null	null	solitary, axillary and terminal	simple	null	null	8 mm	12 mm	null	null	null	null	oblong	null	null	null	null	yes	null	yes	null	bright yellow	null	null	null	null	null	yes	yes (broadly winged or narrowly winged)	null	null	short stiff hairs
Cotula_bipinnata	Cotula bipinnata	Cotula bipinnata Thunb.	Lander_FloraofthePerthRegion	annual	20 cm	sparingly pilose or glabrous	linear-subulate	bipinnate	mucronate	half-clasping	toothed	10 mm	20 mm	null	null	null	null	null	null	solitary, terminal on short, solid peduncles	simple	null	null	6 mm	8 mm	null	3.5 mm	null	null	oblong	null	null	null	null	null	null	yes	null	pale yellow	null	null	null	null	broad	null	no	null	null	glabrous
Cotula_australis	Cotula australis	Cotula australis (Sieber ex Spreng.) Hook.f.	Lander_FloraofthePerthRegion	annual	20	lax, spreading hairs	oblong	pinnatisect to bipinnatisect	acute	base stem-clasping	entire	10	30	null	null	null	null	null	null	solitary	simple	null	null	2	5	null	null	null	null	linear-oblong	null	null	sparsely hairy or glabrous	no	yes	no	yes	null	yellow	null	null	null	null	obovoid	yes	yes	no	null	papillose
Coreopsis_grandiflora	Coreopsis lanceolata	Coreopsis lanceolata L.	Lander_FloraofthePerthRegion	Occasionally annual but usually perennial herb	60	Glabrous, or with spreading, villous hairs	Linear to narrowly elliptic	Pinnatifid	Null	Null	Entire, linear to narrowly elliptic lobes	Null	Null	Null	5 (lateral lobes), a little wider (terminal ones)	Null	Null	Glabrous to hirsute	Null	Few or solitary on long naked peduncles	Simple	Null	Null	40	65	5	10	null	null	Narrowly elliptic (outer), narrowly ovate or oblong-ovate (inner)	Scarious-margined	Null	Glabrous or nearly so	Yes	Yes	Null	Null	Yellow	Null	2	3	Null	Null	Circular in outline or broader	Yes	Yes	Null	Black	Null
Conyza_sp.A	Erigeron sumatrensis	Erigeron sumatrensis Retz.	Lander_FloraofthePerthRegion	null	null	sparingly pilose	narrowly elliptic	simple	narrowly acute	narrowed and petiole-like	entire	null	45	null	5	null	null	null	null	null	simple	null	null	5	10	null	null	null	null	very narrowly elliptic	pale scarious margins	green	sparingly hairy	null	no	yes	null	white	null	null	1.3	null	null	narrowly elliptic in outline	null	null	null	bright orange	sparsely hairy
Conyza_parva	Erigeron canadensis	Erigeron canadensis L.	Lander_FloraofthePerthRegion	annual herb	50	glabrous or sparsely hairy	linear or narrowly elliptic	null	null	petiole-like	entire or toothed, commonly ciliate	null	40	null	5	null	null	null	null	elongated panicle	simple	null	null	null	5 mm when dry	null	null	null	null	linear to narrowly elliptic	null	very often purple-tipped	glabrous or sparsely hairy	null	yes	null	null	white, sometimes mauve below	null	null	1.5	null	null	narrowly elliptic	null	null	null	bright orange	sparsely hairy
Conyza_bonariensis	Erigeron bonariensis	Erigeron bonariensis L.	Lander_FloraofthePerthRegion	annual herb	120	roughly hairy	narrowly ovate to elliptic	null	null	null	entire or toothed, undulate	null	100	null	10	null	null	densely hairy	densely hairy	compound inflorescence	null	null	null	null	10	null	null	null	null	narrowly elliptic	scarious	dark with pale margins	pilose	null	null	yes	null	null	null	null	1.8	null	null	narrowly elliptic	null	null	null	null	sparsely hairy
Conyza_albida	Erigeron sumatrensis	Erigeron sumatrensis Retz.	Lander_FloraofthePerthRegion	annual herb	200	roughly hairy	elliptic	null	null	null	entire or toothed	null	100	null	15	null	null	sparsely hairy	sparsely hairy	pyramidal compound inflorescence	compound	null	null	null	10	null	null	null	null	narrowly elliptic	pale, scarious	dark with pale margins	sparingly hairy	null	yes	yes	null	white, or pale yellow	null	null	1.3	null	null	narrowly elliptic	null	null	null	null	sparsely hairy
Cirsium_vulgare	Cirsium vulgare	Cirsium vulgare (Savi) Ten.	Lander_FloraofthePerthRegion	Biennial herb	300	spinose-winged	narrowly ovate in outline	pinnatifid	acuminate	null	spinose	null	150	null	null	null	null	strigose with spiny hairs	sparse cobweb-like hairs to tomentose	paniculate or corymbose	simple	25	50	20	50	null	null	null	null	null	null	green below, pale and spinose above	sparse cobweb-like hairs to lanate, rarely almost glabrous	null	null	null	null	null	purple-red	3.5	5	null	null	null	null	null	null	pale streaked with black	null
Cichorium_intybus	Cichorium intybus	Cichorium intybus L.	Lander_FloraofthePerthRegion	perennial herb	150	glabrous or scabrous with more or less rigid hairs	null	null	null	null	with fewer teeth or entire	12	300	3	120	null	null	null	null	solitary	null	10	14	4	10	null	null	null	null	broadly ovate	ciliate	pale at base, green above	hairy and ciliate apically	null	null	null	null	blue	null	2	3	null	null	null	null	null	null	brown with dark mottling	null
Chrysocoryne_pusilla	Gnephosis tenuissima	Gnephosis tenuissima Cass.	Lander_FloraofthePerthRegion	annual herb	15-150	glandular	linear or elliptic to narrowly elliptic or obovate to narrowly obovate	null	transparent apical appendage	null	null	2	3	0.5	4	null	null	null	null	null	compound	11	22	3	7	1.3	2.8	1.7	3.3	widely obovate or ovate	null	null	variably hairy or glabrous, sometimes with a few glandular hairs	null	null	null	yes	null	null	0.4	0.5	0.3	null	obovoid	null	no	null	purplish	papillose
Chrysocoryne_drummondii	Gnephosis drummondii	Gnephosis drummondii (A.Gray) P.S.Short	Lander_FloraofthePerthRegion	Annual herb	6	glandular hairs	narrowly obovate to obovate or narrowly elliptic to elliptic	null	null	null	null	2	11	0.4	1	null	null	null	null	null	compound	5	25	2	3.5	1.6	2.3	1.8	2.7	Broadly elliptic or broadly ovate to broadly depressed-ovate	upper margins variably ciliate	null	variably hairy, often with a few scale-like, glandular hairs	no	no	no	yes	null	null	0.4	0.5	null	0.3	obovoid	no	no	no	purplish	papillose
Chrysanthemum_segetum	Glebionis segetum	Glebionis segetum (L.) Fourr.	Lander_FloraofthePerthRegion	Suffrutescent annual	80	glabrous	oblong to obovate	deeply incised-dentate	null	half-clasping	entire	10	70	4	15	null	null	null	null	solitary capitula	simple	null	null	13	20	null	null	null	null	ovate, obtuse	scarious	yellowish green with pale brown marginal band	null	null	yes	null	yes	yellow	yellow	null	null	null	null	null	null	yes	yes	null	null
Chrysanthemoides_monilifera	Chrysanthemoides monilifera	Chrysanthemoides monilifera (L.) Norl.	Lander_FloraofthePerthRegion	Erect shrub	91.44 cm (3 ft)	arachnose or cobweb-like	obovate, elliptic, narrowly obovate	null	null	null	null	3 mm	83 mm	1 mm	2.5 mm	null	null	null	null	terminal corymbs	null	null	null	null	25 mm	null	null	null	null	broadly ovate or obovate	null	null	null	null	yes	null	null	yellow	brown	null	null	null	0.8 mm	globular or ovoid	null	null	null	purple-green	more or less smooth
Chondrilla_juncea	Chondrilla juncea	Chondrilla juncea L.	Lander_FloraofthePerthRegion	Biennial or perennial rhizomatous herb	100	Glabrous or with rigid hairs	Obovate; cauline leaves linear or narrowly obovate	Deeply and irregularly runcinate-dentate	More or less acute	null	Entire or denticulate	10	120	0.5	45	null	null	Glabrous or with a few rigid hairs	Glabrous or with a few rigid hairs	Solitary or in groups of 2-5	Simple	9	12	2.5	5	9	12	null	null	Linear to narrowly obovate	null	null	Glabrous or sparsely hairy	null	null	null	null	Yellow	null	8	10	null	null	Terete	null	null	Yes	Pale	null
Centaurea_solstitialis	Centaurea solstitialis	Centaurea solstitialis L.	Lander_FloraofthePerthRegion	biennial herb	null	woolly	lower ones usually lyrate to pinnatifid, upper ones linear to narrowly elliptic	null	mucronate	null	entire	null	null	null	null	null	null	lanate, woolly	scabrous, with cobweb-like, lanate, or woolly hairs	solitary, terminal	simple	null	null	null	null	null	null	null	null	ovoid-globular	null	null	sparsely woolly	null	null	null	null	null	yellow	null	null	null	null	flattened obovoid	null	null	null	central ones pale brown or mottled, marginal ones dark brown	null
Centaurea_melitensis	Centaurea melitensis	Centaurea melitensis L.	Lander_FloraofthePerthRegion	annual or biennial herb	80	strigose, winged above	oblong-linear (upper ones)	lyrate-pinnatifid to sinuately lobed	null	null	entire or with few shallow teeth	3	150	10	66	null	null	strigose	glandular	solitary or in clusters of 2 or 3	simple	null	null	8	12	null	null	null	null	null	pinnately spinose marginally for its lower half	yellowish	sparsely puberulent or glabrous	null	null	null	null	null	yellow	null	null	null	null	flattened obovoid	yes	null	null	brownish with pale striations	sparsely hairy
Centaurea_calcitrapa	Centaurea calcitrapa	Centaurea calcitrapa L.	Lander_FloraofthePerthRegion	annual herb	100	striate with sparse crisped hairs	obovate	pinnatifid	acute	null	serrate	null	150	null	null	null	null	null	grey-lanate when young, becoming greenish and glandular-hairy	null	simple	null	null	null	null	null	null	null	null	ovate	scarious	pale green	glabrous	null	null	null	null	null	pale purple	null	null	null	null	obovoid	yes	no	null	pale with brown streaking and mottling	null
Carthamus_lanatus	Carthamus lanatus	Carthamus lanatus L.	Lander_FloraofthePerthRegion	annual herb	70	glandular and woolly-hairy	null	null	null	null	null	20	130	15	35	null	null	null	null	null	null	null	null	null	null	null	null	null	null	narrowly ovate	null	shiny	null	null	null	null	null	pale yellow, rarely white	null	null	null	null	null	null	null	null	null	null	null
Carduus_tenuiflorus	Carduus tenuiflorus	Carduus tenuiflorus Curtis	Lander_FloraofthePerthRegion	Annual or biennial herb	75	More or less hairy with cobweb-like hairs	Obovate to narrowly obovate or elliptic	Lobed	null	null	null	35	100	7	65	null	null	Sparsely hairy	Cobweb-like hairs	Compact clusters of 3-10	Simple	null	null	null	null	15	20	5	10	null	null	Often coloured the same as the florets	null	null	null	null	null	Purple	null	3.5	4	null	null	null	Yes	No	Yes	Grey to fawn	null
Carduus_pycnocephalus	Carduus pycnocephalus	Carduus pycnocephalus L.	Lander_FloraofthePerthRegion	annual herb	100	cobweb-like hairs, grey-tomentose	ovate to obovate	palmate	null	null	null	null	null	null	null	null	null	sparsely hairy	cobweb-like hairs	solitary or in clusters	simple	15	20	7	15	null	null	null	null	cylindrical	scabrous	green	faintly 3-veined	null	null	null	null	reddish purple	reddish purple	4.5	5	null	null	compressed	yes	null	yes	light brown to buff-coloured	null
Calocephalus_brownii	Leucophyta brownii	Leucophyta brownii Cass.	Lander_FloraofthePerthRegion	Dwarf shrub	100	densely white-tomentose	linear to narrowly obovate	null	obtuse	null	null	2	15	1	1.5	null	null	null	null	null	Compound	null	null	8	13	null	null	null	null	oblong-cuneate	scarious	with a green midrib	woolly hairy adaxially	no	no	no	yes	null	yellow	null	null	null	null	ovoid	null	no	no	null	papillose
Calocephalus_angianthoides	Gnephosis angianthoides	Gnephosis angianthoides (Steetz) Anderb.	Lander_FloraofthePerthRegion	annual herb	8	glabrous or densely white-hairy with scale-like hairs	linear	null	acute to obtuse	null	null	4	10	1	2	null	null	null	null	null	compound	5	10	null	null	null	null	null	null	narrow, concave (subtending bracts), linear-spathulate (outer involucral bracts), oblong (inner involucral bracts)	scarious, ciliate with long woolly hairs (outer involucral bracts)	broad scarious tip glabrous but brown and erect (outer involucral bracts), scarious yellow or white lamina (inner involucral bracts)	white-hairy (subtending bracts), glabrous (inner involucral bracts)	null	null	null	null	null	null	null	null	null	null	obovoid	null	null	null	light brown	glabrous
Brachycome_pusilla	Brachyscome pusilla	Brachyscome pusilla Steetz	Lander_FloraofthePerthRegion	annual	12	glabrous	linear to broadly linear	simple	subacute	null	entire	10	25	1	2	null	null	null	null	null	simple	null	null	5	null	null	null	1.2	null	subacute to acute	slightly lacerate	null	null	null	yes	null	null	usually blue, sometimes white	null	1.8	null	0.9	null	narrowly cuneate	yes	null	null	brown	long, apically rolled hairs
Brachycome_iberidifolia	Brachyscome iberidifolia	Brachyscome iberidifolia Benth.	Lander_FloraofthePerthRegion	annual	45	glandular-hairy, glabrous	linear	pinnatisect	null	null	entire, minutely serrulate	5	80	null	null	null	null	null	null	null	null	null	null	5	7	1.7 mm	4.4 mm	0.7 mm	1.8 mm	oblong	entire, minutely serrulate	null	glabrous, sparsely glandular	null	yes	null	null	white or violet	null	1.1 mm	1.7 mm	0.4 mm	0.8 mm	narrowly clavate	slightly flattened	no	yes	dark brown, greyish	curled hairs present distally
Brachycome_glandulosa	Brachyscome glandulosa	Brachyscome glandulosa (Steetz) Benth.	Lander_FloraofthePerthRegion	annual herb	21	glandular-hairy	narrowly to broadly linear	pinnatisect	shortly mucronate	null	null	20	40	null	null	null	null	null	null	null	null	null	null	6	7	2	5	1.5	2.7	elliptic	slightly lacerate	null	densely glandular	null	yes	null	null	white	null	null	3	null	1.8	obovate	yes	yes	no	straw-coloured	null
Brachycome_bellidioides	Brachyscome bellidioides	Brachyscome bellidioides Steetz	Lander_FloraofthePerthRegion	Erect annual	13 cm (130 mm)	Glabrous	Linear to broadly linear	Entire or with a few small lateral teeth	Obtuse to subacute	null	Entire or slightly serrulate	10 mm	25 mm	1 mm	1.5 mm	null	null	null	null	Heads 1-9, usually 1-3, on filiform peduncles	null	null	null	null	7 mm	2.0 mm	3.2 mm	0.7 mm	1.2 mm	Ovate	Entire or slightly serrulate	null	null	null	Yes	null	null	Usually white, sometimes blue	null	0.9 mm	1.1 mm	0.5 mm	0.6 mm	null	null	null	null	Black	With minute, rectangular papillae giving the surface a minutely tessellated appearance
Blennospora_drummondii	Blennospora drummondii	Blennospora drummondii A.Gray	Lander_FloraofthePerthRegion	annual herb	9	loosely grey-woolly	narrowly linear	null	null	null	null	10	30	0.5	2	null	null	null	null	null	compound	null	null	6	10	null	null	null	null	outer: oblong-cuneate, inner: ovate, concave	null	green midrib present	woolly-hairy	null	null	null	null	purplish red to black	null	null	null	null	null	obovoid	no	no	no	null	glabrous with a transparent pellicle
Berkheya_rigida	Berkheya rigida	Berkheya rigida (Thunb.) Bolus & Wolley-Dod	Lander_FloraofthePerthRegion	somewhat woody perennial	60	woolly-hairy	null	pinnatisect	pungent-pointed	null	null	30	100	null	null	null	null	null	null	terminal and axillary	null	null	null	null	null	null	null	null	null	rigid, divaricate, pungent-pointed	revolute	null	null	null	null	null	yes	null	null	null	null	null	null	null	null	null	null	null	null
Asteridea_pulverulenta	Asteridea pulverulenta	Asteridea pulverulenta Lindl.	Lander_FloraofthePerthRegion	annual herb	null	glandular, eglandular	linear to narrowly elliptic	null	acute	null	entire	15	70	1	6	null	null	null	null	null	null	null	null	15	20	null	null	null	null	filiform or narrowly linear	null	null	glandular-hairy	null	yes	null	yes	white	white	null	null	null	null	ellipsoid	null	null	null	brown	glabrous
Asteridea_gracilis	Asteridea gracilis	Asteridea gracilis A.Gray	Lander_FloraofthePerthRegion	annual herb	null	glabrous or slightly woolly hairy	linear to narrowly elliptic	null	acute	null	entire	15	70	1	5	null	null	scattered simple hairs	white with appressed woolly hairs	null	null	null	null	4	7.5	null	null	null	null	filiform or narrowly linear	fimbriate and brush-like	null	glandular-hairy	null	yes	null	null	white to pink	white	null	null	null	null	ellipsoid	null	null	null	brown	glabrous
Aster_subulatus	Symphyotrichum subulatum	Symphyotrichum subulatum (Michx.) G.L.Nesom	Lander_FloraofthePerthRegion	annual or biennial herb	80	a few scattered simple hairs or almost glabrous	linear, narrowly elliptic, ovate or obovate	null	null	null	null	25	155	3	16	null	null	null	null	paniculate	null	null	null	2	4	null	null	null	null	narrowly ovate	scarious	herbaceous	glabrous	null	yes	null	yes	white or pink, drying blue	null	2	null	null	null	null	yes	null	null	null	hairy
Argyranthemum_frutescens	Argyranthemum frutescens	Argyranthemum frutescens (L.) Webb ex Sch.Bip.	Lander_FloraofthePerthRegion	perennial	80	glabrous to hispidulous	obovate to narrowly obovate	pinnatisect to bipinnatisect (rarely tripinnatisect)	obtuse or acuminate	null	null	15	80	5	60	null	null	glabrous to hispidulous	glabrous to hispidulous	4-30 per inflorescence	simple	null	null	6	22	null	null	null	null	triangular to obspathulate or narrowly obovate	null	inner bracts scarious with an expanded, translucent apex	null	null	yes	null	yes	white	yellow	3	5	2	4.5	trigonous, arcuate, 3-winged	laterally compressed to sometimes more or less terete	yes	irregularly ribbed	null	null
Argyranthemum_foeniculaceum	Argyranthemum frutescens subsp. foeniculaceum	Argyranthemum frutescens subsp. foeniculaceum (Pit.) Humphries	Lander_FloraofthePerthRegion	perennial herb	100	glabrous	obovate	bipinnatisect	acuminate	null	null	30	100	10	65	null	null	glabrous	glabrous	solitary capitula or 1-5 per inflorescence	null	null	null	10	18	null	null	null	null	triangular to obspathulate	scarious	translucent (inner bracts); scarious with fleshy midrib (outer bracts)	null	no	yes	null	yes	white	yellow	3	6	3	5	trigonous (ray florets); obconic (disc florets)	(disc florets only) yes	yes	null	null	null
Arctotis_stoechadifolia	Arctotis stoechadifolia	Arctotis stoechadifolia P.J.Bergius	Lander_FloraofthePerthRegion	perennial herb	null	softly white-hairy	obovate-cuneate to narrowly elliptic	lyrate	null	null	toothed	null	null	null	null	null	null	null	null	solitary	radiate, heterogamous, heterochromous	null	null	null	30	null	null	null	null	outer ones acuminate, the inner ones broad and scarious	null	null	null	null	yes	null	yes	white with yellow base	null	null	null	null	null	S-ribbed	yes	yes	yes	null	silky hairy
Arctotheca_populifolia	Arctotheca populifolia	Arctotheca populifolia (P.J.Bergius) Norl.	Lander_FloraofthePerthRegion	perennial herb	30	densely white woolly-hairy	broadly ovate	null	obtuse	truncate, cordate or broadly cuneate	sinuate or entire	11	75	10	85	null	120	null	null	solitary capitula	null	null	null	null	20	null	null	null	null	null	translucent margins	null	null	null	yes	null	null	yellow, becoming purple	yellow	null	null	null	null	null	null	null	null	null	white wool
Arctotheca_calendula	Arctotheca calendula	Arctotheca calendula (L.) K.Lewin	Lander_FloraofthePerthRegion	Annual herb	30	Conspicuously hairy	Lyrate	Lobed	null	null	Toothed	30	250	10	45	null	null	null	White-tomentose	Solitary capitula	null	null	null	null	null	null	null	null	null	Broad	null	Green	Glandular-hairy	null	Yes	null	null	Yellow with dark purple veins	Almost black	null	null	null	null	Obovoid	null	null	null	null	Enveloped in pink or brown wool
Angianthus_preissianus	Angianthus preissianus	Angianthus preissianus (Steetz) Benth.	Lander_FloraofthePerthRegion	Erect or prostrate annual	15	Glabrous or loose, white woolly hairs	Narrowly elliptic or linear	Null	Mucronate	Null	Null	5	12	1	2	Null	Null	Null	Null	Null	Compound	4	10	4	10	Null	Null	Null	Null	Narrowly ovate or narrowly elliptic	Null	Null	Null	Yes	Null	Null	Null	Null	Null	5	8	Null	3	Null	Null	Null	Null	Null	Glandular
Angianthus_micropodioides	Angianthus micropodioides	Angianthus micropodioides (Benth.) Benth.	Lander_FloraofthePerthRegion	annual herb	10	woolly	narrow-linear	null	mucronate	null	null	5	28	0.5	1	null	null	null	null	null	compound	4	6	4	5	null	null	null	null	keeled, narrowly spathulate, flat	null	transparent	null	null	null	null	null	null	null	8	10	5	6	null	null	null	null	null	null
Angianthus_cunninghamii	Angianthus cunninghamii	Angianthus cunninghamii (DC.) Benth.	Lander_FloraofthePerthRegion	low, much-branched bushy shrub or undershrub	50	densely white woolly-hairy	oblong-cuneate to linear	null	obtuse	null	null	5	26	2	3	null	null	null	null	terminal corymbs	compound	5	9	4.5	8	null	null	null	null	oblong	null	null	null	null	null	null	null	null	null	1	1.5	0.5	0.5	null	null	null	null	null	null
Ambrosia_psilostachya	Ambrosia psilostachya	Ambrosia psilostachya DC.	Lander_FloraofthePerthRegion	perennial herb	100	scabrous hairy	ovate to narrowly elliptic	pinnatifid or bipinnatifid	acute or acuminate	null	entire or the lower few-toothed	30	100	15	75	null	null	null	scabrous and glandular-hairy	often much-branched	null	null	null	null	null	null	null	null	null	null	crenate	null	hispidulous	null	null	null	null	null	null	null	null	null	null	null	no	no	null	null	null
Ambrosia_artemisiifolia	Ambrosia artemisiifolia	Ambrosia artemisiifolia L.	Lander_FloraofthePerthRegion	null	100	hirsute or hispidulous	ovate	pinnatifid or bipinnatifid	acute	null	null	55	100	20	70	null	30	null	null	raceme-like, or paniculate	null	null	null	2.5	4	3	null	null	null	obovoid	crenate	null	villous, long-hirsute, or hispidulous	yes	null	null	null	null	null	null	null	null	null	null	null	null	null	null	null
Actities_megalocarpa	Actites megalocarpus	Actites megalocarpus (Hook.f.) Lander	Lander_FloraofthePerthRegion	null	30	glabrous	spathulate or elliptic	null	acute or obtuse	strap-like bases or cordate	sinuate, irregularly prickly-dentate	15	170	5	45	null	null	glabrous	glabrous	null	null	null	null	10	30	4	27	1	5	narrowly triangular	spiny processes	null	null	null	null	null	null	yellow, sometimes pale purple basally	null	4.3	8	1.3	3.2	flask shaped	null	null	yes	cream to yellow	glabrous
Acanthospermum_hispidium	Acanthospermum hispidum	Acanthospermum hispidium DC.	Lander_FloraofthePerthRegion	annual herb	100	conspicuously hirsute	ovate or elliptic	null	obtuse	more or less cuneate	shallowly toothed	25	30	5	30	null	null	null	null	solitary capitula	null	null	null	null	null	null	null	null	null	elliptic to ovate	null	null	null	yes	yes	no	yes	null	null	null	6	null	null	cuneate	yes	no	no	black	smooth
Olearia_elaeophila	Olearia elaeophila	Olearia elaeophila (A.Cunn. ex DC.) F.Muell. ex Benth.	Lander_FloraofthePerthRegion_edited	Erect shrub	100	glabrous, glandular-hairy, woolly-hairy	linear, narrowly obovate	null	acute	rarely slightly dilated	entire, recurved	3	30	0.5	3	null	null	glabrous	glabrous	panicle or corymb	simple	null	null	6	15	null	null	null	null	narrowly elliptic	null	null	woolly	null	yes	null	yes	pale blue, mauve, white, or purple	white, pale blue or violet	null	null	null	null	compressed obovoid	yes	null	null	null	silky-hairy
Angianthus_globuliformis	Angianthus globuliformis	Angianthus globuliformis M.Lyons & Keighery	Lyons_2015	annual herb	null	glabrous or sparingly hairy	linear to linear-lanceolate	null	mucronate	null	entire	4	7	1	1	null	null	null	null	null	compound	3	5	3	5	2	3	1	1	subulate to oblanceolate to elliptic	null	grey	glabrous	null	null	null	null	null	null	0.8	0.8	0.3	0.3	obovoid	no	no	no	null	papillose
Senecio_anethifolius	Senecio anethifolius	Senecio anethifolius A.Cunn. ex DC.	Muelleria_20	shrub	200	glabrous or sometimes transiently hairy	orbicular, ovate, or elliptic in outline	deeply pinnatisect	null	attenuate	entire	null	130	null	null	null	null	null	null	typically of c. 20-80 capitula	null	3.5	8	2	3	null	null	null	null	null	null	pale, orange or red	null	null	null	null	null	null	null	2	3	null	null	narrow-obloid	null	null	null	pale to dark brown	papillose hairs
Senecio_cunninghamii	Senecio cunninghamii	Senecio cunninghamii DC.	Muelleria_20	shrub	180	+ glabrous except for transiently woolly newer growth, sometimes glaucous especially on younger growth	narrow-elliptic, narrow oblong-elliptic, linear to narrow-linear	undivided (stem leaves sometimes dentate)	null	attenuate or upper leaves with small undivided auricles, not amplexicaul	entire, revolute, or sometimes larger leaves with scattered teeth	null	140	null	null	null	null	null	null	Unit inflorescences of c. 5-25 capitula	null	null	null	null	null	3	5	1.5	2	slightly convex	null	null	patchily woolly at or prior to anthesis or glabrous, and then often glaucous	null	null	null	null	null	null	2	4	null	null	narrow-obloid	null	null	null	olive-brown	papillose hairs in bands 2 or 3 hairs wide or hairs somewhat dispersed
Senecio_euclaensis	Senecio euclaensis	Senecio euclaensis I.Thomps.	Muelleria_20	shrub	150	glabrous or sometimes sparsely and transiently cobwebby	narrow-elliptic or oblanceolate	deeply lobate to subpinnatisect	null	attenuate	entire or few-denticulate or dentate, revolute	null	100	null	39.37	null	null	glabrous	glabrous	unit inflorescences of c. 60 capitula	null	4.5	6	3	3.5	1.5	2.5	null	null	null	null	broad, reddish	glabrous or cobwebby	null	null	null	null	null	null	null	null	null	null	null	null	null	null	null	papillose hairs
Senecio_gawlerensis	Senecio gawlerensis	Senecio gawlerensis M.E.Lawr.	Muelleria_20	Shrub	150	Glabrous or sometimes sparsely and transiently cobwebby	Lanceolate, elliptic to narrow-elliptic, or oblanceolate	Coarse-dentate to sub-pinnatisect	Null	Attenuate	Entire or few-denticulate or dentate	Null	120	Null	Null	Null	Null	Null	Null	Typically of 20-80 capitula	Simple	Null	Null	Null	Null	5.5	8	Null	Null	Convex	Null	Reddish	Glabrous	Null	Null	Null	Null	Null	Null	2	3	Null	Null	Narrow-obloid	Null	Null	Null	Brown	Papillose
Senecio_hypoleucus	Senecio hypoleucus	Senecio hypoleucus F.Muell. ex Benth.	Muelleria_20	Shrub	150	Hairs on leaves and stems, not glaucous	Elliptic to narrow-elliptic or lanceolate	Undivided	Null	Attenuate	Dentate or denticulate	null	140	null	Null	10	40	Sparsely appressed-cobwebby, denser along midrib, glabrescent	Moderately to densely appressed-woolly, with hairs entirely wispy or coarse at base	Typically of c. 20-80 capitula	Null	Null	Null	Null	Null	null	Null	Null	Null	Convex, with resin ducts fine, pale to reddish	Null	Null	Glabrous	Null	Null	Null	Null	Null	Null	1.8	2.2	Null	Null	Narrow-obloid	Null	Null	Null	Brown	Papillose hairs forming bands 3 or 4 hairs wide, with l:w ratio of hairs c. 5
Senecio_lanibracteus	Senecio lanibracteus	Senecio lanibracteus I.Thomps.	Muelleria_20	Shrub	180	woolly, variably dense and persistent, rarely glabrous, sometimes mildly glaucous	narrow to very narrow-elliptic	undivided or coarse-dentate to lobate	null	attenuate or auriculate	dentate or denticulate, rarely entire	null	100	null	null	null	null	often appressed-woolly at least when young, variably glabrescent, sometimes glabrous	often appressed-woolly at least when young, variably glabrescent, sometimes glabrous	Unit inflorescences of c. 5-40 capitula	null	null	null	null	null	1.2	3	null	null	null	null	pale or orangish	slightly to densely appressed-woolly, variably glabrescent, rarely glabrous	null	null	null	null	null	null	2.5	4	null	null	narrow-obloid	null	null	null	straw-coloured	papillose hairs usually in bands several hairs wide
Senecio_linearifolius	Senecio linearifolius	Senecio linearifolius A.Rich.	Muelleria_20	Aromatic perennials, often weakly shrubby	200	glabrous or nearly so except on lower surface	narrow to very narrow-elliptic, narrow-ovate, lanceolate, or linear	null	null	attenuate, truncate, cordate, or variously auriculate	entire, denticulate, dentate or serrate	20	200	null	140	null	null	glabrous, occasionally sparsely appressed-cobwebby, glabrescent, sometimes sparsely and minutely hispid	glabrous, or variously cobwebby to woolly, with hairs all fine and + appressed or sometimes spreading	Unit inflorescences of several to many capitula	null	2.5	5.5	1.5	3	2.5	5.5	null	null	null	null	null	glabrous or cobwebby at anthesis, sometimes glaucous	null	yes	null	null	null	null	1.3	2.5	null	null	narrow-obloid or narrow oblong-ellipsoid	null	null	null	brown	glabrous or with papillose hairs in bands
Senecio_odoratus	Senecio odoratus	Senecio odoratus Hornem.	Muelleria_20	shrub	170	glabrous	oblanceolate, elliptic to narrow-elliptic or narrow-oblong	undivided	null	attenuate, cordate or auriculate	dentate to coarse-dentate, or + entire	null	140	null	null	null	null	glabrous or with coarse hairs	glabrous or cobwebby or with coarse hairs	typically of c. 20-80 capitula	null	null	null	null	null	1	2	null	null	null	null	null	glabrous	null	null	null	null	null	null	1.6	2.8	null	null	narrow-obloid	null	null	null	brown	papillose hairs
Senecio_condylus	Senecio condylus	Senecio condylus I.Thomps.	Muelleria_21	annual herb	40	scattered hairs, mostly glabrescent	very narrow-elliptic, very narrow-oblong, oblanceolate	undivided, lobate to sub-pinnatisect	null	cuneate to cordate	scattered or crowded teeth	30	80	null	null	null	null	glabrescent	coarse hairs, basal portion	inflorescences of few to c. 20 capitula	simple	4	6	3	4	2	3	0.6	1.2	narrow-ovate to lanceolate	often hairy	dark purple apical mark	often hairy	no	yes	no	yes	null	null	2	3	null	null	obloid	no	no	no	brown	papillose
Senecio_glossanthus	Senecio glossanthus	Senecio glossanthus (Sond.) Belcher	Muelleria_21	null	30	scattered hairs	linear or very narrow-elliptic	undivided or lobate to sub-pinnatisect	null	attenuate to cuneate or becoming cordate upwards	entire, denticulate or dentate	10	70	null	null	null	null	glabrescent	glabrescent	null	null	3.5	6	1	2.5	0.8	1.5	0.2	0.5	null	null	brown apical mark	null	null	yes	yes	yes	null	null	1.8	3.5	null	null	narrow-obloid	no	no	no	light to dark brown	papillose hairs
Senecio_halophilus	Senecio halophilus	Senecio halophilus I.Thomps.	Muelleria_21	herb	40	scattered hairs, glabrescent	narrow-elliptic to oblanceolate	undivided or lobate to sub-pinnatisect	null	slightly cordate upwards, mildly stem-clasping	entire, denticulate or dentate	20	70	null	null	null	null	null	null	null	null	5	7	2	3.5	1	2	0.5	1	narrow-ovate to lanceolate	null	purple apical mark	null	no	yes	yes	yes	null	null	2	3.5	null	null	narrow-obloid	no	no	no	light to dark brown	papillose hairs
Senecio_productus	Senecio productus	Senecio productus I.Thomps.	Muelleria_21	null	30	glabrous or nearly so	linear or very narrow-elliptic	undivided or lobate to sub-pinnatisect	null	attenuate	entire, denticulate or dentate	20	70	null	null	null	null	null	null	null	null	4.5	7	1.8	3	1	2	0.3	0.6	lanceolate	null	with purple apical mark	null	null	null	null	null	null	null	2.5	6	null	null	slightly lageniform	null	null	null	light to dark brown	papillose
Senecio_serratiformis	Senecio serratiformis	Senecio serratiformis I.Thomps.	Muelleria_21	herb	30	glabrous except for scattered hairs on newer growth	narrow-elliptic to oblanceolate	undivided or coarse-dentate	null	attenuate to cuneate, sometimes cordate upwards	scattered to crowded denticulations or teeth	20	60	null	null	null	null	null	null	null	null	5	8	2	2.5	1	2.5	0.3	0.5	lanceolate	inner phyllaries with margin 0.2-0.3 mm wide; outer phyllaries with margin up to 0.1 mm wide	purple apical mark c. 0.5-1 mm long	null	no	yes	no	yes	null	null	2	2.5	null	null	obloid	no	no	no	brown or reddish	papillose
Bedfordia	Bedfordia	Bedfordia DC.	Muelleria_24	Small trees or shrubs	null	Dense wool on most younger parts	null	Pinnately veined	null	null	null	null	null	null	null	null	null	Glandular hairs on newer growth	null	null	null	null	null	null	null	null	null	null	null	Free	null	null	null	null	null	null	null	null	Orange, yellow, or creamy white	null	null	null	null	c. obloid	null	null	null	null	null
Cineraria	Cineraria	Cineraria L.	Muelleria_24	Herbs or subshrubs	null	null	null	Pinnately veined	null	null	null	null	null	null	null	null	null	null	null	Pedunculate, calyculate	Simple	null	null	null	null	null	null	null	null	null	null	null	null	null	Yes	null	null	Yellow	Yellow	null	null	null	null	Obovate	Yes	null	null	null	null
Abrotanella	Abrotanella	Abrotanella Cass.	Muelleria_24	perennial herb	null	null	null	null	null	null	null	null	null	null	null	null	null	null	null	null	null	null	null	null	null	null	null	null	null	null	null	null	null	null	null	null	null	null	variously coloured	null	null	null	null	obovoid	null	null	null	null	null
Brachyglottis	Brachyglottis	Brachyglottis J.R.Forst. & G.Forst.	Muelleria_24	Trees, shrubs, lianes, or perennial herbs	null	null	null	pinnately veined	null	null	null	null	null	null	null	null	null	null	null	null	null	null	null	null	null	null	null	null	null	null	null	null	null	null	yes	null	null	yellow, creamy white, or white	null	null	null	null	null	obloid to obovoid	null	null	null	null	null
Arrhenechthites	Arrhenechthites	Arrhenechthites Mattf.	Muelleria_24	perennial herb	null	null	null	pinnate	null	null	null	null	null	null	null	null	null	null	null	null	disciform	null	null	null	null	null	null	null	null	null	null	null	null	null	no (in Australia)	null	yes	null	yellow or tinged purple	null	null	null	null	narrow-obloid	null	null	null	null	null
Abrotanella_nivigena	Abrotanella nivigena	Abrotanella nivigena (F.Muell.) F.Muell.	Muelleria_24	Cushion-plant	3 (-5)	largely glabrous	narrow oblong to linear	null	rounded to truncate	slightly dilated	entire	8	20	null	null	null	null	null	null	solitary capitula	null	null	null	null	null	8	25	null	null	c. oblong	null	null	null	yes	null	null	null	white or purple	null	null	null	null	null	obovoid	null	no	yes	pale but purple distally	glabrous
Abrotanella_scapigera	Abrotanella scapigera	Abrotanella scapigera (F.Muell.) Benth.	Muelleria_24	Tufted scapiform herbs	10	brownish hairs	narrow spatiulate or very narrow-elliptic	null	obtuse to acute, mucronate	slightly dilated	entire	10	40	null	null	null	null	null	null	null	null	null	null	null	null	3	3.5	null	null	c. oblong	null	null	null	null	null	null	null	null	null	1.7	2.2	null	null	obovoid	null	null	yes	brown	glabrous
Arrhenechthites_mixtus	Arrhenechthites mixtus	Arrhenechthites mixtus (A.Rich.) Belcher	Muelleria_24	null	90	scattered hairs; multicelled hairs	somewhat abruptly broadening	lobate to pinnatisect	null	with 1 or 2 narrow segments	entire or with a few denticulations or teeth	null	120	null	null	null	null	glabrous	purple	few to 20 per stem	simple	null	null	null	null	12	20	2	3	flat	null	null	glabrous or hairy	null	yes	null	null	pale yellow or purplish	null	6	8	null	null	narrow obloid	null	null	yes	null	glabrous
Brachyglottis_brunonis	Centropappus brunonis	Centropappus brunonis Hook.f.	Muelleria_24	Small trees	350	glabrous	narrow-linear	entire	null	null	entire	50	100	null	null	null	null	gland-dotted	null	many per stem	simple	null	null	null	null	3	5	null	null	oblong-elliptic to narrow-oblong-elliptic	fimbriate distally	null	null	no	yes	no	yes	yellow	null	2.5	3	null	null	slightly obovoid	null	no	yes	pale brown	glabrous
Cineraria_lyratiformis	Cineraria lyratiformis	Cineraria lyratiformis Cron	Muelleria_24	null	60	glabrous or cobwebby	null	lyrate-pinnatifid	null	auriculate	denticulate to dentate	null	80	null	null	null	null	null	null	several to many per stem	null	null	null	null	null	3.5	5	null	null	null	null	null	null	null	yes	null	yes	yellow	null	2	2.5	null	null	obovoid	null	yes	null	black or dark-brown	glabrous or minutely ciliate
Abrotanella_forsteroides	Abrotanella forsteroides	Abrotanella forsteroides (Hook.f.) Benth.	Muelleria_24	null	7	glabrous	ovate to lanceolate	null	acuminate, mucronate	dilated	entire or denticulate	3	8	null	null	null	null	glabrous	glabrous	solitary capitula	simple	null	null	null	null	null	null	null	null	oblong	null	null	null	no	null	null	null	null	null	1.5	1.8	null	null	obovoid	null	null	yes	brown	glabrous
Crassocephalum_crepidioides	Crassocephalum crepidioides	Crassocephalum crepidioides (Benth.) S.Moore	Muelleria_24	Annual herb	120	Moderately dense, except leaves	Null	Undivided or lobate to pinnatisect	Null	Petiole-like or sub-basal segments	Irregularly serrate	Null	200	Null	Null	Null	Null	Null	Null	Few-several discoid capitula	Null	Null	Null	Null	Null	2	5	Null	Null	Null	Null	Null	Sparsely pubescent, glabrescent	Null	Null	Null	Null	Null	Orange to reddish-brown (drying pink)	2	2.3	Null	Null	Oblong-ellipsoid	Null	Null	Yes	Purple	Scattered hairs in grooves
Crassocephalum	Crassocephalum	Crassocephalum Moench	Muelleria_24	annual herb	null	null	null	pinnately veined	null	null	null	null	null	null	null	null	null	null	null	null	null	null	null	null	null	null	null	null	null	null	null	null	null	null	radiate (in Australia) or radiate	null	null	null	variously coloured	null	null	null	null	obloid	null	null	null	null	null
Delairea	Delairea	Delairea Lem.	Muelleria_24	Climbing perennials	null	null	null	palmately veined	null	auriculate	null	null	null	null	null	null	null	null	null	Capitula discoid	null	null	null	null	null	null	null	null	null	null	null	null	null	null	null	null	null	null	yellow	null	null	null	null	obloid	null	null	null	null	null
Delairea_odorata	Delairea odorata	Delairea odorata Lem.	Muelleria_24	Climber	300	glabrous	broad-ovate to rotund	lobate	null	deeply cordate	entire	null	80	null	null	40	70	null	null	many per branch	null	null	null	null	null	2	3	null	null	narrow-oblong to oblanceolate	null	null	null	null	null	null	null	null	null	2	2	null	null	obloid	null	null	yes	pale brown	glabrous or sparse hairs
Emilia_fosbergii	Emilia fosbergii	Emilia fosbergii Nicolson	Muelleria_24	annual	50	transiently densely coarse-hairy on new growth	null	undivided	null	truncate to auriculate upwards	dentate	null	80	null	null	null	null	null	null	solitary or few capitula	null	null	null	null	null	7	12	3	7	null	null	null	glabrous	null	null	null	null	null	purple-red	4	5	null	null	obloid	no	no	yes	brown or stramineous	scattered short papillose hairs in grooves
Emilia	Emilia	Emilia Cass.	Muelleria_24	annual to perennial herb	null	null	null	pinnately veined	null	null	null	null	null	null	null	null	null	null	null	null	null	null	null	null	null	null	null	null	null	null	null	null	null	null	yes or no (discoid in Australia, or radiate)	null	null	null	pink, red, sometimes yellow	null	null	null	null	narrow-obloid	null	null	null	null	null
Emilia_sonchifolia	Emilia sonchifolia	Emilia sonchifolia (L.) DC. Du Puy, D.J., Telford, I.R.H. &	Muelleria_24	annual	50	sparse hairs, glabrescent	lanceolate (upper-stem leaves)	undivided, sometimes lobate to pinnatisect	null	null	dentate	null	80	null	null	null	null	null	null	inflorescences of 1-several capitula	simple	null	null	null	24	7	12	null	null	null	null	null	a few coarse hairs or glabrous	no	yes	null	null	pink	null	2.2	3.8	null	null	narrow-obloid	no	no	yes	brown or straw-coloured	scattered hairs in grooves
Erectites	Erechtites	Erechtites Raf.	Muelleria_24	Annuals or perennial herbs	null	null	null	Pinnate	null	null	null	null	null	null	null	null	null	null	null	null	null	null	null	null	null	null	null	null	null	null	null	null	null	null	null	null	null	greenish-white or pinkish	null	null	null	null	null	oblong-ellipsoid	null	null	null	null	null
Erectites_valerianifolius	Erechtites valerianifolius	Erechtites valerianifolius (Link ex Spreng.) DC.	Muelleria_24	Annual herb	200	sparse	null	deeply lobed to pinnatisect	null	petiole-like basally	serrate	null	200	null	null	null	null	null	null	numerous per stem	null	null	null	null	null	null	null	null	null	linear	null	null	null	null	null	null	null	pink, usually pale yellow when dry	purple	2	5	null	null	narrowly oblong-ellipsoid	null	null	yes	pale brown, darker in grooves	scattered hairs in grooves
Euryops_abrotanifolius	Euryops abrotanifolius	Euryops abrotanifolius (L.) DC.	Muelleria_24	shrub	200	glabrous	narrow-linear	pinnatisect	null	narrow	entire	20	60	null	null	null	null	null	glabrous	solitary capitula	simple	null	null	8	10	8	11	null	null	null	null	null	null	null	yes	no	yes	null	null	2.5	5	null	null	oblong-ellipsoid	null	null	yes	pale brown	glabrous
Euryops_chrysanthemoides	Euryops chrysanthemoides	Euryops chrysanthemoides (DC.) B.Nord.	Muelleria_24	Shrub	150	Glabrous	Narrow-elliptic to obovate	Pinnatisect reducing to lobate distally	null	null	Entire	null	80	null	null	null	null	Glabrous	Glabrous	Solitary capitula	Simple	5	8	null	null	null	null	null	null	null	null	null	null	null	Yes	null	Yes	null	null	3	5	null	null	Obovoid	null	null	Yes	null	Glabrous
Euryops	Euryops	Euryops (Cass.) Cass.	Muelleria_24	subshrubs, rarely herbs	null	woolly	null	pinnately veined	null	null	null	null	null	null	null	null	null	null	null	null	simple	null	null	null	null	null	null	null	null	null	null	null	null	null	yes	null	null	yellow	null	null	null	null	null	obloid	no	null	null	null	null
Gynura_drymophila	Gynura drymophila	Gynura drymophila (F.Muell.) F.G.Davies	Muelleria_24	succulent, tuberous rooted herb	50	coarse-hairy or glabrous	oblanceolate	entire, denticulate, or lobate	null	auriculate	entire, denticulate, or lobate	null	150	null	null	null	null	coarse-hairy or glabrous	coarse-hairy or glabrous	few to several	simple	null	null	null	null	10	15	null	null	linear	null	null	coarse hairs or glabrous	no	yes	null	yes	yellow to orange-red	yellowish (style-branch appendages)	5	8	null	null	narrow oblong-ellipsoid	no	no	yes	dark brown	glabrous
Gynura	Gynura	Gynura Cass.	Muelleria_24	annual herb, perennial herb	null	null	null	pinnately veined	null	null	null	null	null	null	null	null	null	null	null	null	null	null	null	null	null	null	null	null	null	null	null	null	null	null	null	null	null	yellow, orange, red, purplish, white or greenish	null	null	null	null	null	narrow-obloid	null	null	null	null	null
Petasites_fragrans	Petasites pyrenaicus	Petasites pyrenaicus (L.) G.Lopez	Muelleria_24	dioecious, rhizomatous herbs	40 (0.4 m)	glandular	suborbicular to reniform	null	null	strongly cordate	crowded-denticulate	50 (5 cm)	200 (20 cm)	null	null	100 (10 cm)	300 (30 cm)	glandular	glandular	several per stem	null	7	12	3	6	7	12	null	null	null	null	null	null	null	yes	null	no	white, sometimes tinged purplish	white	1.5	2	null	null	obloid	null	null	null	null	null
Petasites	Petasites	Petasites Mill.	Muelleria_24	Perennial dioecious or gynodioecious herb	null	null	null	null	null	null	null	null	null	null	null	null	null	null	null	null	null	null	null	null	null	null	null	null	null	null	null	null	null	null	null	null	null	null	null	null	null	null	null	narrow-obloid	no	no	yes	null	null
Roldana	Roldana	Roldana La Llave	Muelleria_24	Herbs, shrubs or small trees	null	null	null	palmately (in Australia) or pinnately veined	null	null	null	null	null	null	null	null	null	null	null	null	null	null	null	null	null	null	null	null	null	null	null	null	null	null	Ligule yellow (in Australia)	null	Disc florets with corolla-limbs yellow (in Australia)	Yellow (in Australia), orange, white or greenish	Yellow (in Australia)	null	null	null	null	obloid to obovoid	null	null	null	null	null
Roldana_petasitis	Roldana petasitis	Roldana petasitis (Sims) H.Rob. & Brettell	Muelleria_24	Shrub	300 cm	Short coarse hairs	Sub-orbicular to broad-ovate	null	null	Cordate	Finely denticulate	80 mm	150 mm	null	null	50 mm	150 mm	null	null	null	null	9 mm	11 mm	3 mm	5 mm	null	null	null	null	null	null	null	null	null	Yes	null	Yes	Yellow	null	2.5 mm	4.5 mm	null	null	Obloid	null	null	Yes	Yellowish	Glabrous
Senecio_albogilvus	Senecio albogilvus	Senecio albogilvus I.Thomps.	Muelleria_24	Perennial herb	30	Nearly glabrous	null	Undivided	null	Attenuate	Entire or distal serrations	null	40	null	null	null	null	null	null	Solitary capitula	null	null	null	null	7	null	null	null	null	null	null	null	Glabrous	null	Yes	null	null	Cream-white	null	2	3	null	null	Narrow-obloid	null	null	null	null	Glabrous
Senecio_amygdalifolius	Senecio amygdalifolius	Senecio amygdalifolius F.Muell.	Muelleria_24	perennial	300	villous, + glabrous	null	null	null	without auricles	crowded serrulations	null	200	null	null	null	null	null	null	several to many per stem	null	null	null	null	null	7	10	3	5	null	null	null	null	null	yes	null	null	null	null	4	6	null	null	narrow-obloid	null	null	null	null	null
Senecio_angulatus	Senecio angulatus	Senecio angulatus L.f.	Muelleria_24	null	300	glabrous	ovate	lobed	obtuse	null	entire or with few denticulations	null	100	50	100	null	50	glabrous	glabrous	null	null	null	null	null	null	5	6	null	null	null	null	null	null	null	yes	null	null	yellow	null	2	2.5	null	null	narrow-obloid	null	null	null	brown	papillose hairs
Senecio_barkhausioides	Senecio barkhausioides	Senecio barkhausioides Turcz.	Muelleria_24	null	60	densely hispid basally	null	undivided or lobate	null	without auricles	entire or with a few teeth	null	150	null	null	null	null	hispid or sometimes upper-stem leaves glabrous	glabrous or with coarse hairs on midrib and major veins	several per stem	null	null	null	null	null	null	null	null	null	null	null	null	null	null	null	null	yes	null	null	null	2.5	null	null	narrow-obloid	null	null	null	null	papillose hairs in bands
Senecio_crassiflorus	Senecio crassiflorus	Senecio crassiflorus (Poir.) DC.	Muelleria_24	subshrub	200	densely appressed-woolly	spathulate to oblanceolate	undivided	null	attenuate	+ entire or distally crenulate or denticulate	null	80	null	null	null	null	null	null	null	null	null	null	null	null	null	null	null	null	null	null	null	null	null	yes	null	null	yellow	null	4	7	null	null	narrow-obloid	null	null	yes	pale brown	papillose
Senecio_daltonii	Senecio daltonii	Senecio daltonii F.Muell.	Muelleria_24	Perennial	50	Mostly inconspicuous	Null	Undivided	Null	Attenuate	Entire or with occasional denticulations	Null	120	Null	15	Null	Null	Null	Scattered coarse hairs sometimes present	Solitary / few per stem	Simple	Null	Null	Null	10	Null	Null	Null	Null	Null	Null	Null	Scattered coarse hairs	Null	Yes	Null	Null	Null	Null	3	5	Null	Null	+ narrow- obloid	Null	Null	Null	Null	Null
Senecio_elegans	Senecio elegans	Senecio elegans L.	Muelleria_24	annual	100	nearly glabrous	null	sub-pinnatisect	null	slightly to moderately auriculate, slightly clasping	irregularly lobed	null	200	null	null	null	null	null	null	null	null	null	null	null	null	7	8	1.5	2	null	null	null	glabrous	null	yes	null	null	rich magenta, occasionally pink or white	null	2.5	3.2	null	null	narrow-obloid	null	null	null	brown or olivaceous	papillose hairs forming lines
Senecio_gilbertii	Senecio gilbertii	Senecio gilbertii Turcz.	Muelleria_24	null	100	transiently woolly	oblong to obovate	pinnatisect	null	well-developed auricles	scattered denticulations	null	100	null	null	null	null	glabrous or sparsely hispid	somewhat densely appressed-cobwebby or woolly	Numerous per stem	null	null	null	null	null	4	5	1.5	null	null	null	null	null	null	null	null	yes	null	null	null	2	null	null	narrow-obloid	null	null	null	null	papillose hairs in broad bands
Senecio_glastifolius	Senecio glastifolius	Senecio glastifolius L.f.	Muelleria_24	Erect perennials	150	glabrous	oblanceolate to narrow-elliptic	lobate	null	hardly to moderately narrower	dentate or denticulate	null	120	null	null	null	null	null	null	few to numerous per stem	null	null	null	null	null	null	null	0.8	null	null	null	null	null	null	yes	null	null	pink to purple	null	2	2.5	null	null	narrow-obloid	null	null	null	brown or olive-brown	papillose hairs in narrow bands
Senecio_jacobaea	Senecio jacobaea	Senecio jacobaea L.	Muelleria_24	Biennial or perennial	180	Sparse to moderate cobwebby hairs	Elliptic to narrow-elliptic	Complexly 2-3-pinnatisect	null	Attenuate or slightly auriculate	null	null	250	null	null	null	null	null	null	Numerous to 100s per stem	null	null	null	null	null	3.5	5	null	null	null	null	null	Glabrous	null	Yes	null	null	Yellow	null	1.6	2.2	null	null	Obloid	null	null	null	Pale-brown	Papillose hairs in rows (disc florets), glabrous (ray florets)
Senecio_leptocarpus	Senecio leptocarpus	Senecio leptocarpus DC.	Muelleria_24	perennial herb	50	nearly glabrous except for upper peduncle	gradually broadening from base	undivided or lobate	null	attenuate or cuneate	null	null	100	null	null	null	null	null	null	null	null	null	null	null	null	null	null	null	null	null	null	null	glabrous	null	yes	null	null	null	null	3	4	null	null	narrow-obloid	no	no	no	null	unribbed
Senecio_leucoglossus	Senecio leucoglossus	Senecio leucoglossus F.Muell.	Muelleria_24	null	100	glabrous	null	coarse-dentate to pinnatisect	null	with well-developed auricles	null	null	100	null	null	null	null	null	null	several to many per stem	null	null	null	null	null	null	null	null	null	null	null	null	null	null	yes	null	null	white, sometimes tinged pink	null	null	null	null	null	null	null	null	null	null	papillose in bands
Senecio_macranthus	Senecio macranthus	Senecio macranthus A.Rich.	Muelleria_24	perennial herb	100	glabrous	null	undivided	null	attenuate	entire or serrulate	null	120	null	null	null	null	null	null	null	null	null	null	null	null	8	9	null	null	null	null	null	null	null	yes	null	null	null	null	3	5	null	null	obloid-narrow-obloid	null	null	null	null	null
Senecio_macroglossus	Senecio macroglossus	Senecio macroglossus DC.	Muelleria_24	Climber	300	glabrous	triangular	lobed	null	null	entire or with small denticulations near base	null	60	null	null	null	30	glabrous	glabrous	null	null	null	null	null	null	null	null	null	null	null	null	null	null	null	yes	null	null	yellow	null	2.5	3	null	null	narrow-obloid	null	null	null	pale-brown	glabrous
Senecio	Senecio	Senecio L.	Muelleria_24	Herbs, shrubs or climbers	null	null	null	null	null	null	null	null	null	null	null	null	null	null	null	null	null	null	null	null	null	null	null	null	null	null	null	null	null	null	yes	null	null	mostly yellow, occasionally pink or purple, rarely cream or white	mostly yellow or yellow-green, rarely pink or red	null	null	null	null	obloid or oblong-ellipsoid, sometimes lageniform	null	null	null	null	null
Senecio_papillosus	Senecio papillosus	Senecio papillosus F.Muell.	Muelleria_24	perennial herb	30	somewhat hairy	null	undivided	null	petiole-like	entire or with scattered teeth	null	40	null	null	null	null	hispid with rather robust hairs	long hairs along midrib	solitary capitula	null	null	null	null	null	7	10	null	null	null	null	null	sparsely hairy	null	yes	null	null	null	null	null	34	null	null	narrow-obloid	null	null	no	null	null
Senecio_pectinatus	Senecio pectinatus	Senecio pectinatus DC.	Muelleria_24	perennial herb	50	moderately hairy (scape & peduncle)	null	dentate to pinnatisect	null	petiole-like, without auricles	null	null	150	null	null	null	null	null	null	solitary capitula	simple	null	null	null	null	6	12	null	null	null	null	null	glabrous or nearly so	null	yes	null	null	null	null	4	8	null	null	narrow-obloid	null	null	null	null	null
Senecio_primulifolius	Senecio primulifolius	Senecio primulifolius F.Muell.	Muelleria_24	perennial herb	30	somewhat hairy	cordate	undivided	null	cordate	crenate or dentate	null	220	null	null	null	null	somewhat appressed-cobwebby or woolly	somewhat woolly	null	null	null	null	null	null	7	10	3	5	null	null	null	nearly glabrous	null	yes	null	null	null	null	null	34	null	null	narrow-obloid	no	no	no	null	glabrous
Senecio_ramosissimus	Senecio ramosissimus	Senecio ramosissimus DC.	Muelleria_24	null	150	glabrous	null	undivided	null	base of upper-stem leaves with well-developed auricles, or truncate to sagittate	margin with frequent to crowded denticulations	null	170	null	null (ratio ¢. 3-6)	null	null	glabrous	glabrous	numerous (to 100s per stem)	null	null	null	null	null	null	null	null	null	null	null	null	glabrous	yes	no	no	yes	null	null	1	1.5	null	null	obloid	no	no	yes	null	papillose
Senecio_tamoides	Senecio tamoides	Senecio tamoides DC.	Muelleria_24	climber	200	glabrous	orbicular to ovate	lobed	null	null	entire or with a few denticulations	null	120	null	null	null	60	glabrous	glabrous	several to numerous per branch	null	null	null	null	null	null	null	null	null	null	null	null	null	null	yes	null	null	yellow	null	null	null	null	null	null	null	null	null	null	glabrous
Senecio_vagus	Senecio vagus	Senecio vagus F.Muell.	Muelleria_24	perennial herb	150	sparse	broad-laminate	pinnatisect proximally, lobate beyond mid leaf	null	without auricles	entire or with occasional teeth or denticulations	null	150	null	null	null	null	sparse, mainly marginal and on veins	sparse, mainly marginal and on veins	several or numerous per stem	null	null	null	null	null	7	13	4	6	flat	null	null	multicellular, pigmented hairs, or glabrous	null	yes	null	null	null	null	null	4	null	null	obloid	null	null	null	null	glabrous or with papillose hairs along summit of ridges
Senecio_vulgaris	Senecio vulgaris	Senecio vulgaris L.	Muelleria_24	annual herb	50	glabrous, cobwebby newer growth	null	lobate to subpinnatisect	null	auriculate, moderately stem-clasping	denticulate	null	100	null	null	null	null	null	null	several to many per stem	discoid	null	null	null	null	5	7	null	null	null	null	null	glabrous	null	null	null	yes	null	null	2	3	null	null	narrow oblong-ellipsoid	null	null	null	light brown	papillose hairs in bands
Craspedia_glabrata	Craspedia glabrata	Craspedia glabrata (Hook.f.) Rozefelds	Rozefelds_2002	small herb	30	arachnoid	narrowly oblanceolate to almost linear	entire	null	null	entire	35	70	2.5	4	null	null	stalked glandular hairs and arachnoid	stalked glandular hairs and arachnoid	solitary compound head	compound	null	null	8	12	6	10	0.8	1.2	linear	entire	null	arachnoid	null	null	null	null	null	null	1.5	1.7	null	null	null	null	null	null	null	glandular, fine silky hairs
Craspedia_preminghana	Craspedia preminghana	Craspedia preminghana Rozefelds	Rozefelds_2002	Robust herb	36	Tomentose covered with fine brown hairs	Broadly oblanceolate to spathulate	Entire	Null	Null	Entire	130	200	20	34	Null	Null	Scattered hairs, multiseptate stalked glandular hairs	Greater density of scattered hairs, multiseptate hairs, smaller stalked glandular hairs	Single globose, terminal compound head	Compound	Null	Null	25	35	8	60	4	25	Ovate to triangular	Entire	Green with dark brown membranous margins	Glandular, herbaceous, multiseptate hairs	Null	Null	Null	Null	Null	Null	2	3	Null	Null	Null	Null	Null	Null	Null	Small glandular hairs, dense indumentum of fine silky hairs
Angianthus_acrohyalinus	Angianthus acrohyalinus	Angianthus acrohyalinus Morrison	Short_1983	annual herb	30	hairy	lanceolate	null	incurved	null	null	3	70	2	8	null	null	hairy	hairy	null	compound	8	28	7	11	2.2	3.9	0.6	1.2	narrowly elliptic or obovate	null	null	glabrous or variably hairy toward apex	yes	null	null	null	null	null	0.45	0.85	0.2	0.2	obovoid or ovoid	null	null	null	null	papillose
Angianthus_brachypappus	Angianthus brachypappus	Angianthus brachypappus F.Muell.	Short_1983	annual herb	13.5	hairy	oblanceolate, linear, narrowly elliptic	null	very slightly mucronate	null	null	10	32	1	5	null	null	variably hairy	variably hairy	null	compound	10	29	5	8	2	3.25	1	1.7	elliptic, obovate, ovate	null	null	variably hairy	yes	null	null	null	null	null	0.5	0.8	0.3	0.3	obovoid	null	no	no	null	papillose
Angianthus_conocephalus	Angianthus conocephalus	Angianthus conocephalus (J.M.Black) P.S.Short	Short_1983	annual herb	8	hairy	linear, rarely oblanceolate	null	very slightly mucronate	null	null	5	17	0.1	null	null	null	variably hairy	variably hairy	spike-like	compound	8	16	4	6	2.3	2.8	0.8	1.2	obovate	null	null	glabrous or sparsely hairy toward apex	null	null	null	null	null	null	0.4	0.7	0.3	null	obovoid	null	null	null	null	papillose
Angianthus_cornutus	Angianthus cornutus	Angianthus cornutus P.S.Short	Short_1983	annual herb	16	hairy	linear or linear-triangular	null	mucronate	null	null	6	12	1	1	null	null	hairy	null	null	compound	8	12	3	6	5	8	1	1	linear-triangular to narrowly triangular	null	null	hairy	yes	no	no	yes	null	null	0.6	null	0.3	null	ellipsoid	no	no	null	null	papillose
Angianthus_cunninghamii	Angianthus cunninghamii	Angianthus cunninghamii (DC.) Benth.	Short_1983	perennial shrub	50	densely hairy	oblanceolate or ovate	null	null	null	null	5	26	2	3	null	null	densely hairy	densely hairy	null	compound	5	9	4.5	8	2	3	1	1.5	ovoid, oblanceolate, oblong	null	yellow	densely hairy	yes	null	null	null	null	null	0.9	1.4	0.5	0.6	obconical	null	null	null	null	papillose
Angianthus_cyathifer	Angianthus cyathifer	Angianthus cyathifer P.S.Short	Short_1983	annual herb	24	hairy	linear or narrowly elliptic	null	slightly mucronate	null	null	5	25	3	10	null	null	hairy	hairy	null	compound	12	25	null	null	17	27	8	13	elliptic, obovate or oblong	null	null	glandular, hairy	yes	no	no	yes	null	null	0.5	0.75	0.2	0.3	obovoid	no	no	null	null	papillose
Angianthus_drummondii	Angianthus drummondii	Angianthus drummondii (Turcz.) Benth.	Short_1983	Annual herb	7 cm	variably hairy	linear	null	null	null	null	5 mm	10 mm	1 mm	1 mm	null	null	hairy	hairy	null	compound	4 mm	6 mm	5 mm	7 mm	5 mm	10 mm	1 mm	3 mm	linear or oblanceolate or elliptic	null	null	hairy	yes	null	null	yes	null	null	0.8 mm	0.8 mm	0.3 mm	0.3 mm	obovoid	null	null	null	null	papillose
Angianthus_glabratus	Angianthus glabratus	Angianthus glabratus P.S.Short	Short_1983	annual herb	16	glabrous or slightly hairy	cylindrical	null	not mucronate	null	null	4	30	1	1	null	null	glabrous	glabrous	null	compound	10	34	4	6	1.8	2.5	1	1.6	ovate or oblong	null	null	glabrous or variably hairy	null	null	null	null	null	null	0.5	0.8	0.3	0.3	obovoid	no	no	no	null	papillose
Angianthus_microcephalus	Angianthus microcephalus	Angianthus microcephalus (F.Muell.) Benth	Short_1983	annual herb	21	variably hairy	narrowly elliptic or linear	null	slightly mucronate	null	null	3	12	1	1.2	null	null	hairy	null	null	compound	3.5	8	3.5	6	3	4	1	1.5	narrowly elliptic to elliptic or lanceolate to ovate	null	null	hairy	null	null	null	null	null	null	0.45	0.6	0.2	0.2	obovoid	null	null	null	null	papillose
Angianthus_micropodioides	Angianthus micropodioides	Angianthus micropodioides (Benth.) Benth.	Short_1983	annual herb	15	hairy	linear or lanceolate	null	mucronate	null	null	5	28	0.5	1	null	null	variably hairy	variably hairy	axillary or terminal	compound	4	6	4	5	5	15	1	1.5	lanceolate to ovoid	null	null	variably hairy	null	null	null	null	null	null	0.8	1	0.5	0.6	obovoid	null	null	null	null	pubescent
Angianthus_milnei	Angianthus milnei	Angianthus milnei Benth.	Short_1983	annual herb	26	hairy	elliptic, lanceolate, oblanceolate	null	mucronate	null	null	10	72	1	9	null	null	hairy	hairy	null	compound	5	22	5	9	2.7	3.6	0.7	1.2	elliptic, obovate, ovate	null	null	densely hairy, glandular	null	null	null	null	null	null	0.6	0.9	null	0.3	obovoid	null	null	null	null	papillose
Angianthus_preissianus	Angianthus preissianus	Angianthus preissianus (Steetz) Benth.	Short_1983	annual herb	16	glabrous or variably hairy	narrowly elliptic or linear	null	mucronate	null	null	5	12	1	2	null	null	variably hairy	variably hairy	null	compound	4	10	4	10	17	26	7	15	obovate or oblong	entire	white	variably hairy	null	null	null	null	null	null	0.5	0.8	0.3	null	obovoid	null	null	null	null	variably papillose and often with glandular hairs at apex
Angianthus_prostratus	Angianthus prostratus	Angianthus prostratus P.S.Short	Short_1983	annual herb	null	hairy	linear or oblanceolate	null	mucronate	null	null	5	20	0.5	2	null	null	hairy	hairy	null	compound	5	10	5	11	5	10	0.5	2	linear or oblanceolate	null	null	hairy	yes	null	null	null	null	null	0.7	0.9	0.5	0.5	obovoid	null	null	null	null	variably papillose
Angianthus_pygmaeus	Angianthus pygmaeus	Angianthus pygmaeus (A.Gray) Benth.	Short_1983	annual herb	9	variably hairy	narrowly elliptic or + linear	null	mucronate	null	null	3	10	1	1	null	null	glabrous or slightly hairy	null	null	compound	2	4	2	10	3	5	1	3	elliptic or ovate	hyaline	white	variably hairy	no	no	no	yes	null	null	0.5	0.7	0.2	0.3	obovoid	no	no	no	null	papillose
Angianthus_tomentosus	Angianthus tomentosus	Angianthus tomentosus J.C.Wendl.	Short_1983	annual herb	44.5	hairy	oblanceolate, narrowly elliptic	null	slightly mucronate, hyaline appendage	null	null	5	51	1	5	null	null	hairy	hairy	null	compound	7	53	4	11	2.1	3.3	0.7	1.45	ovate, lanceolate, elliptic, obovate	null	null	glabrous, glandular	null	null	null	null	null	null	0.5	0.8	0.3	0.3	obconical	no	no	null	null	papillose
Cephalosorus	Cephalosorus	Cephalosorus A.Gray	Short_1983	Annual herb	null	Variably hairy	Elliptic, oblanceolate, obovate	Entire	null	null	Entire	null	null	null	null	null	null	Variably hairy	Variably hairy	Compound heads	Compound	null	null	null	null	null	null	null	null	+ flat, concave	null	Hyaline	Glabrous to variably hairy	null	null	null	null	null	null	null	null	null	null	+ obovoid	null	null	null	null	Cellular, diaphanous pellicle
Cephalosorus_carpesioides	Cephalosorus carpesioides	Cephalosorus carpesioides (Turcz.) P.S.Short	Short_1983	annual herb	29 cm	variably hairy	elliptic or oblanceolate to obovate	null	sometimes with a very small mucro	null	null	10 mm	34 mm	0.4 mm	13 mm	0 mm	20 mm	variably hairy	almost glabrous to densely hairy	null	compound	5 mm	14 mm	7 mm	15 mm	3.3 mm	4.2 mm	0.7 mm	1.8 mm	null	null	null	null	null	null	null	null	null	null	1.9 mm	2.5 mm	0.9 mm	1 mm	obovoid	null	null	null	null	null
Epitriche	Epitriche	Epitriche Turcz.	Short_1983	annual herb	null	glabrous or sparsely hairy	null	null	null	stem clasping	hyaline margins	null	null	null	null	sessile	sessile	glabrous or sparsely hairy	glabrous or sparsely hairy	null	compound	null	null	null	null	null	null	null	null	flat to concave	null	hyaline	sparsely hairy midrib	null	null	null	null	null	null	null	null	null	null	obconical	null	null	null	null	papillose
Epitriche_demissus	Epitriche demissus	Epitriche demissus (A.Gray) P.S.Short	Short_1983	annual herb	5	null	lanceolate	null	null	null	null	5	10	3	3	null	null	null	null	null	compound	3	5	4	6	2	2.8	0.5	0.7	oblanceolate	null	null	glabrous or sparsely hairy	null	null	null	null	null	null	null	null	null	null	obconical	null	null	null	null	papillose
Pleuropappus	Angianthus	Angianthus J.C.Wendl.	Short_1983	annual herb	null	hairy	linear	entire	mucronate	null	entire	null	null	null	null	null	null	hairy	null	null	compound	null	null	null	null	null	null	null	null	ovate or elliptic	flat	hyaline	variably hairy	no	null	null	null	null	null	null	null	null	null	ellipsoid	null	no	null	null	papillose
Pleuropappus_phyllocalymmeus	Angianthus phyllocalymmeus	Angianthus phyllocalymmeus (F.Muell.) Druce	Short_1983	annual herb	48	null	null	null	null	null	null	7	13	1	1.3	null	null	null	null	null	compound	8	20	3	5	5	10	1	1.5	narrowly elliptic or lanceolate	null	null	null	null	null	null	null	null	null	0.7	0.8	0.3	0.4	ellipsoid	no	no	no	null	papillose
Actinobole_uliginosum	Actinobole uliginosum	Actinobole uliginosum (A.Gray) H.Eichler	Short_1985	annual herb	10	hairy	spathulate, oblanceolate, obovate	null	null	null	null	10	30	1.5	5	null	null	tomentose	more tomentose	compact cluster	simple	5	10	6	18	3.2	4.9	0.8	2	oblanceolate, obovate, obtrullate, elliptic, ovate	null	yellow	tomentose	null	null	null	null	null	null	0.75	0.85	0.4	0.45	obovoid	null	null	null	null	null
Actinobole_condensatum	Actinobole condensatum	Actinobole condensatum (A.Gray) P.S.Short	Short_1985	annual herb	null	hairy	spathulate, oblanceolate, obovate	null	null	null	null	13	32	2	6	null	null	less hairy and greener than the grey-green undersurface	tomentose	compact cluster	null	5	12	10	18	3.7	7.7	0.5	2.8	narrowly ovate, oblanceolate, obovate, elliptic	null	yellow or yellow-brown	tomentose	null	null	null	null	null	null	0.9	1.1	0.5	0.6	obovoid	null	null	null	null	null
Actinobole_drummondiana	Actinobole drummondianum	Actinobole drummondianum P.S.Short	Short_1985	null	null	null	null	null	null	null	null	null	null	null	null	null	null	null	null	null	null	null	null	null	null	null	null	null	null	null	null	null	null	null	null	null	null	null	null	null	null	null	null	null	null	null	null	null	null
Pogonolepis_muelleriana	Pogonolepis muelleriana	Pogonolepis muelleriana (Sond.) P.S.Short	Short_1986	Annual herbs	12	Glabrous but often densely hairy	Narrowly triangular, lanceolate to narrowly lanceolate or linear	null	Mucronate	Dilated	Hyaline	3	16	0.5	1	null	null	Glabrous or sometimes conspicuously hairy	null	null	Compound	3.5	4.4	2	4.8	1.9	4.7	0.35	1	Elliptic, obovate, narrowly triangular, lanceolate	null	Green, purple-green	Sparsely to densely hairy	no	no	no	null	null	null	0.9	1.2	0.3	0.5	null	null	no	no	null	null
Pogonolepis	Pogonolepis	Pogonolepis Steetz	Short_1986	annual herb	null	variably hairy	null	null	mucronate	null	entire	null	null	null	null	null	null	glabrous or sparsely hairy	glabrous or sparsely hairy	null	compound	null	null	null	null	null	null	null	null	leaf-like inner ones primarily hyaline	null	whitish	papillose	no	no	no	yes	null	yellow	null	null	null	null	obovoid	null	null	null	null	mucilaginous cells
Pogonolepis_stricta	Pogonolepis stricta	Pogonolepis stricta Steetz	Short_1986	Annual herb	26	+: glabrous to densely hairy	narrowly triangular, lanceolate to narrowly lanceolate or + linear	null	barely to prominently mucronate	+ dilated	often hyaline	4	23	0.5	1.5	null	null	glabrous to + densely hairy	glabrous to + densely hairy	null	compound	2.7	4.3	0.4	null	2.8	4	0.5	1.1	+ narrowly triangular or lanceolate	null	null	sparsely to densely hairy	null	null	null	null	null	null	0.7	0.95	0.3	0.45	null	null	null	null	null	null
Podotheca_angustifolia	Podotheca angustifolia	Podotheca angustifolia (Labill.) Less.	Short_1989	annual herb	30	cottony, flat, septate, non-glandular hairs and short, usually conspicuously stalked, glandular hairs	linear, lanceolate, oblanceolate	null	null	null	null	6	90	1	7	null	null	flat, septate, non-glandular hairs, stalked glandular hairs	null	null	null	10	45	3	12	7	28	1	3	ovate to lanceolate or narrowly triangular to linear triangular or linear	narrow hyaline margins with long-ciliate hairs	green to purple	flat, septate hairs, some glandular hairs	null	null	null	null	null	usually yellow, upper part of corolla tube often purple	2	4	0.4	0.7	null	null	null	null	null	null
Podotheca_chrysantha	Podotheca chrysantha	Podotheca chrysantha (Steetz) Benth.	Short_1989	annual herb	35	glandular	lanceolate, linear	null	incurved	null	null	5	85	1	6.5	null	null	glandular	null	null	null	10	25	4	30	6	53	0.8	4.2	narrowly elliptic, lanceolate, oblanceolate, narrowly obtrullate, narrowly to linear triangular	narrow hyaline margins with long-ciliate hairs	null	glandular, long-ciliate on margin (inner bracts)	null	null	null	null	null	yellow	2	3	0.6	0.9	null	null	null	null	null	null
Podotheca_gnaphalioides	Podotheca gnaphalioides	Podotheca gnaphalioides Graham	Short_1989	annual herb	55	flat, septate, non-glandular hairs and often stalked glandular hairs	null	null	null	null	null	null	null	null	null	null	null	null	null	null	null	20	50	3	15	8	36.7	0.9	3.8	ovate to lanceolate or narrowly to linear triangular or + oblanceolate or narrowly obtrullate	with narrow, hyaline margins with long-ciliate hairs	dark green or purple green, inner bracts hyaline	flat, septate hairs and/or stalked, glandular hairs, rarely glabrous	null	null	null	null	null	yellow or yellow-orange	1.92	7	0.5	0.75	null	null	null	null	null	null
Podotheca_pritzelii	Podotheca pritzelii	Podotheca pritzelii P.S.Short	Short_1989	annual herb	25	septate hairs	linear or lanceolate	null	null	null	null	10	35	0.1	2.5	null	null	septate hairs	septate hairs	null	null	10	26	2.6	8	7.5	22	1.5	3.5	ovate to lanceolate, narrowly to linear triangular, or obovate to oblanceolate	narrow hyaline margins	pale green or purple	long-ciliate hairs (outer bracts), glabrous (inner bracts)	null	null	null	null	null	yellow-orange	1.5	1.6	0.45	null	null	null	null	null	null	null
Podotheca_uniseta	Podotheca uniseta	Podotheca uniseta P.S.Short	Short_1989	annual herb	25	septate hairs	linear or lanceolate	null	null	null	null	10	45	1	3.5	null	null	null	null	null	null	20	28	2.6	9	4.5	22	0.6	3.2	ovate to lanceolate or narrowly to linear triangular or linear or obovate to oblanceolate	with narrow, hyaline margins with long-ciliate hairs	green or tinged purple	septate hairs absent or only present on bracts of the outermost whorl	no	null	null	null	null	mainly yellow but upper part of corolla tube usually purple	1.8	1.9	0.55	0.65	null	null	null	null	null	null
Podotheca_wilsonii	Podotheca wilsonii	Podotheca wilsonii P.S.Short	Short_1989	annual herb	45	stalked glandular hairs	linear or lanceolate	null	incurved	null	null	5	135	1	11	null	null	stalked glandular hairs	stalked glandular hairs	null	simple	15	35	7	30	7.6	24	1.5	5	ovate to trullate	narrow hyaline margins with long-ciliate hairs	green to purple	stalked glandular hairs	no	yes	null	null	null	yellow	1.7	2.1	0.5	0.6	null	null	null	null	null	null
Chthonocephalus	Chthonocephalus	Chthonocephalus Steetz	Short_1990_chth	annual herb	null	eglandular	null	null	null	null	entire	null	null	null	null	null	null	eglandular	villous	null	compound	null	null	null	null	null	null	null	null	oblanceolate or spathulate	hyaline with long hairs	opaque green midrib, hyaline apex	midrib glabrous or with long hairs	yes	null	null	yes	null	yellow	null	null	null	null	obovoid	null	null	null	brown	null
Angianthus_newbeyi	Angianthus newbeyi	Angianthus newbeyi P.S.Short	Short_1990_tietk	annual herb	null	cottony	linear or lanceolate or narrowly oblong	null	null	null	null	4	13	0.7	1	null	null	null	null	null	compound	7	15	3	4	2.1	2.9	0.9	1.2	obovate or elliptic	null	null	cottony	null	null	null	null	null	null	null	null	null	null	null	null	null	null	null	null
Angianthus_uniflorus	Angianthus uniflorus	Angianthus uniflorus P.S.Short	Short_1990_tietk	annual herb	7	cottony	linear, lanceolate, oblanceolate	null	null	null	null	5	10.5	0.5	1.5	null	null	cottony	cottony	null	compound	6	10	5	7	2.2	3.2	0.6	0.9	narrowly elliptic or lanceolate	null	mainly hyaline but with a green midrib	usually with long hairs, particularly near the apex of the midrib	null	null	null	null	null	null	null	null	null	null	null	null	null	null	null	null
Chthonocephalus_viscosus	Chthonocephalus viscosus	Chthonocephalus viscosus P.S.Short	Short_1990_chth	annual herb	9	cottony	oblanceolate or spathulate or linear	null	null	null	null	4.6	65	0.5	9	null	null	cottony	cottony	null	compound head	4	10	5	25	null	null	null	null	null	long-ciliate	mainly hyaline	cottony on outer surface, glabrous on inner surface	no	null	null	null	null	null	0.35	0.4	0.25	0.3	obovoid	null	null	null	null	null
Chthonocephalus_pseudevax	Chthonocephalus pseudevax	Chthonocephalus pseudevax Steetz	Short_1990_chth	null	null	null	null	null	null	null	null	null	null	null	null	null	null	null	null	null	null	null	null	null	null	null	null	null	null	null	null	null	null	null	null	null	null	null	null	null	null	null	null	null	null	null	null	null	null
Chthonocephalus_spathulatus	Chthonocephalus spathulatus	Chthonocephalus spathulatus P.S.Short	Short_1990_chth	annual herb	6	cobwebby	oblanceolate or spathulate	null	null	sometimes dilated	null	1.5	50	1	7	null	null	tomentose	tomentose	null	compound	3.5	6	5	20	3.6	4.5	0.4	5	widely ovate or widely obovate	sparsely long-ciliate	hyaline	ciliate hairs near apex	yes	null	null	null	null	null	0.5	0.95	0.3	0.6	obovoid	null	null	null	null	null
Chthonocephalus_tomentellus	Chthonocephalus tomentellus	Chthonocephalus tomentellus (F.Muell.) Benth.	Short_1990_chth	annual herb	null	null	obovate, elliptic	null	null	null	null	5	35	2	5	null	null	tomentose, with both long thin hairs and short broad hairs	null	null	compound	4	7	4	13	15	17	4	5	oblanceolate or spathulate	null	null	long hairs on the outer surface	null	null	null	null	null	yellow	0.3	null	3.5	null	null	null	null	null	null	null
Chthonocephalus_muellerianus	Chthonocephalus muellerianus	Chthonocephalus muellerianus P.S.Short	Short_1990_chth	annual herb	null	null	obovate or elliptic	null	null	null	null	null	9	2	7	null	null	long thin hairs, short broad hairs	null	null	compound	4	7	null	null	4	5	0.5	null	elliptic	null	leaf-like, sometimes hyaline apices	hairy	yes	null	null	null	null	null	null	null	null	null	null	null	null	null	null	null
Chthonocephalus_oldfieldianus	Chthonocephalus oldfieldianus	Chthonocephalus oldfieldianus P.S.Short	Short_1990_chth	Annual herb	4	null	Oblanceolate to obovate	null	null	null	null	5	24	2.5	7	null	null	null	Tomentose	null	Compound	4	5	6	24	2.8	3.5	14	15	Oblong	Long-ciliate	Hyaline	null	yes	null	null	9-16 per capitulum	null	null	null	null	null	null	null	null	null	null	null	null
Gnephosis_cassiniana	Gnephosis cassiniana	Gnephosis cassiniana P.S.Short	Short_1990_tietk	annual herb	6	glabrous	elliptic, ovate, linear, oblanceolate	null	null	null	entire	3.5	12	0.6	2.4	null	null	glabrous	glabrous	null	compound	3.5	12	2.5	8	2.8	3.8	1.7	3.9	ovate, circular, oblate, very widely ovate	narrowly hyaline upper margins, lower margins with long hairs	green, hyaline	long hairs on margins	no	null	null	yes	null	null	4	5	null	null	obovoid	null	null	null	null	null
Gnephosis_setifera	Gnephosis setifera	Gnephosis setifera P.S.Short	Short_1990_tietk	annual herb	null	scattered bristles	oblanceolate or spathulate	entire	null	null	entire	3.5	15	1.5	2.6	null	null	scattered bristles	scattered bristles	null	compound	3	5	5	16	null	null	null	null	leaf-like	long-ciliate	hyaline but partly green	long-flexuose hairs	yes	no	no	yes	null	null	0.44	0.57	0.27	0.33	obovoid	no	no	no	dark pink	null
Haegiela_tatei	Haegiela tatei	Haegiela tatei (F.Muell.) P.S.Short & Paul G.Wilson	Short_1990_haeg	annual herb	8	null	ovate to lanceolate, obovate or linear	null	null	null	null	2.5	6.7	0.5	1.9	null	null	null	glabrous or cobwebby	null	null	null	null	2	3	2.4	3.5	0.8	1.9	ovate to widely ovate or widely elliptic	ciliate	silvery translucent	null	no	no	yes	yes	null	null	0.5	0.7	0.25	0.35	obovoid or ellipsoid	null	null	null	null	null
Millotia_steetziana	Millotia steetziana	Millotia steetziana P.S.Short	Short_1990_tietk	annual herb	3.5	glandular-pubescent	lanceolate to linear	entire	barely mucronate	null	entire	3	13	0.25	1	null	null	glandular-pubescent	glandular-pubescent	solitary capitula	simple	null	null	null	null	3	3.5	0.7	1	elliptic to narrowly elliptic	mainly herbaceous, hyaline apex	null	glandular-pubescent	no	no	no	yes	null	white	3.3	4.6	0.2	0.3	cylindrical	no	no	no	dark brown	papillate
Tietkensia_corrickiae	Tietkensia corrickiae	Tietkensia corrickiae P.S.Short	Short_1990_tietk	annual herb	null	null	spathulate	null	null	null	null	15	60	2	7	null	null	tomentose	tomentose	null	compound	null	null	10	45	3.2	3.8	1.4	1.8	elliptic or ovate	null	null	null	null	null	yes	yes	yellow	yellow or sometimes purplish	0.7	0.8	0.4	0.5	obovoid	null	null	null	null	null
Tietkensia	Tietkensia	Tietkensia P.S.Short	Short_1990_tietk	annual herb	null	tomentose	spathulate	entire	null	null	with wing-like margins	null	null	null	null	null	null	null	null	compound head	compound	null	null	null	null	null	null	null	null	elliptic or ovate	hyaline, distal margins ciliate	yellow-green to green or brownish purple	long hairs	no	null	yes	yes	null	yellow or purplish	null	null	null	null	obovoid	null	no	null	brownish-purple with a longitudinal yellow-brown portion	myxogenic cells
Millotia_perpusilla	Millotia perpusilla	Millotia perpusilla (Turcz.) P.S.Short	Short_1995_Millotia	annual herb	null	white, cottony hairs and stalked, glandular hairs	linear, narrowly elliptic or lanceolate	null	null	null	null	3	25	0.5	1.1	null	null	white, cottony hairs and stalked, glandular hairs	white, cottony hairs and stalked, glandular hairs	null	null	null	null	null	null	3.5	4.5	null	null	mainly herbaceous but apices hyaline and often purplish	null	often purplish	cottony hairs and stalked glandular hairs	null	null	null	null	null	yellow or purplish	3.5	4.5	0.3	0.5	cylindrical	no	no	null	null	papillate or smooth, with scattered, stalked glandular hairs and long cottony hairs
Millotia_muelleri	Millotia muelleri	Millotia muelleri (Sond.) P.S.Short	Short_1995_Millotia	annual herb	9	stalked glandular, cottony	linear, lanceolate	null	null	null	null	4	18	0.5	1.8	null	null	stalked glandular	null	null	null	null	null	null	null	2.5	3.7	null	null	mainly herbaceous	hyaline	often purplish	stalked glandular, cottony	null	null	null	tubular	null	cream, purplish	3.9	6	null	null	cylindrical	no	no	no	null	papillate, stalked glandular, cottony
Millotia_jacksonii	Millotia jacksonii	Millotia jacksonii P.S.Short	Short_1995_Millotia	annual herb	9	white, cottony and stalked, often purplish glandular hairs	linear	null	null	null	null	2	35	0.2	0.7	null	null	white, cottony and stalked, often purplish, glandular hairs	white, cottony and stalked, often purplish, glandular hairs	null	null	null	null	null	null	2	8.4	0.7	2	obovate to oblanceolate, ovate, elliptic to narrowly elliptic or linear	very narrow hyaline margins and apices	null	stalked glandular hairs	null	null	null	yes	null	cream	2.8	4.4	0.25	0.3	cylindrical	no	no	null	dark red-brown	papillose, with scattered, stalked glandular hairs
Millotia_steetziana	Millotia steetziana	Millotia steetziana P.S.Short	Short_1995_Millotia	annual herb	null	long, stalked glandular hairs	lanceolate to linear	null	null	null	null	3	13	0.25	1	null	null	long, stalked glandular hairs	long, stalked glandular hairs	null	simple	null	null	null	null	3	3.5	0.7	1	elliptic to narrowly elliptic	hyaline	herbaceous with hyaline margins and apex	stalked glandular hairs	no	no	yes	yes	null	white when fresh, drying yellow	2.4	2.6	0.2	0.3	cylindrical, tapering to a beak	no	no	no	dark brown	shortly papillate, with some stalked glandular hairs
Millotia_incurva	Millotia incurva	Millotia incurva (D.A.Cooke) P.S.Short	Short_1995_Millotia	annual herb	17	glandular hairs, white cottony hairs	linear, elliptic, oblanceolate	null	null	null	null	3	20	0.2	2.6	null	null	glandular hairs, cottony hairs	glandular hairs, cottony hairs	null	null	null	null	null	null	2.2	3.7	0.5	1.6	elliptic, ovate, obovate, oblanceolate	hyaline margins and apices	herbaceous	glandular hairs	null	null	null	yes	null	yellow	2.5	4.3	0.3	0.65	cylindrical	no	no	null	dark brown to black	glandular hairs, non-glandular papillae
Millotia_major	Millotia major	Millotia major (Turcz.) P.S.Short	Short_1995_Millotia	Annual herb	c. 10	shortly stalked glandular hairs	linear, lanceolate, oblanceolate	null	null	null	null	2.8	9.5	0.25	1.5	null	null	shortly stalked glandular hairs	null	null	null	null	null	null	null	2.7	4.1	0.4	1.5	narrowly elliptic, lanceolate, obovate	hyaline	mainly herbaceous with hyaline margins and apices	stalked glandular hairs	null	null	null	yes	null	yellow	2.3	3.6	0.3	0.5	cylindrical	no	no	null	dark brown to black	shortly papillate, stalked glandular hairs
Millotia_tenuifolia	Millotia tenuifolia	Millotia tenuifolia Cass.	Short_1995_Millotia	Annual herb	15	White, cottony hairs and stalked, often yellowish or purplish, glandular hairs	Linear, rarely oblanceolate	null	null	null	null	5	25	1	5	null	null	White, cottony hairs and stalked, often purplish, glandular hairs	White, cottony hairs and stalked, often purplish, glandular hairs	null	null	null	null	null	null	4	7.7	0.7	1.1	Narrowly elliptic, lanceolate, or ± linear	Scarious	Often purplish	Stalked, often yellowish or purplish, glandular hairs mixed with white, cottony hairs	null	null	null	null	null	Mainly yellow, sometimes tinged purplish	2.7	5.8	0.2	0.3	± cylindrical	No	No	No	Brown	Smooth or minutely to shortly papillate, scattered stalked glandular hairs may be present
Millotia_macrocarpa	Millotia macrocarpa	Millotia macrocarpa Schodde	Short_1995_Millotia	annual herb	12	cottony, white hairs, rarely some stalked, glandular hairs	linear	null	null	null	entire	4	35	0.3	0.6	null	null	cottony, white hairs (densely)	cottony, white hairs (densely)	null	simple	null	null	null	null	5.5	9.3	0.4	1.4	linear	variably herbaceous, with narrow or broadly hyaline margins	null	cottony hairs, scattered, shortly stalked, glandular hairs	null	no	null	yes	null	pale yellow	7	13.5	null	null	subcylindrical	no	no	null	brown or reddish brown-black	papillate, stalked glandular hairs
Millotia_eichleri	Millotia eichleri	Millotia eichleri P.S.Short	Short_1995_Millotia	Annual herb	c. 5	White, cottony hairs and stalked, often purplish, glandular hairs	Linear	null	null	null	null	2	5	0.1	0.6	null	null	White, cottony hairs and stalked, often purplish, glandular hairs	White, cottony hairs and stalked, often purplish, glandular hairs	null	null	null	null	null	null	2.8	4.7	0.7	1.35	Narrowly elliptic, lanceolate or oblanceolate	Very narrow to c. as wide as the midrib	Hyaline, often purplish	Stalked, often purplish glandular hairs to c. 0.4 mm long, some white, cottony hairs often present	null	null	null	null	null	Yellow or with the tube purplish	2.1	3.1	0.25	0.5	Cylindrical	null	null	null	Brown	Minutely to shortly papillate, stalked glandular hairs may also be present
Millotia_greevesii	Millotia greevesii	Millotia greevesii F.Muell.	Short_1995_Millotia	Annual herb	c. 20	white, cottony hairs and stalked glandular hairs	linear	null	null	null	null	5	25	0.2	0.6	null	null	white, cottony hairs and stalked glandular hairs	white, cottony hairs and stalked glandular hairs	null	null	null	null	null	null	3	4	0.3	0.8	lanceolate or linear	hyaline	mainly herbaceous	stalked glandular hairs and/or white cottony hairs	null	null	null	null	null	bright yellow	3.2	8.5	null	null	subcylindrical	yes	no	null	null	minutely papillate, some scattered stalked glandular hairs
Millotia_pilosa	Millotia pilosa	Millotia pilosa P.S.Short	Short_1995_Millotia	Annual herb	8	White, cottony hairs, stalked, glandular, often purplish	Linear	null	null	null	null	1	15	0	6	null	null	White, cottony hairs, stalked, glandular, often purplish	White, cottony hairs, stalked, glandular, often purplish	null	null	null	null	null	null	2	4.3	0.5	1	Narrowly elliptic, lanceolate, oblanceolate	Hyaline or scarious, margins very narrow to as wide as midrib	Often purplish	Stalked, glandular, white cottony hairs	null	null	null	null	null	Pale cream, drying yellow, sometimes purplish	2	4.1	0.2	0.3	Tapering to a beak	null	null	null	Brown	Minutely papillate, papillae subglobose forming a dense cover
Millotia_newbeyi	Millotia newbeyi	Millotia newbeyi P.S.Short	Short_1995_Millotia	annual herb	10	white, cottony hairs and stalked glandular hairs	linear	null	null	null	null	12	25	0.25	0.8	null	null	white, cottony hairs and stalked glandular hairs	white, cottony hairs and stalked glandular hairs	null	null	null	null	null	null	3.2	5.2	0.7	1	obovate to oblanceolate or narrowly elliptic	hyaline margins and apices	null	stalked glandular hairs	null	null	null	null	null	pale yellow cream in bud, white at anthesis	3.5	4	0.3	0.3	subcylindrical	null	null	null	null	papillose
Millotia_falcata	Millotia falcata	Millotia falcata P.S.Short	Short_1995_Millotia	annual herb	12	cottony	linear or oblanceolate	null	mucronate	null	null	5	12	0.2	0.5	null	null	cottony	cottony	null	null	null	null	null	null	4	5	0.4	1	narrowly elliptic or narrowly oblong or linear	scarious or hyaline	null	cottony	null	null	null	null	null	yellow	4.9	9.5	null	null	straight to prominently sickle-shaped	null	null	null	brown, purplish-brown, or black	papillate, glandular hairs sparsely distributed
Millotia_depauperata	Millotia depauperata	Millotia depauperata Stapf	Short_1995_Millotia	annual herb	null	cottony	linear or spathulate	null	null	null	null	4	30	0.2	3	null	null	cottony	cottony	null	null	null	null	null	null	3	4.5	0.7	1.5	narrowly elliptic or oblong	null	pale yellow-green	cottony or glabrous	null	null	null	yes	null	bright yellow	6	10	null	null	sickle-shaped	yes	no	no	brown or purplish brown	papillose, glandular
Millotia_myosotidifolia	Millotia myosotidifolia	Millotia myosotidifolia (Benth.) Steetz	Short_1995_Millotia	annual herb	36	cottony	linear or spathulate	null	null	null	null	5	60	1	8	null	null	cottony	cottony	null	null	null	null	null	null	4	7.7	0.8	1.2	narrowly elliptic or lanceolate	null	scarious and straw-coloured or tinged purple	cottony	null	null	null	null	null	cream-white, sometimes cream-yellow	3	7.8	null	null	cylindrical	null	no	null	null	papillate
Millotia_dimorpha	Millotia dimorpha	Millotia dimorpha P.S.Short	Short_1995_Millotia	annual herb	11	white, cottony hairs, some stalked glandular hairs mainly beneath the involucre	linear	null	null	null	null	10	35	0.25	0.5	null	null	white, cottony hairs	white, cottony hairs, stalked glandular hairs on bract-like uppermost leaves	null	null	null	null	null	null	3	5.5	0.2	1.4	linear to narrowly elliptic or lanceolate	scarious apex	mainly scarious with herbaceous midrib	stalked glandular hairs	no	no	no	yes	null	yellow	2.6	3.6	null	null	straight or slightly curved, + tapering into a beak	no	no	no	null	minutely papillate
Millotia	Millota	Millotia Cass.	Short_1995_Millotia	annual herb	null	cottony hairs and/or stalked glandular hairs	linear, lanceolate, elliptic, narrowly elliptic, oblong, spathulate	null	null	null	entire	null	null	null	null	null	null	cottony hairs and/or stalked glandular hairs	null	solitary capitula	homogamous, discoid	null	null	null	null	null	null	null	null	null	hyaline or variably to mainly scarious, herbaceous midrib	null	null	no	no	no	yes	null	null	null	null	null	null	cylindrical	no	no	no	null	minute, short or long twin hairs
Asteridea_archeri	Asteridea archeri	Asteridea archeri P.S.Short	Short_2000	Subshrub	15	Densely villous, long, septate hairs	Ovate to lanceolate	null	Mucronate	null	Revolute and entire	2	5	0.5	1	null	null	Densely white villous, eglandular septate	Densely white villous, eglandular septate	Solitary capitula	Simple	null	null	null	5	2	3.5	1	1.3	Elliptic, obovate to oblanceolate	Hyaline margins	Yellow-brown base with greenish and brown or purple hyaline apex	Externally densely white villous, variable villous above, glandular	No	No	No	Yes	null	White	1	null	null	null	Ellipsoid	No	No	No	Brown	Papillate
Asteridea_morawana	Asteridea morawana	Asteridea morawana P.S.Short	Short_2000	annual herb	30	scattered long, septate, broad-based, brittle eglandular hairs, glabrescent	lanceolate to linear	null	bluntly mucronate	null	flat to revolute and entire	null	40	null	3.5	null	null	brittle, white, eglandular, septate hairs with broad bases	null	solitary capitula	simple	null	null	null	4.5	1	6	null	null	more or less linear	hyaline margins	hyaline	prominent indumentum of stalked glandular hairs, scattered whitish septate hairs, or glabrous	no	no	no	yes	null	yellow	null	1	null	null	ellipsoid	no	no	null	brown	mucilage-containing globose hairs
Balladonia	Balladonia	Balladonia P.S.Short	Short_2015	Annual herb	null	Septate hairs	Entire	null	null	Petiolate-like bases (lower leaves), lacking (uppermost leaves)	Entire	null	null	null	null	null	null	Septate hairs	Septate hairs	Major branch terminating in 1-several compound heads, long septate hairs on branches	Compound	null	null	null	null	null	null	null	null	Some are foliaceous with narrow hyaline margins or essentially hyaline except for midrib	Narrow hyaline margins or margins with long, intertwined hairs except for midrib	Hyaline	long, intertwined hairs (outer bracts), sparsely hairy or glabrous (inner bracts)	Yes	No	No	Yes	null	Yellowish	null	null	null	null	Obovoid or somewhat subtriquetrous	No	No	No	null	Papillate, myxogenic twin hairs
Balladonia_aervoides	Balladonia aervoides	Balladonia aervoides (F.Muell.) P.S.Short	Short_2015	annual herb	36	null	elliptic, ovate, rhomboid	null	null	null	crisped	3.5	60	1.4	40	null	null	null	sparse to dense	spike	compound	4	7	5	7	1.7	2.7	0.4	1.4	oblanceolate (outer), obovate (inner)	hyaline margins	mainly hyaline	hairy, intertwined hairs on outer	null	null	null	null	null	null	0.8	1	0.5	0.6	obovoid	no	no	null	dark brown	minutely papillate
Balladonia_multiceps	Balladonia multiceps	Balladonia multiceps (J.H.Willis) P.S.Short	Short_2015	Annual herb	15	Sparse to dense	Spathulate or oblanceolate	Entire	null	null	Entire	10	32	3	9	null	null	Sparse to dense	Sparse to dense	Terminal on well-developed axes, one almost sessile and immediately above the root	Compound	4.5	7.5	5.5	9	2.2	2.7	0.4	1.2	Oblanceolate (outer), Obovate (inner)	null	Hyaline with a prominent opaque midrib	Long intertwined hairs (outer), Glabrous or sparsely hairy (inner)	null	null	null	null	null	null	0.8	0.9	0.3	0.4	Obovoid and sometimes somewhat subtriquetrous	null	null	null	Darkish grey or greyish purple	Densely papillose
Blennospora	Blennospora	Blennospora A.Gray	Short_2015	Annual herb	null	Cottony	null	null	Mucronate	null	Entire	null	null	null	null	null	null	Cottony	Cottony	null	Compound	null	null	null	null	null	null	null	null	null	Shortly ciliate or with long hairs	Mostly hyaline except midrib opaque	Egglandular	null	null	null	Yes	null	Yellow; lobes yellow or purplish black	null	null	null	null	Obovoid	null	null	null	Brown	Mucilaginous cells covering
Blennospora_doliiformis	Blennospora doliiformis	Blennospora doliiformis Keighery	Short_2015	Erect herb	15	Cottony, becoming glabrous	Linear	Null	Mucronate	Null	Null	5	15	0.5	0.8	Null	Null	Cottony	Cottony	Null	Compound	6	9	4	6	2	4.5	0.5	2.2	Elliptic, narrowly elliptic, obovate	Hyaline, with long hairs	Pale brown, hyaline except midrib	Long hairs	Null	Null	Null	Yes	Null	Golden yellow (drying brown)	1.35	1.6	0.8	1	Obovoid	Null	Null	Null	Dark brown	Null
Blennospora_drummondii	Blennospora drummondii	Blennospora drummondii A.Gray	Short_2015	Ascending to erect herb	10 cm	null	Semi-terete to terete or linear to narrowly oblanceolate	null	Mucronate	null	null	5 mm	25 mm	0.5 mm	1 mm	null	null	Cottony	Cottony	null	Compound	6 mm	12 mm	4 mm	13 mm	1.7 mm	4 mm	0.7 mm	3.5 mm	Obovate to spathulate, sometimes almost elliptic	Upper hyaline margins variably ciliate	Mainly hyaline except for the opaque midrib	Long hairs at or about the apex of the midrib; sometimes united by the hairs	null	null	null	null	null	Lobes purplish black	1.1 mm	1.4 mm	null	null	null	null	null	null	null	null
Blennospora_phlegmatocarpa	Blennospora phlegmatocarpa	Blennospora phlegmatocarpa (Diels) P.S.Short	Short_2015	erect herb	10	cottony	semi-terete to terete or linear to narrowly oblanceolate	null	mucronate	null	null	5	27	0.5	1.5	null	null	cottony	null	null	Compound	6	10	4.5	10	1.7	3.2	0.4	1.7	obovate to oblanceolate or elliptic	entire or with long hairs which usually unite the bracts	null	with long hairs at or about the apex of the midrib	null	null	null	null	null	yellow	0.9	1.1	null	null	null	null	null	null	null	null
Calocephalus	Calocephalus	Calocephalus R.Br.	Short_2015	Perennial herb	null	Hairy	null	Entire	null	null	Entire	null	null	null	null	null	null	Tomentose	Tomentose	null	Compound	null	null	null	null	null	null	null	null	Obovate to oblanceolate or somewhat elliptic	null	Mainly hyaline	Long hairs extending from the hyaline margins and/or near the apex of the midrib	No	null	null	null	null	null	null	null	null	null	Subobconic	No	No	null	Brown	Myxogenic twin-hairs which lack basal cells
Calocephalus_badmanii	Calocephalus badmanii	Calocephalus badmanii P.S.Short	Short_2015	Subshrub	60	Silky, white, appressed hairs, somewhat cottony	Linear or lanceolate	Null	Null (> often with a small hyaline apex)	Null	Entire	4	15	0.5	1.5	Null	Null	Silky, white appressed hairs or somewhat cottony	Silky, white appressed hairs or somewhat cottony	Null	Compound	4	14	4	14	2.2	3.5	0.7	1.2	Narrowly elliptic or oblanceolate to obovate	Null (joined by long intertwined hairs at apex)	Hyaline, pale yellow (apex of inner bracts)	Cottony in the midrib	No	No	No	Yes	Null	Null	0.7	0.8	0.4	0.4	Null	Null	No	No	Brown	Globose (myxogenic) twin hairs
Calocephalus_beardii	Calocephalus beardii	Calocephalus beardii P.S.Short	Short_2015	Annual herb	20	Short, stalked glandular hairs, cottony below heads	Lanceolate, linear	Entire	Bulbous	null	Entire	4.5	32	0.5	2.5	null	null	Glandular, cottony (uppermost leaves)	Glandular, cottony (uppermost leaves)	Compound	Compound	7	23	7	11	2.5	3.9	0.8	1.5	Elliptic, Oblong, Lanceolate	Entire	Hyaline, Pale Yellow	Glandular, intertwined hairs	Yes	No	No	Yes	null	null	null	null	null	null	null	null	null	null	null	Glabrous, myxogenic hairs
Calocephalus_birchii	Calocephalus birchii	Calocephalus birchii P.S.Short	Short_2015	Perennial subshrub	40	Cottony	Linear	Entire	Blunt mucro	Null	Entire, inrolled	5	65	0.5	1	Null	Null	Cottony	Cottony	Null	Compound	10	20	10	14	2.3	3.5	0.7	1	Obovate-oblanceolate	Hyaline	Herbaceous, brownish	Long hairs extending from the hyaline outer surface	No	Null	Null	Yes	Null	Null	1.3	1.4	0.7	0.8	Obovoid	Null	Null	Null	Brown	Papillose
Calocephalus_citreus	Calocephalus citreus	Calocephalus citreus Less.	Short_2015	Perennial herb	60 cm	Hairy	Lanceolate or sub-linear	Null	Null	Often sheathing at base	Null	10 mm	110 mm	1 mm	2 mm	Null	Null	Tomentose	Tomentose	Null	Compound	4 mm	20 mm	5 mm	9 mm	1.9 mm	3.4 mm	0.5 mm	0.9 mm	Obovate to oblanceolate or elliptic	Null	Terminal lamina yellow, opaque brown or green midrib	Glabrous or with long hairs near apex	Null	Null	Null	Null	Null	Null	0.7 mm	0.85 mm	Null	0.5 mm	Subobconic	Null	Null	Null	Null	Null
Calocephalus_francisii	Calocephalus francisii	Calocephalus francisii (F.Muell.) Benth.	Short_2015	annual herb	6.5	mainly glabrous but hairy towards the compound heads	sublinear, narrowly elliptic, lanceolate	entire	null	null	entire	5	25	0.5	3	null	null	glabrous	glabrous	usually compound heads	compound	5	27	4	10	1.4	2.2	0.8	2.2	elliptic, obovate to very widely obovate, concave	somewhat concave	hyaline, yellow, white	long hairs	null	no	no	yes	null	null	0.4	0.5	0.28	0.32	obovoid	no	no	no	pale brown or pinkish-brown	glabrous or with globose twin-hairs
Calocephalus_glabratus	Calocephalus glabratus	Calocephalus glabratus P.S.Short	Short_2015	Subshrub or robust herb	40	Glabrous or with a few scattered, long, septate hairs	Linear or lanceolate	Entire	Null	Null	Entire	4	16	0.5	1.3	Null	Null	Glabrous or with a few scattered long, septate hairs	Glabrous or with a few scattered long, septate hairs	Globular or obloid compound heads	Compound	5	10	5	15	2.4	3.7	0.8	1.1	Spathulate to oblanceolate	Hyaline	Outer margins sometimes pale white	Densely cottony, glandular on mid and inner bracts	No	No	No	Yes	Null	Null	1	Null	0.5	Null	Null	Null	Null	Null	Brown	Glabrous or with scattered, probably myxogenic, twin hairs with basal cells
Calocephalus_knappii	Calocephalus knappii	Calocephalus knappii (F.Muell.) Ewart & Jean White	Short_2015	annual herb	30	cottony, septate hairs with broad, flat bases; short, glandular hairs	ovate, lanceolate, elliptic, linear	entire	null	null	entire	5	32	2.5	6	null	null	glandular, septate hairs with broad, flat bases	glandular, septate hairs with broad, flat bases	null	compound	6	16	6	11	1.8	3.5	0.2	1	narrowly oblanceolate, lanceolate	hyaline	green, hyaline	long hairs extending from the margins	no	no	no	yes	null	null	0.45	0.5	c. 0.3	c. 0.3	obovoid	no	no	no	brown	glabrous, inconspicuous, globose twin-celled papillae
Calocephalus_lacteus	Calocephalus lacteus	Calocephalus lacteus Less.	Short_2015	Perennial herb	70 cm	Hairy	Obovate to oblanceolate, sometimes narrowly elliptic or linear	Null	Rounded	Sheathing	Null	10 mm	50 mm	1 mm	4.5 mm	Null	Null	Tomentose	Tomentose	Null	Compound	6 mm	15 mm	6 mm	9 mm	1.5 mm	3.3 mm	0.6 mm	1.2 mm	Obovate to oblanceolate	Hyaline	Colorless with white and brown to green midrib	Glabrous or with long hairs	Null	Null	Null	Null	Null	Null	1 mm	1.1 mm	0.4 mm	0.4 mm	Subobconic	Null	Null	Null	Null	Null
Calocephalus_multiflorus	Calocephalus multiflorus	Calocephalus multiflorus (Turcz.) Benth.	Short_2015	Annual herb	16	Cottony, septate hairs	Narrowly elliptic, lanceolate, oblanceolate	Entire	Mucronate	Null	Entire	4	23	0.6	5.5	Null	Null	Cottony, septate hairs, scattered yellow glandular hairs	Cottony, septate hairs	Null	Compound	4	18	5	18	1.2	1.8	0.5	1.1	Claw elliptic, terminal lamina circular or transversely elliptic	Long hairs	Hyaline, pale yellow	Long intertwined hairs	No	No	No	Yes	Null	Yellow	0.4	Null	0.25	Null	Obovoid	No	No	No	Brown	Myxogenic hairs
Calocephalus_pilbarensis	Calocephalus pilbarensis	Calocephalus pilbarensis P.S.Short	Short_2015	Annual herb	45	Sparse to dense cottony indumentum, stalked glandular hairs often present	Mostly lanceolate to linear-lanceolate or somewhat linear-oblanceolate	Null	Blunt mucron	Null	Null	10	60	0.1	0.8	Null	Null	Sparse to dense cottony, white, eglandular hairs	Sparse to dense cottony, white, eglandular hairs	Null	Compound	9	15	11	18	3.8	5.5	1.2	1.9	Distinct claw and terminal lamina, concave lamina	Hyaline	Pale yellow-green midrib, almost colourless lamina	Somewhat woolly, intertwined hairs	Null	Null	Null	Yes	Null	Null	1.2	2	0.45	1	Somewhat compressed obovoid	Yes	No	No	Null	Densely sericeous, white, straight, appressed, eglandular hairs
Calocephalus_platycephalus	Calocephalus platycephalus	Calocephalus platycephalus (F.Muell.) Benth.	Short_2015	Annual or sometimes longer-lived herb	50	Cottony	Linear or lanceolate	Entire	Null	Null	Entire	5	30	1	5.5	Null	Null	Sparse to dense cottony	Sparse to dense cottony	Null	Compound	6	20	8	30	2.2	3.1	0.6	1.3	Oblanceolate to obovate	Entire	Hyaline or yellow	Cottony, sometimes glabrous	No	No	No	Yes	Null	Null	0.5	0.62	0.25	0.3	Obovoid	No	No	No	Brown	Twin hairs, possibly myxogenic
Calocephalus_sonderi	Calocephalus sonderi	Calocephalus sonderi F.Muell.	Short_2015	Annual herb	45 cm	Hairy	Oblanceolate, elliptic, narrowly elliptic, narrowly oblong, linear, lanceolate	Null	Hyaline appendage at apex	Dilated and sheathing	Entire	5 mm	63 mm	2 mm	5 mm	Null	Null	Tomentose	Tomentose	Null	Compound	6.5 mm	12 mm	6.5 mm	9 mm	1.7 mm	3.5 mm	0.5 mm	0.9 mm	Obovate, ovate, somewhat elliptic	Entire	Hyaline, upper portion yellow or white	Long hairs near apex of midrib	No	No	No	Yes	Null	Null	0.6 mm	1 mm	0.35 mm	0.4 mm	Obconic	No	No	No	Brown	Myxogenic hairs, twin hairs
Gilruthia	Gilruthia	Gilruthia Ewart & Jean White	Short_2015	Annual herb	NULL	Cottony, with long septate hairs	NULL	Entire	Small, hyaline apex (uppermost leaves)	NULL	Entire	NULL	NULL	NULL	NULL	NULL	NULL	Cottony, with long septate hairs	Cottony, with long septate hairs	Solitary or in terminal clusters	Simple (homogamous)	NULL	NULL	NULL	NULL	NULL	NULL	NULL	NULL	Differentiated into a distinct claw and terminal lamina	NULL	Claw mainly hyaline except for a midrib	NULL	No	No	NULL	Yes	NULL	NULL	NULL	NULL	NULL	NULL	Obovoid	NULL	NULL	NULL	NULL	Enveloped by a whitish-translucent layer of myxogenic cells
Gilruthia_osbornii	Gilruthia osbornei	Gilruthia osbornei Ewart & Jean White	Short_2015	Annual herb	23 cm	Cottony, with long septate hairs	Obovate, Oblanceolate, Elliptic, Linear	Entire	Mucronate	Null	Entire	4 mm	16 mm	0.5 mm	1.8 mm	Null	Null	Cottony, with long septate hairs	Cottony, with long septate hairs	Solitary or terminal cluster of 2-4 (8)	Simple	Null	Null	Null	Null	1.7 mm	3.3 mm	1.1 mm	1.6 mm	Widely obovate, Obovate, Almost obtriangular	Null	Pale yellow-brown, may be streaked pink-purple	Null	Null	Null	Null	Yes	Null	Null	1 mm	1.2 mm	0.7 mm	0.85 mm	Obovoid	No	No	No	Brown (appearing brown but enveloped by a whitish-translucent layer of myxogenic cells)	Myxogenic cells
Gnephosis	Gnephosis	Gnephosis Cass.	Short_2015	Annual herbs	null	Scale-like glandular hairs, glabrous in Gnephosis cassiniana	null	Entire	null	null	Entire	null	null	null	null	null	null	Scale-like glandular hairs, glabrous in G. cassiniana	Scale-like glandular hairs, glabrous in G. cassiniana	Each capitulum subtended by a distinct bract	Compound heads	c. 6	250	null	null	2 (in some species)	c. 13	null	null	Differentiated into a distinct claw and terminal lamina (sometimes)	Long marginal hairs (often)	null	Long marginal hairs (often)	null	null	null	Yes	null	null	null	null	null	null	Obovoid	No	No	null	Purplish	Myxogenic hairs (papillae)
Gnephosis_acicularis	Gnephosis acicularis	Gnephosis acicularis Benth.	Short_2015	Annual herb	33	Glabrous	Linear	Entire	Null	Null	Entire	3	47	0.1	0.9	Null	Null	Glabrous	Glabrous	Null	Compound	4.2	7	4	12	2.5	3.7	0.6	1	Obovate	Hyaline (mainly hyaline with an opaque midrib)	Mainly hyaline with brown, shiny midribs	Glabrous or sparsely hairy near apex, outer bracts with long hairs on margins	No	No	No	Yes	Null	Null	0.4	0.5	c. 0.3	c. 0.3	Obovoid	No	No	No	Brown	Smooth
Gnephosis_angianthoides	Gnephosis angianthoides	Gnephosis angianthoides (Steetz) Anderb.	Short_2015	Annual herb	20	Scale-like glandular hairs, cottony	Elliptic, narrowly elliptic, obovate, oblanceolate	Entire	NULL	NULL	Entire	2.2	19	1.1	3.4	NULL	NULL	Scale-like hairs, cottony	Scale-like hairs, cottony	General receptacle branched, sparsely cottony	Compound	4.5	27	5	11	1.4	1.7	0.7	0.9	Widely depressed to depressed ovate	NULL	Hyaline, yellow	Long intertwined hairs at apex of midrib and base	No	No	No	Yes	NULL	NULL	0.4	0.5	0.25	0.3	Obovoid	No	No	No	Purple	Myxogenic twin hairs
Gnephosis_arachnoidea	Gnephosis arachnoidea	Gnephosis arachnoidea Turcz.	Short_2015	annual herb	30	cottony	lanceolate or linear	null	null	null	null	4	34	0.5	4	null	null	glabrous or sparse to dense cottony	glabrous or sparse to dense cottony	null	compound	4	10	5	12	1.85	2.5	0.4	0.7	narrowly oblong, narrowly elliptic or oblanceolate	null	primarily hyaline with opaque midrib and yellow upper part	glabrous or sparsely hairy near apex	no	no	no	yes	null	yellow or yellow-orange	0.8	1.2	0.4	0.7	obovoid	no	no	no	brownish	papillose, myxogenic
Gnephosis_brevifolia	Gnephosis brevifolia	Gnephosis brevifolia (A.Gray) Benth.	Short_2015	Annual herb	20	Glabrous, scattered shortly-stalked rigid glandular hairs, cottony indumentum of eglandular hairs beneath compound heads	Narrowly elliptic, lanceolate, oblanceolate, linear	Entire	Barely and bluntly mucronate	Null	Entire	3	18	0.3	1.5	Null	Null	Glabrous, short glandular hairs	Glabrous, short glandular hairs, white cottony hairs on uppermost leaves	Solitary, sometimes loose spike-like arrangement	Compound	4	9	4	10	2.5	3	0.5	1.3	Ovate to somewhat elliptic or almost oblanceolate	Long and tangled hairs	Null	Cottony on outer surface, glabrous on inner surface	Yes	No	No	Yes	Null	Null	0.26	0.35	0.2	0.28	Obconic	No	No	No	Dark pink, pinkish brown or pale brown	Glabrous, mucilaginous layer when wet
Gnephosis_cassiniana	Gnephosis cassiniana	Gnephosis cassiniana P.S.Short	Short_2015	Erect herb	6	Glabrous	Elliptic, ovate, linear, oblanceolate	Simple	Null	Null	Entire	3.5	12	0.6	2.4	Null	Null	Glabrous	Glabrous	Null	Compound	3.5	12	2.5	8	2.8	3.8	Null	Null	Leaf-like	Entire (with narrow, hyaline margins)	Green (outer), Hyaline (inner)	Long hairs on the margins	Yes	Null	Null	Yes	Null	Null	0.4	0.5	Null	Null	Obovoid	Null	Null	Null	Pink	Null
Gnephosis_drummondii	Gnephosis drummondii	Gnephosis drummondii (A.Gray) P.S.Short	Short_2015	erect herb	6	scale-like glandular hairs	oblanceolate, obovate, narrowly elliptic, elliptic	null	null	null	null	2	11	0.4	1	null	null	dense cover of scale-like hairs	dense cover of scale-like hairs	null	compound	5	25	2	3.5	1.6	2.3	null	null	concave	ciliate	null	cilia (0.1 mm long)	no	no	no	yes	null	null	0.4	0.5	null	null	obovoid	no	no	no	purplish	papillose
Gnephosis_eriocarpa	Gnephosis eriocarpa	Gnephosis eriocarpa (F.Muell.) Benth.	Short_2015	Annual herb	Null	Fine, cottony, eglandular hairs	Elliptic to narrowly elliptic, linear, obovate, lanceolate	Entire	Null	Null	Entire	9	45	1.5	9	Null	Null	densely cottony	densely cottony	Null	Compound	5	12	5.5	13	3.4	4.2	0.65	1.3	Obovate	Entire	Hyaline with a yellow-green opaque midrib	Conspicuous cottony, entangling hairs	No	No	No	Yes	Null	Very pale whitish or pale purple	1.1	2.5	0.5	0.6	Obconic	No	No	Yes	Brown	Eglandular, white, cottony
Gnephosis_gynotricha	Gnephosis gynotricha	Gnephosis gynotricha Diels	Short_2015	Annual herb	37	Sparsely hairy, long white fine or slightly coarse hairs	Linear or narrowly elliptic or somewhat falcate	null	null	null	null	5	45	0.5	2.5	null	null	Glabrous or sparsely hairy	Glabrous or sparsely hairy	null	Compound	4.5	18	5	10	1.3	3.2	null	null	Concave	Hyaline	Hyaline with green opaque midrib	Glabrous or with a few scattered hairs on midrib	null	null	null	Yes	null	Yellow (lobes)	0.85	1.05	0.6	0.7	Obconical or almost so	No	No	No	null	Pubescent, long straight twin hairs
Gnephosis_macrocephala	Gnephosis macrocephala	Gnephosis macrocephala Turcz.	Short_2015	Annual herb	38	Sparsely hairy, long, white, fine to somewhat coarse	Linear or lanceolate	Null	Hyaline appendage at the apex on uppermost leaves	Null	Null	5	38	0.5	0.8	Null	Null	Glabrous or sparsely hairy	Null	Null	Compound	5.5	20	5.5	14	2.3	4.3	Null	Null	Concave	Hyaline margins	Green, opaque	Sparsely to densely hairy	Yes	Null	Null	Yes	Null	Dark yellow or yellow-orange	1	1.3	0.55	0.7	Somewhat obconical	No	No	Null	Null	Pubescent, twin hairs
Gnephosis_multiflora	Gnephosis multiflora	Gnephosis multiflora (P.S.Short) P.S.Short	Short_2015	erect herb	4	glandular, scale-like	elliptic, oblanceolate, obovate, linear	null	null	null	null	3	7	1	2	null	null	glandular, scale-like	glandular, scale-like	compound heads	compound	5	20	2.5	4.5	1.8	2.9	null	null	concave and flat	ciliate	null	ciliate margins	no	no	no	yes	null	null	~0.4	null	null	null	obovoid	null	no	no	purplish	papillose
Gnephosis_newbeyi	Gnephosis newbeyi	Gnephosis newbeyi P.S.Short	Short_2015	Annual herb	Null	Glabrous	Linear	Entire	Null	Null	Entire	4	15	0.1	0.2	Null	Null	Glabrous	Glabrous	Null	Compound	2.5	3.5	1.74	Null	1.5	2.1	0.5	1.1	Obovate	Hyaline, slightly concave	Mainly hyaline with opaque midrib	Glabrous or with a few minute glandular hairs on midrib	Yes	No about	No	Yes	Null	Extremely pale yellow	0.45	Null	0.25	Null	Obovoid	Null	No	No	Brown	Glabrous
Gnephosis_setifera	Gnephosis setifera	Gnephosis setifera P.S.Short	Short_2015	Prostrate herb	null	Erect bristles	Oblanceolate or spathulate	Simple	null	null	null	3.5	15	1.5	2.6	null	null	Erect bristles	Erect bristles	null	Compound	3	5	5	16	null	null	null	null	Outer: Leaf-like; Inner: Mostly hyaline	Long-ciliate	null	Erect bristles and long-flexuose hairs	No	null	null	null	null	null	0.44	0.57	null	null	Obovoid	No	No	null	Dark pink	null
Gnephosis_tenuissima	Gnephosis tenuissima	Gnephosis tenuissima Cass.	Short_2015	Annual herb	15 cm	Scale-like glandular hairs	Linear, narrowly elliptic, elliptic, oblanceolate, obovate	Null	Null	Null	Null	2 mm	33 mm	0.5 mm	4 mm	Null	Null	Scale-like hairs	Scale-like hairs	Compound	Compound	10 mm	22 mm	3 mm	7 mm	1.2 mm	2.8 mm	Null	Null	Null	Entire	Pale brownish	Null	Null	Null	Null	Null	Null	Null	0.35 mm	0.5 mm	Null	Null	Obovoid	Null	Null	Null	Purplish	Papillose
Gnephosis_tridens	Gnephosis tridens	Gnephosis tridens (P.S.Short) P.S.Short	Short_2015	Null	8	Scale-like glandular	Linear, elliptic, oblanceolate, obovate	Null	Null	Null	Null	3	8	0.5	1	Null	Null	Scale-like	Null	Null	Compound	10	63	1.5	2	1.7	2.2	Null	Null	Concave	Upper margins variably ciliate, cilia < 0.1 mm	Null	Null	Null	Null	Null	Null	Null	Null	0.45	0.55	Null	Null	Obovoid	Null	Null	Null	Purplish	Papillose
Gnephosis_trifida	Gnephosis trifida	Gnephosis trifida (P.S.Short) P.S.Short	Short_2015	Erect herb	7	Scale-like glandular	Oblanceolate, narrowly elliptic to elliptic	null	null	null	null	2	8	1	2	null	null	Scale-like	Scale-like	Compound heads	Compound	10	40	1	2	1.6	2.2	null	null	Concave	Long-ciliate	null	null	null	null	null	yes	null	null	0.3	0.4	null	null	Obovoid	no	no	no	Purplish	Papillose
Gnephosis_uniflora	Gnephosis uniflora	Gnephosis uniflora (Turcz.) P.S.Short	Short_2015	Erect herb	14	Scale-like glandular hairs	Narrowly elliptic, elliptic, oblanceolate, obovate, lanceolate	Null	Null	Null	Null	2	8	0.5	2	Null	Null	Dense cover of scale-like hairs	Dense cover of scale-like hairs	Null	Compound	15	44	1.5	2.5	Null	Null	Null	Null	Concave	Ciliate	Null	Cilia less than 0.1 mm long	Null	Null	Null	Null	Null	Null	0.4	0.5	Null	Null	Obovoid	Null	Null	Null	Purplish	Papillose
Leucophyta	Leucophyta	Leucophyta R.Br.	Short_2015	shrub	null	tomentose	null	entire	null	null	entire	null	null	null	null	null	null	tomentose	tomentose	compound head	compound	null	null	null	null	null	null	null	null	flat to conduplicate	scarious margins, sometimes absent	brown to green midrib	sparsely to densely hairy	no	no	no	yes	null	null	null	null	null	null	obconic	no	no	null	brown	scattered multi-celled, glandular hairs
Leucophyta_brownii	Leucophyta brownii	Leucophyta brownii Cass.	Short_2015	shrub	100	grey-white, white, or somewhat silvery-tomentose	narrowly oblong, linear, narrowly elliptic, ovate, lanceolate	null	null	null	null	1.5	14	0.8	1.2	null	null	white to grey-white tomentose	white to grey-white tomentose	compound	compound	6	16	7	15	1.8	3.75	0.8	1.7	obovate, elliptic	null	null	null	null	no	no	yes	null	null	1.2	1.8	0.7	1.2	obconic	null	no	null	brown	glandular
Notisia	Notisia	Notisia P.S.Short	Short_2015	Annual herb	Null	Cottony	Obovate to oblanceolate	Entire	Null	Null	Entire	Null	Null	Null	Null	Null	Null	Cottony	Cottony	Loosely grouped together	Simple	Null	Null	Null	Null	Null	Null	Null	Null	Null	Hyaline	Herbaceous (Mainly Green)	Densely woolly	Yes	No	Yes	No	Null	Null	Null	Null	Null	Null	Narrowly ellipsoid	No	No	Null	Null	Glabrous
Notisia_intonsa	Notisia intonsa	Notisia intonsa (S.Moore) P.S.Short	Short_2015	Annual herb	15	Cottony	Obovate to oblanceolate, sometimes distinctly spathulate	null	null	null	null	3	13	0.7	2.1	null	null	Cottony	Cottony	Loosely grouped together at the end of major axes and short lateral branches	Compound	null	null	null	null	2.8	4	null	null	Strongly conduplicate (for female bracts); Flat or almost so (for male bracts)	Hyaline for male bracts	Mainly green (for male bracts); Small hyaline apex (for female bracts)	Woolly to cottony	null	null	null	null	null	null	1.4	1.7	0.33	0.45	Narrowly ellipsoid	No	No	No	Yellowish brown	Glabrous
Trichanthodium	Trichanthodium	Trichanthodium Sond. & F.Muell.	Short_2015	Annual herb	null	Glabrous, lanate or tomentose	null	null	Hyaline (uppermost)	null	Entire	null	null	null	null	null	null	null	null	Compound head	null	null	null	null	null	null	null	null	null	null	null	Primarily hyaline and yellow in the upper part	null	null	null	null	Yes	null	Yellow	null	null	null	null	Obovoid	Often somewhat flattened	null	null	null	mucilage-producing cells
Trichanthodium_baracchianum	Trichanthodium baracchianum	Trichanthodium baracchianum (Ewart & Jean White) P.S.Short	Short_2015	Herb	10	Glabrous or lanate	Narrowly oblong to linear, elliptic, ovate to lanceolate	null	Short mucro	null	null	4.5	12	0.5	2.2	null	null	Glabrous or sparsely lanate	Glabrous or sparsely lanate	Compound heads	Compound	4	7	5	11	null	null	null	null	null	null	null	Outer ones densely hairy at apex, inner ones sparsely hairy at apex	No	null	null	null	null	null	1.3	1.5	null	null	null	null	null	null	null	null
Trichanthodium_exilis	Trichanthodium exilis	Trichanthodium exilis (W.Fitzg.) P.S.Short	Short_2015	Herb	20	Glabrous to Lanate	Narrowly oblong, linear, oblanceolate	Null	Null	Null	Null	4	11	0.7	1.3	Null	Null	Glabrous or Lanate	Glabrous or Lanate	Null	Compound	4	11	4.5	11	Null	Null	Null	Null	Null	Null	Null	Densely hairy at apex of outer, less hairy on inner	No	No	Null	Null	Null	Null	0.9	1.6	Null	Null	Null	Null	Null	Null	Null	Null
Trichanthodium_scarlettianum	Trichanthodium scarlettianum	Trichanthodium scarlettianum P.S.Short	Short_2015	Herb	25	Lanate	Linear or Lanceolate	Null	Null	Null	Null	5	30	0.5	1.1	Null	Null	Tomentose	Tomentose	Null	Compound	4.5	6	5	11	Null	Null	Null	Null	Null	Null	Null	Densely hairy at the apex of the midrib (outer); Less hairy or sometimes glabrous (inner)	No	Null	Null	Null	Null	Null	1	1.8	Null	Null	Null	Null	Null	Null	Null	Null
Trichanthodium_skirrophorum	Trichanthodium skirrophorum	Trichanthodium skirrophorum Sond. & F.Muell. ex Sond.	Short_2015	Herb	35 (for branches)	Densely lanate	Lanceolate or linear	null	null	null	null	5	30	0.5	1.2	null	null	Tomentose	Tomentose	null	Compound	4	12	5	15	null	null	null	null	Outer leaf-like, inner hyaline	null	null	Outer ones densely hairy at apex	null	null	null	null	null	null	1	1.3	null	null	null	null	null	null	null	null
Senecio_tenuiflorus	Senecio tenuiflorus	Senecio tenuiflorus (DC.) Sieber ex Sch.Bip.	Thompson_2004i	Herbs	60	+glabrous or sparsely appressed-cottony	narrow-oblanceolate, narrow-lanceolate, or linear	not dissected or remotely lobate to deeply lobate	null	attenuate or auriculate	nearly entire or with scattered denticulations or sometimes with a few teeth	null	50	null	null	null	null	sparsely coarse-hairy or glabrous	coarse-hairy, usually hairs with a cobwebby overlay	null	null	5	7	null	null	5	7	1	1.5	null	glabrous or slightly cobwebby	green, sometimes minutely black at tip	glabrous	no	yes	null	yes	null	null	2	2.5	null	null	narrow-oblong-ellipsoid to narrow-ellipsoid	no	no	yes	olive-brown, orange-brown or reddish	glabrous or with papillose hairs sparse in recessed lines
Senecio_tasmanicus	Senecio tasmanicus	Senecio tasmanicus I.Thomps.	Thompson_2004i	Herbs	40	sparsely appressed-cottony or nearly glabrous	oblanceolate to very narrow-elliptic	not dissected or coarse-dentate	null	attenuate	scattered denticulations or teeth	30	80	null	null	null	null	sparsely scabridulous or nearly glabrous	green with scattered short, coarse hairs, often with a cobwebby overlay	Unit inflorescences of several capitula	null	null	null	null	null	9	11	2	2.4	null	null	green or partially purple, minutely black at tip, sometimes purple in a zone c. 1 mm long immediately below tip	glabrous	null	null	null	null	null	null	5	7	null	null	lageniform	null	null	null	light brown	papillose hairs scattered in lines
Senecio_squarrosus	Senecio squarrosus	Senecio squarrosus A.Rich.	Thompson_2004i	null	null	sparsely appressed-cottony particularly toward summit or glabrous	narrow-oblanceolate, very narrow-elliptic or linear	not dissected or coarse-dentate to lobate	null	attenuate	entire or with scattered denticulations or teeth	70	130	null	null	null	null	coarse-hairy	coarse-hairy or glabrous except for midrib	null	several to many capitula	6	11	2.8	4	null	null	null	null	gently to moderately convex	null	green or purple, minutely black at tip, commonly purple in a zone c. 1 mm long below tip	glabrous	no	null	null	null	null	null	2	3	null	null	narrow-obloid	null	null	null	brown or blackish-brown	papillose hairs in dense bands
Senecio_scabrellus	Senecio scabrellus	Senecio scabrellus I.Thomps.	Thompson_2004i	herb	50	coarse-hairy, cottony, woolly, glabrescent	narrow-elliptic to linear	not dissected or occasionally coarse-dentate	null	auriculate	denticulate (middle), entire (uppermost)	50	100	null	null	null	null	scabrid, sometimes cottony	densely woolly	several to many capitula	null	5	7	1	1.5	null	null	null	null	erect	null	green, minutely black at tip	glabrous	null	null	yes	yes	null	null	2.8	3.2	null	null	narrow obloid to slightly lageniform	null	null	yes	light or dark brown or reddish	papillose
Senecio_runcinifolius	Senecio runcinifolius	Senecio runcinifolius J.H.Willis	Thompson_2004i	Herb	120	Glabrous or nearly so	Narrow-elliptic to narrow-lanceolate	Deeply lobate to sub-pinnatisect	Null	Attenuate	With scattered denticulations or teeth	70	200	Null	Null	Null	Null	+ Glabrous	Sparsely coarse-hairy or glabrous	Several to many capitula	Simple	7	11	1.5	2.5	2	3	Null	Null	+ Flat	Glabrous	Green or tinged purple, sometimes black at tip	Glabrous	Yes	Yes	Yes	Yes	Null	Null	2.5	3	Null	Null	Narrow oblong-ellipsoid	Null	No	No	Pale brown	Papillose hairs in narrow bands
Senecio_queenslandicus	Senecio queenslandicus	Senecio queenslandicus I.Thomps.	Thompson_2004i	Herb	40	sparsely to moderately cottony	very narrow-elliptic, narrow-oblanceolate, +linear	not dissected	null	attenuate	with scattered denticulations or teeth	50	100	null	null	null	null	sparsely scabridulous becoming cobwebby or nearly glabrous upwards	sparsely scabridulous becoming cobwebby or nearly glabrous upwards	overtopping	null	null	null	null	null	6	8	2	2.5	null	null	green, commonly minutely black at tip, sometimes purple in a zone below tip	glabrous	null	null	null	null	null	null	2.5	4	null	null	lageniform	null	null	null	reddish, brown or green	papillose hairs scattered in lines
Senecio_quadridentatus	Senecio quadridentatus	Senecio quadridentatus Labill.	Thompson_2004i	Herb	120	Moderately to densely appressed-cottony, sometimes moderately cottony, sometimes glabrescent and wool clumping	Linear to narrow-linear	Mostly not dissected, uncommonly coarse-dentate to lobate	Null	Attenuate or occasional small, entire auricles	Entire or with frequent minute denticulations, appearing entire due to revolute margin	80	220	Null	Null	Null	Null	Appressed-cobwebby, soon or later glabrescent	Moderately to densely woolly	Usually of many capitula	Null	6	10	Null	Null	1	3	Null	Null	Null	Cobwebby to woolly at anthesis, rarely +glabrous	Green or partially purple, sometimes minutely black at tip, sometimes purple in a zone c. 1 mm long below tip	Cobwebby basally or +glabrous	Null	No	Yes	Yes	Null	Null	1.6	5	Null	Null	Lageniform, rarely narrow-obloid	Null	Null	Null	Reddish or brown, sometimes green	Papillose hairs scattered in lines
Senecio_psilophyllus	Senecio psilophyllus	Senecio psilophyllus I.Thomps.	Thompson_2004i	null	40	glabrous	linear to narrow-linear	not dissected	null	cuneate	callus-denticulate or with a few remote teeth	100	130	null	null	null	null	glabrous or short, coarse hairs on margin	glabrous or short, coarse hairs on margin	several to many capitula	null	null	null	null	null	6	7.5	1.3	1.6	null	glabrous at anthesis	green (sometimes minutely black at tip and/or purple in a zone c. 1 mm long below tip)	glabrous	no	null	null	null	null	null	3	3.5	null	null	lageniform	null	no	yes	light brown	papillose
Senecio_psilocarpus	Senecio psilocarpus	Senecio psilocarpus Belcher & Albr.	Thompson_2004i	null	80	glabrous or nearly so	narrow-oblanceolate, very narrow-elliptic, or linear	not dissected or lobate	null	attenuate or auriculate, with auricles small	with scattered denticulations	70	100	null	null	null	null	glabrous or sparsely scabridulous	glabrous	Unit inflorescences of several capitula	null	null	null	null	null	4.5	6.5	null	null	null	glabrous at anthesis	green or rarely tinged purple, commonly minutely black at tip, often purple in a zone c. 1 mm long below tip	glabrous	yes	null	null	null	null	null	1.8	2.5	null	null	narrow-obloid	no	no	null	usually orange to reddish-brown	glabrous
Senecio_prenanthoides	Senecio prenanthoides	Senecio prenanthoides A.Rich.	Thompson_2004i	null	60 cm	Coarse-hairy, sometimes cottony overlay	Oblanceolate, narrow-oblanceolate, linear	Occasionally 1 or 2 triangular to narrow-triangular lobes	null	Attenuate	Entire, denticulations, or teeth	60 mm	220 mm	null	null	null	null	Coarse-hairy	Coarse-hairy, commonly purple	null	null	5.0 mm	9.0 mm	1.3 mm	1.6 mm	1.5 mm	2.5 mm	null	null	null	null	Green, sometimes purple, commonly minutely black at tip	Slightly cobwebby or glabrous	null	null	null	null	null	null	2.8 mm	4.5 mm	null	null	Lageniform	null	null	null	Orange-brown or dark brown (in bisexual florets)	Papillose hairs scattered in lines
Senecio_picridioides	Senecio picridioides	Senecio picridioides (Turcz.) M.E.Lawr.	Thompson_2004i	null	100	sparsely to moderately coarse-hairy; density reducing upwards	elliptic to narrow-elliptic, narrow-oblong or narrow-ovate to lanceolate	lobate to deeply lobate	null	auriculate, somewhat amplexicaul	crowded-denticulate	60	200	null	null	null	null	coarse hairs	coarse hairs; commonly strongly purple	many capitula	null	null	null	null	null	null	null	null	null	apex erect; stereomes flat to gently convex	glabrous	green, commonly minutely purple at tip	glabrous	null	null	yes	yes	null	null	2	2.2	null	null	narrow obloid	null	null	null	brown	papillose hairs in bands
Senecio_phelleus	Senecio phelleus	Senecio phelleus I.Thomps.	Thompson_2004i	herb	150	sparsely to moderately appressed-cottony, sparsely cottony or ±glabrous in upper stem region	oblanceolate, very narrow-elliptic, linear	not dissected or coarse-dentate to lobate	null	attenuate or narrowly sagittate	denticulated, entire	60	170	null	null	null	null	coarse-hairy	coarse-hairy, cobwebby	unit inflorescences of several to many capitula	null	null	null	null	null	1	2	null	null	erect	null	green, sometimes purple	glabrous	no	no	yes	yes	null	null	2	3	null	null	narrow-obloid to narrow oblong-ellipsoid	no	no	no	orange-brown	papillose
Senecio_oldfieldii	Senecio oldfieldii	Senecio oldfieldii I.Thomps.	Thompson_2004i	Herbs	100	Densely coarse-hairy, reducing to sparse or glabrous near summit	Oblanceolate, very narrow-elliptic, linear	Coarse-dentate to deeply lobate	null	Attenuate	Entire	70	150	null	null	null	null	Coarse-hairy with rather long hairs (0.52 mm)	Glabrous except for coarse hairs on midrib and major veins	Several capitula	null	null	null	null	null	8.5	10	null	null	null	null	Green, black at tip	Glabrous	null	null	null	null	null	null	null	null	null	null	null	null	null	null	null	Moderately papillose hairy
Senecio_niveoplanus	Senecio niveoplanus	Senecio niveoplanus I.Thomps.	Thompson_2004i	null	120	coarse-hairy	narrow-elliptic or lanceolate	lobate	null	auriculate	coarse-dentate to lobate	70	160	null	null	null	null	coarse-hairy	coarse-hairy, cobwebby overlay	unit inflorescences	many capitula	null	null	null	null	6	8	1.5	1.5	null	sparsely cobwebby	green, sometimes purple	glabrous	null	null	null	yes	null	null	3	4	null	null	narrow oblong-ellipsoid	null	null	null	olive brown	glabrous
Senecio_nigrapicus	Senecio nigrapicus	Senecio nigrapicus I.Thomps.	Thompson_2004i	Herbs	80	Coarse-hairy in lower third, mildly appressed-cottony or glabrous upwards	Narrow-oblanceolate, very narrow-elliptic	Not dissected	Null	Attenuate	Scattered denticulations or teeth	70	100	Null	Null	Null	Null	Sparsely scabridulous or glabrous	Sparsely coarse-hairy, cobwebby, or glabrous	Unit inflorescences of many capitula	Null	6	8	2.2	2.8	Null	Null	Null	Null	Null	Null	Green or tinged purple, black at tip	Glabrous	Null	Yes	Null	Yes	Null	Null	2.5	3	Null	Null	Narrow oblong-ellipsoid or slightly lageniform	Null	Null	Null	Red-brown or brown	Papillose hairs
Senecio_multicaulis_subsp.multicaulis	Senecio multicaulis subsp. multicaulis	Senecio multicaulis A.Rich. subsp. multicaulis	Thompson_2004i	null	null	null	null	undissected	null	null	entire or dentate	null	null	null	null	null	null	null	glabrous, sparsely coarse-hairy, or cobwebby	null	null	null	null	null	null	5	8	2	2.5	null	null	null	null	null	null	null	null	null	null	null	null	null	null	null	null	null	null	null	null
Senecio_multicaulis_subsp. stirlingensis	Senecio multicaulis subsp. stirlingensis	Senecio multicaulis subsp. stirlingensis I.Thomps.	Thompson_2004i	null	null	null	null	lobate or undissected	null	null	dentate	null	null	null	null	null	null	null	moderately to densely woolly	null	null	null	null	null	null	4.0 mm	6.0 mm	2.0 mm	2.8 mm	null	null	null	null	null	null	null	null	null	null	null	null	null	null	null	null	null	null	null	null
Senecio_multicaulis	Senecio multicaulis	Senecio multicaulis A.Rich.	Thompson_2004i	null	150	coarse-hairy, sparsely appressed-cottony to nearly glabrous	elliptic to very narrow-elliptic, narrow-ovate or very narrow-oblong to linear	not dissected or coarse-dentate to lobate	null	attenuate or developing small auricles upwards	occasional denticulations	30	130	null	null	null	null	sparsely to moderately scabridulous	as for upper surface, glabrous except for midrib, cobwebby or somewhat woolly	unit inflorescences of several to many capitula	null	4	8	2	2.8	null	null	null	null	erect	null	green or rarely tinged purple, commonly minutely black at tip	glabrous	null	null	yes	yes	null	null	1.5	2.5	null	null	narrow obioid	null	null	null	red-brown, brown, or blackish	papillose hairs in dense bands
Senecio_minimus	Senecio minimus	Senecio minimus Poir.	Thompson_2004i	Herb	200	Sparsely and minutely coarse-hairy below mid stem reducing to glabrous upwards	Oblanceolate to narrow-elliptic	Not dissected but sometimes shallowly crenate	null	Auriculate, semi-amplexicaul	Crowded-denticulate	80	250	null	null	null	null	Glabrous or sparsely scabridulous	Sparsely cobwebby	Unit inflorescences of many capitula	null	5	10	null	null	4	6.5	1	1.5	null	null	Green	Glabrous	null	null	null	null	null	null	1.6	2.5	null	null	Narrow-obloid	null	null	null	Dull brown or dark red-brown	Papillose
Senecio_microbasis	Senecio microbasis	Senecio microbasis I.Thomps.	Thompson_2004i	perennial herb	60	glabrous or sparsely appressed-cottony basally	narrow-oblanceolate to linear	not dissected	null	attenuate	entire or with scattered denticulations or teeth	40	100	null	null	null	null	scabridulous	sparsely coarse-hairy or glabrous	unit inflorescences of several to many capitula	null	5	7	1	1.4	5	7	1	1.4	null	null	green or rarely tinged purple	glabrous	null	yes	yes	null	null	null	2	2.8	null	null	narrow oblong-ellipsoid or slightly lageniform	null	null	null	red-brown or dark brown	papillose hair, in lines
Senecio_macrocarpus	Senecio macrocarpus	Senecio macrocarpus F.Muell. ex Belcher	Thompson_2004i	null	60	sparsely to moderately densely appressed-cottony	very narrow-elliptic, linear, or narrow-linear	not dissected or rarely lobate	null	attenuate	strongly revolute, entire or appearing so	80	150	null	null	null	null	coarse-hairy or glabrous, often transiently cobwebby	green, glabrous except for coarse-hairy midrib	of few to several capitula	null	7	13	3	5	3	6	null	null	gently convex	null	green or sometimes tinged purple, sometimes minutely black at tip, sometimes purple in a zone c. 1 mm long below tip	glabrous	null	null	null	null	null	null	3	6	null	null	lageniform	null	null	null	brown	papillose hairs in dense bands
Senecio_longipilus	Senecio longipilus	Senecio longipilus I.Thomps.	Thompson_2004i	null	50	densely coarse-hairy, sometimes with a cottony overlay	oblanceolate to narrow-elliptic	not dissected or coarse-dentate to lobate	null	attenuate or cuneate	entire or with scattered denticulations distally	70	150	null	null	null	null	coarse-hairy	glabrous except for coarse-hairy midrib	unit inflorescences of several to many capitula	null	5	8	null	null	6	8	null	null	null	null	green or sometimes tinged purple, black at tip	glabrous or sparsely cobwebby	null	null	yes	yes	null	null	2.5	3	null	null	narrow oblong-ellipsoid or slightly lageniform	null	null	null	red-brown or dark brown	papillose hairs in dense bands
Senecio_longicollaris	Senecio longicollaris	Senecio longicollaris I.Thomps.	Thompson_2004i	null	180	glabrous or sparsely appressed-cottony	very narrow-elliptic	not dissected	null	attenuate or with small, entire auricles	with moderately frequent denticulations	80	240	null	null	null	null	sparsely appressed-cottony, glabrescent	sparsely to moderately coarse-hairy	unit inflorescences of many capitula	null	7	9	2	3	null	null	null	null	apex erect	somewhat woolly	green or tinged purple, sometimes minutely black at tip	cobwebby or sometimes nearly glabrous	no	yes	yes	yes	null	null	4	6	null	null	lageniform	no	no	no	brown	papillose hairs scattered in lines
Senecio_lageniformis	Senecio lageniformis	Senecio lageniformis I.Thomps.	Thompson_2004i	null	40	glabrous or transiently sparsely cottony	oblanceolate	not dissected	null	attenuate	scattered denticulations or teeth	40	100	null	null	null	null	glabrous or minutely scabridulous	green	null	several to many capitula	null	null	null	null	1.5	2.5	null	null	null	cobwebby at anthesis	green or tinged purple	cobwebby or glabrous	null	null	null	null	null	null	3.5	4.5	null	null	lageniform	null	null	null	dark brown	papillose
Senecio_laceratus	Senecio laceratus	Senecio laceratus (F.Muell.) Belcher	Thompson_2004i	annual herb	100	glabrous	elliptic to narrow-elliptic	not dissected	acuminate	truncate to shallowly cordate	serrate	80	200	null	null	null	null	glabrous	glabrous	null	simple	null	null	null	null	1	2	null	null	null	null	green	glabrous	no	yes	no	yes	null	null	1.8	2.2	null	null	narrow-obloid	no	no	null	dark brown	papillose
Senecio_interpositus	Senecio interpositus	Senecio interpositus I.Thomps.	Thompson_2004i	null	100 cm	sparsely appressed-cottony or glabrous	very narrow-elliptic	coarse-dentate to lobate	null	attenuate	usually with scattered denticulations or teeth	60 mm	120 mm	null	null	null	null	glabrous or sparsely appressed-cottony	green, glabrous	null	null	5.0 mm	6.5 mm	2.0 mm	2.5 mm	0 mm	3.0 mm	null	null	null	sparsely to moderately cobwebby	flat, green or variably purple	glabrous or sparsely cobwebby	no	no	yes	yes	null	null	2.5 mm	3.0 mm	null	null	narrowly obloid or oblong-ellipsoid	no	no	null	tan or dark brown	glabrous or with papillose hairs scattered in lines
Senecio_hispidulus	Senecio hispidulus	Senecio hispidulus A.Rich.	Thompson_2004i	Herbs	150	Sparsely to moderately coarse-hairy reducing to +glabrous above mid stem	Narrow-ovate to lanceolate, less often narrow-elliptic or linear	Coarse-dentate to sub-pinnatisect	null	Auriculate, with auricles divided	Scattered denticulations or teeth	70	150	null	null	null	null	Coarse-hairy	Coarse-hairy	Unit inflorescences usually of many capitula	null	4.5	6	1.4	1.8	1	2.5	null	null	null	null	Green, minutely black at tip	Glabrous	null	null	Yes	Yes	null	null	1	null	null	null	Narrow-obloid	null	null	null	Red-brown	Glabrous or with papillose hairs in lines or narrow bands
Senecio_hispidissimus	Senecio hispidissimus	Senecio hispidissimus I.Thomps.	Thompson_2004i	null	100	densely coarse-hairy	narrow-elliptic or linear	coarse-dentate to lobate	null	auriculate	denticulations or teeth	60	130	null	null	null	null	moderately to densely coarse-hairy	moderately to densely coarse-hairy	several to many capitula	null	5	9	1.8	2.5	null	null	null	null	triangular to sub-oblong	null	green with a purple zone	glabrous	yes	no	yes	yes	null	null	1.5	2.8	null	null	narrow-obloid to narrow-ellipsoid	no	no	no	tan or brown	papillose
Senecio_helichrysoides	Senecio helichrysoides	Senecio helichrysoides F.Muell.	Thompson_2004i	Herb	50	Woolly	Narrow to very narrow-elliptic	Not dissected or lobate	Null	Attenuate	Entire	60	80	Null	Null	Null	Null	Woolly	Woolly	Unit inflorescences of several capitula	Null	Null	Null	Null	3	Null	5	Null	Null	Null	Woolly	Null	Woolly	Null	Null	Null	Yes	Null	Null	Null	Null	Null	Null	Null	Null	Null	Null	Null	Glabrous
Senecio_gunnii	Senecio gunnii	Senecio gunnii (Hook.f.) Belcher	Thompson_2004i	null	100	moderately appressed-cottony, sometimes sparser upwards, rarely nearly glabrous	oblanceolate, narrow-elliptic, very narrow-elliptic	not dissected or occasionally coarse-dentate to lobate	null	attenuate or cuneate	entire or with frequent denticulations or teeth	60	120	null	null	null	null	sparsely to densely appressed-cobwebby, glabrescent	moderately densely, or rarely sparsely, appressed-cobwebby	unit inflorescences of several to many capitula	null	null	null	null	null	5	7.5	null	null	apex erect	null	green, minutely black at tip, sometimes purple in a zone c. 1 mm long immediately below tip	cobwebby or glabrous	no	no	yes	yes	null	null	2.5	4	null	null	very narrow oblong-ellipsoid	no	no	no	olive-brown	very few papillose hairs in lines
Senecio_glomeratus_subsp.longifructus	Senecio glomeratus subsp. longifructus	Senecio glomeratus subsp. longifructus I.Thomps.	Thompson_2004i	null	150	null	null	null	null	null	null	null	null	null	null	null	null	null	neatly glabrous or weakly cobwebby, occasionally moderately cobwebby	null	null	null	null	null	null	3	4.5 (-5)	null	null	null	null	sometimes with an apical purple zone c. 1 mm long, rarely entirely purple	null	null	null	null	null	null	null	1.3	2.2	null	null	null	null	null	null	light to dark brown, some marginal achenes olivaceous or green	null
Senecio_glomeratus_subsp. glomeratus	Senecio glomeratus subsp. glomeratus	Senecio glomeratus Desf. ex Poir. subsp. glomeratus	Thompson_2004i	herb	200	cobwebby	null	null	null	null	null	null	null	null	null	null	null	null	cobwebby	null	null	null	null	null	null	4	6	null	2	null	null	purple	null	null	null	null	yes	null	null	1	1.7	null	null	null	null	null	null	mid to dark reddish-brown	null
Senecio_glomeratus	Senecio glomeratus	Senecio glomeratus Desf. ex Poir.	Thompson_2004i	herb	200	coarse-hairy, appressed-cottony, glabrous	elliptic to narrow-elliptic	coarse-dentate to deeply lobate	null	auriculate	denticulations or teeth	50	200	null	null	null	null	coarse-hairy, sparse or absent above mid-stem	coarse-hairy	null	null	null	null	null	null	null	null	null	null	null	null	null	null	null	null	null	null	null	null	null	null	null	null	null	null	null	null	null	null
Senecio_glandulosus	Senecio campylocarpus	Senecio campylocarpus I.Thomps.	Thompson_2004i	null	150	sparsely appressed-cottony, glabrescent	very narrow-elliptic to linear	not dissected	null	attenuate	minutely denticulate	100	240	null	null	null	null	glabrous or sparsely appressed-cobwebby, glabrescent	glabrous or sparsely appressed-cobwebby, glabrescent	null	null	null	null	null	null	1	2	null	null	null	moderately cobwebby at anthesis	green or partially purple	sparsely cobwebby, glabrescent	null	null	null	null	null	null	2.5	3.5	null	null	lageniform	null	null	null	brown	papillose
Senecio_glabrescens	Senecio glabrescens	Senecio glabrescens (DC.) Sch.Bip.	Thompson_2004i	herb	40	nearly glabrous or sparsely appressed-cottony	very narrow-elliptic or linear	not dissected	null	auriculate	slightly amplexicaul	80	120	null	null	null	null	glabrous or minutely scabridulous on lower-stem leaves	green, sparsely to moderately cobwebby	unit inflorescences of many capitula	simple	null	null	null	null	6	8	1.8	2.2	flat	null	green, sometimes minutely black at tip, sometimes purple in a zone below tip	cobwebby basally	null	null	null	null	null	null	4	5	null	null	lageniform	null	null	null	orange-brown or brown	with papillose hairs in lines
Senecio_georgianus	Senecio georgianus	Senecio georgianus DC.	Thompson_2004i	Herbs	50	appressed-cobwebby	narrow-oblanceolate, very narrow-elliptic, or linear	not dissected	null	attenuate	revolute, minutely denticulate	60	80	null	null	null	null	appressed-cottony, glabrescent	densely appressed-woolly	Unit inflorescences of several to many capitula	null	5	7	1.8	2.4	2	3	null	null	apex recurved, thickened, flat	glabrous or sparsely cobwebby	green, minutely black at tip, sometimes purple	glabrous	null	no	no	yes	null	null	2.5	3	null	null	narrow-obloid	null	null	null	very dark brown, sometimes olivaceous	papillose
Senecio_extensus	Senecio extensus	Senecio extensus I.Thomps.	Thompson_2004i	perennial herb	50	sparsely to moderately cottony, glabrescent	oblanceolate or spathulate	lobate or less often not dissected	null	attenuate to cuneate	with occasional denticulations or teeth	50	120	null	null	null	null	glabrous or scabridulous and/or slightly cobwebby	green	unit inflorescences of several to many capitula	null	null	null	null	null	2	5	null	null	null	often slightly cobwebby	green or partially purple, black at tip, sometimes purple in a zone c. 1 mm long below tip	glabrous or nearly so	null	null	null	null	null	null	2	2.2	null	null	narrow obloid to narrow oblong-ellipsoid	no	no	null	red-brown, lustrous	glabrous
Senecio_dolichocephalus	Senecio dolichocephalus	Senecio dolichocephalus I.Thomps.	Thompson_2004i	Herbs	60	Woolly, appressed-cottony, sparsely cottony, glabrous	Oblanceolate to very narrow elliptic	Not dissected, coarse-dentate to lobate	null	Attenuate	Denticulations or teeth	30	150	null	null	null	null	Scabridulous, transiently sparsely cobwebby, glabrous	Coarse-hairy, weak cobwebby overlay	Overtopping marked	null	null	null	null	null	8.5	12	1.5	2	Erect	null	Green or partially purple, minutely black at tip	Glabrous	null	null	null	null	null	null	3	4	null	null	Weakly lageniform	null	null	null	Reddish or brown, sometimes green	Papillose hairs
Senecio_distalilobatus	Senecio distalilobatus	Senecio distalilobatus I.Thomps.	Thompson_2004i	perennial herb	150 cm	moderately coarse-hairy, density reducing upwards, rarely nearly glabrous throughout	narrow-oblong to narrow-elliptic	lobate to subpinnatisect	null	attenuate or leaves above mid stem usually auriculate	scattered denticulations or teeth	60	120	null	null	null	null	coarse-hairy, occasionally nearly glabrous	coarse-hairy, cobwebby overlay over coarse hairs (occasionally nearly glabrous)	corymbose	simple	5	7	1	1.5	5	7	null	null	null	sparsely hairy or glabrous at anthesis	green, sometimes purplish, commonly minutely black at tip	glabrous	no	no	yes	yes	null	null	2	2.8	null	null	narrow obloid to narrow-ellipsoid	no	no	yes	medium to dark red-brown	relatively fine papillose hairs in lines or somewhat scattered
Senecio_diaschides	Senecio diaschides	Senecio diaschides D.G.Drury	Thompson_2004i	null	150	nearly glabrous or very sparsely coarse-hairy basally	very narrow-elliptic to linear	coarse-dentate to deeply lobate, or rarely primary dissection lacking	null	becoming auriculate above mid-stem	entire, with occasional minute denticulations	70	180	null	null	null	null	glabrous or nearly so	glabrous or nearly so	null	simple	4.5	6.5	1	1.5	1	2	null	null	predominantly 7-10, erect with flat or gently convex stereomes	null	green, with minute black tip and sometimes purple in a zone below tip	glabrous	no	null	null	null	null	null	2.2	2.5	null	null	narrow oblong-ellipsoid	no	no	null	brown	papillose hairs in narrow bands
Senecio_brevitubulus	Senecio esleri	Senecio esleri C.J.Webb	Thompson_2004i	Herb	100	Coarse-hairy, sparsely so on upper stem	Broad-elliptic to narrow-elliptic	Pinnatisect	Null	Auriculate	Scattered denticulations or teeth	80	120	Null	Null	Null	Null	Glabrous	Glabrous or with a few coarse hairs on midrib	unit inflorescences of many capitula	Simple	Null	Null	Null	Null	1	2	Null	Null	Null	Null	Null	Glabrous	Null	Null	Null	Null	Null	Null	2	2.7	Null	Null	Narrow oblong-elliptic	No	No	Null	Red-brown	Papillose
Senecio_biserratus	Senecio biserratus	Senecio biserratus Belcher	Thompson_2004i	Herb	100	Sparsely or sometimes moderately coarse-hairy basally, density reducing upwards	Elliptic to narrow-elliptic or lanceolate	Coarse-dentate to deeply lobate	Null	Auriculate, with auricles divided, semiamplexicaul	Serrulate or denticulate	50	150	Null	Null	Null	Null	Glabrous or sparsely scabridulous, rarely coarse-hairy	+Glabrous except on veins	Unit inflorescences of many capitula	Simple	4.5	6.5 (7.5)	1	1.5	1	2	Null	Null	Null	Null	Green, minutely purplish at tip	Glabrous	Null	Null	Yes	Yes	Null	Null	2.5	3.2	Null	Null	Narrow oblong-ellipsoid	Null	Null	Null	Dark brown	Papillose hairs in dense bands
Senecio_bipinnatisectus	Senecio bipinnatisectus	Senecio bipinnatisectus Belcher	Thompson_2004i	null	150	nearly glabrous	broad-elliptic	pinnatisect to bipinnatisect	null	auriculate, slightly amplexicaul	occasional denticulations or teeth	100	150	null	null	null	null	glabrous	sparsely coarse-hairy or glabrous	unit inflorescences of many capitula	null	null	null	1.2	1.8	5	7	null	null	null	null	green, minutely purple or black at tip	glabrous	null	null	null	null	null	null	1.8	2.2	null	null	narrow obloid	null	null	null	dark red-brown	papillose
Senecio_bathurstianus	Senecio bathurstianus	Senecio bathurstianus (DC.) Sch.Bip.	Thompson_2004i	perennial herb	150	densely coarse-hairy density reducing upwards, sparse in upper third	broad-elliptic to elliptic	pinnatisect to sub-bipinnatisect	null	auriculate	scattered denticulations or teeth	70	150	null	null	null	null	coarse-hairy	coarse-hairy, sometimes with cobwebby overlay	many capitula	simple	3.5	7	1.5	2	null	null	null	null	null	null	green, sometimes minutely brown or black at tip	glabrous	null	null	null	null	null	null	1.5	2	null	null	narrow obloid	null	null	null	red-brown or blackish	papillose
Senecio_albogilvus	Senecio albogilvus	Senecio albogilvus I.Thomps.	Thompson_2004iii	Scapiform, rhizomatous perennials	25	glabrous except for upper scape and capitulum	very narrow-oblanceolate to linear	entire except for 1 or 2 small serrations or lobes per side in distal half	null	null	entire except for 1 or 2 small serrations or lobes per side in distal half	null	40	null	null	null	null	somewhat glossy	null	solitary capitulum	null	null	null	null	null	4	9	null	null	null	null	null	null	null	yes	null	yes	cream-white	null	2	3	null	null	narrow-obloid	null	null	null	orange-brown	glabrous
Senecio_conferruminatus	Senecio conferruminatus	Senecio conferruminatus I.Thomps.	Thompson_2004iii	Annual herb	30	Glabrous	Narrow-linear	Undivided	null	Narrow	Entire	null	100	null	null	null	null	Glabrous	Glabrous	Unit inflorescences	null	4	15	2	4	null	null	null	null	null	null	null	null	null	Yes	null	Yes	Yellow	null	6	10	null	null	Narrowly lageniform	null	null	null	Brown or reddish	Papillose hairs
Senecio_gregorii	Senecio gregorii	Senecio gregorii F.Muell.	Thompson_2004iii	annual	30	glabrous	narrow-linear	undivided	null	narrow	entire	null	100	null	6.67	null	null	null	null	1-5 capitula	simple	5	16	3	9	null	null	null	null	null	null	null	null	no	yes	null	null	yellow	null	null	8.5	null	null	narrow-obloid or slightly lageniform	no	no	null	orange-brown or reddish	papillose hairs
Senecio_gypsicola	Senecio gypsicola	Senecio gypsicola (R.J.Bates) I.Thomps.	Thompson_2004iii	Annuals	30	glabrous	narrow-obovate to oblanceolate	undivided	null	tapering to a moderately narrow base	entire	null	40	null	null	null	null	null	null	Unit inflorescences of 1-4 capitula	null	null	null	null	24	null	null	null	null	cylindric	null	null	null	no	yes	no	yes	yellow	null	5	8	null	null	null	no	no	no	brown	papillose; hairs c. 0.3 mm long in bands
Senecio_magnificus	Senecio magnificus	Senecio magnificus F.Muell.	Thompson_2004iii	shrub	130	glabrous	oblong, oblong-obovate, oblanceolate, narrow-elliptic	undivided	null	attenuate to truncate, often decurrent, upper-stem leaves often cordate and semiamplexicaul	entire, dentate, coarse-dentate, serrate	null	110	null	null	null	null	null	null	unit inflorescences of 3-10(-20) capitula	simple	6	11	4	7	null	null	null	null	null	null	null	null	null	yes	null	yes	yellow	null	3	7	null	null	oblong-ellipsoid	null	null	null	null	papillose
Senecio_megaglossus	Senecio megaglossus	Senecio megaglossus F.Muell.	Thompson_2004iii	shrub	80	glabrous	narrow-obovate to oblanceolate or narrow-elliptic	undivided	null	tapering	entire or dentate	null	100	null	4.17	null	null	glabrous	glabrous	unit inflorescences	null	8	15	8	10	null	null	null	null	null	null	null	null	null	yes	null	null	yellow	null	5	7.5	null	null	narrow-obloid	null	no	yes	brown	glabrous or with scattered papillose hairs
Senecio_murrayanus	Senecio murrayanus	Senecio murrayanus Wawra	Thompson_2004iii	annual herb	50	glabrous	very narrow-elliptic to linear	lobate	null	narrow, not amplexicaul	entire	null	100	null	null	null	null	null	null	unit inflorescences of 3-10(-20) capitula	null	null	null	6	10	4	7	null	null	null	null	null	null	no	yes	no	yes	yellow	null	5	7	null	null	narrowly lageniform	null	no	null	null	ellipsoid granule-like, opaque papillae
Senecio_pectinatus	Senecio pectinatus	Senecio pectinatus DC.	Thompson_2004iii	Scapiform, rhizomatous perennials	30 (-50)	+glabrous except for upper scape and capitulum	narrow-spathulate	coarsely dentate to pinnatisect	null	null	null	null	120	null	null	null	null	null	null	solitary capitulum or rarely 2	null	6	11	5	17	null	null	null	null	null	null	null	+glabrous	null	yes	null	null	yellow	null	4	8	null	null	very narrow- obloid or narrow-obconical	null	null	null	orange-brown	glabrous
Senecio_pilosicristus	Senecio pilosicristus	Senecio pilosicristus I.Thomps.	Thompson_2004iii	perennial herb	80	glabrous	narrow-obovate to oblanceolate, narrow-elliptic to lanceolate, triangular-lanceolate	dentate to lobate, undivided	null	cuneate to cordate, amplexicaul	coarsely dentate, entire	null	170	null	40	null	null	glabrous	glabrous	2-8(~15) capitula	simple	6	10	5	7	2	4	null	null	null	null	null	null	null	yes	null	yes	yellow	null	4	5	null	null	narrow-obloid	no	no	yes	brown	papillose
Senecio_platylepis	Senecio platylepis	Senecio platylepis DC.	Thompson_2004iii	Annuals	30	sparse or scattered	very narrow-elliptic to very narrow-oblong	lobate to pinnatisect	null	somewhat dilated, semi-amplexicaul	dentate to lobate	null	120	null	5	null	null	null	null	Unit inflorescences of 14 capitula	Simple	null	10	7	10	2	5	null	null	null	null	null	null	null	yes	null	yes	yellow	null	4	6	null	null	narrow-obloid	null	null	yes	null	papillose hairs
Senecio_tuberculatus	Senecio tuberculatus	Senecio tuberculatus Ali	Thompson_2004iii	annuals	50	sparse hairs	elliptic	pinnatisect or bipinnatisect	null	narrow	entire, dentate, or divided	null	150	null	null	null	null	null	null	unit inflorescences of 3-30 capitula	null	4	6	6	10	null	null	null	null	null	null	null	sparse hairs	null	yes	null	yes	yellow	null	4	7	null	null	narrowly lageniform	null	null	null	orange-brown	translucent granule-like papillae
Senecio_velleioides	Senecio velleioides	Senecio velleioides A.Cunn. ex DC.	Thompson_2004iii	perennial herb	200	glabrous	narrow-elliptic to narrow-oblong	undivided	null	strongly cordate	entire or dentate	null	200	null	null	null	null	glabrous	glabrous	unit inflorescences of 5-80 capitula	null	null	null	null	null	null	null	null	null	null	null	null	null	null	yes	null	null	yellow	null	2	4	null	null	obloid to narrow-obloid	null	null	yes	brown	papillose hairs in grooves of ridges or glabrous
Senecio_brigalowensis	Senecio brigalowensis	Senecio brigalowensis I.Thomps.	Thompson_2005	annual	50	glabrous	oblanceolate to narrow-elliptic	divided	null	attenuate or becoming dilated	teeth or denticulations	30	120	null	null	null	null	null	null	congested	null	null	null	null	null	1	2	0.5	0.8	narrow-ovate to lanceolate	scarious	dark brown apex zone (0.3-0.5 mm)	scattered long hairs	null	yes	null	null	null	null	2	3	null	null	null	null	null	null	golden, brown, olive-brown, or green	papillose
Senecio_condylus	Senecio condylus	Senecio condylus I.Thomps.	Thompson_2005	annual	30	scattered long hairs	null	divided or not	null	cordate	dentate or serrate	30	80	null	null	null	null	scattered hairs variably persistent	base of hairs somewhat persistent	null	simple	4	6	3	4	2	3	0.8	1	lanceolate to narrow-lanceolate	hairy	pigmented dark purple apically	null	no	yes	no	yes	null	null	2	3.5	null	null	null	yes	no	yes	brown	papillose
Senecio_depressicola	Senecio depressicola	Senecio depressicola I.Thomps.	Thompson_2005	Annual	50	Glabrous	Narrow-linear, narrow-triangular, narrow-oblong to linear	Mostly divided, occasionally not	null	Attenuate, becoming dilated	Denticulations, frequent teeth	30	120	null	null	null	null	null	null	null	Inflorescences of (3-)8-20 capitula	null	null	null	null	1	2	0.3	0.7	Narrow-ovate to lanceolate	Subentire	Light or dark brown or hardly marked	Nearly glabrous	no	yes	no	yes	null	null	1.6	2.5	null	null	null	no	no	yes	Olive-brown or dark brown	Papillose
Senecio_eremicola	Senecio eremicola	Senecio eremicola I.Thomps.	Thompson_2005	annual	80	null	narrow-elliptic or oblanceolate	lacerately divided	null	dilated	dentate or denticulate	30	120	null	null	null	null	null	null	null	simple	null	null	4	6	5	7	0.4	1	lanceolate to narrow-lanceolate	glabrous or with some 'weak hairs'	light brown or scarcely pigmented	null	no	yes	no	yes	null	null	3	5	null	null	null	null	no	yes	golden, brown, olive brown, green, dark-red	papillose
Senecio_hamersleyensis	Senecio hamersleyensis	Senecio hamersleyensis I.Thomps.	Thompson_2005	Perennial	150	null	narrow-oblanceolate, linear, narrow-linear, narrow-triangular	undivided, divided	null	attenuate	entire	30	80	null	null	null	null	null	null	null	null	40	70	null	30	1	2	0.5	1	ovate to narrow-ovate	glabrous, sometimes with scattered short hairs	light brown (apex)	null	no	yes	null	yes	null	null	2.5	3	null	null	null	null	null	yes	brown, olive-brown, green, or reddish	papillose
Senecio_lacustrinus	Senecio lacustrinus	Senecio lacustrinus I.Thomps.	Thompson_2005	Annual	80	null	narrow-elliptic, narrow-linear, narrow-triangular	divided, occasionally not	null	attenuate, becoming dilated	entire, with a few teeth or denticulations	30	120	null	null	null	null	null	null	3-12 capitula	simple	5	9	3	5	1.5	3	0.4	1	narrow-ovate to narrow-lanceolate	nearly glabrous or with scattered short or long hairs	Pigmented brown at apex, light brown to blackish	null	null	yes	null	yes	null	null	2.8	4.5	null	null	null	null	null	yes	golden, brown, olive-brown, green, dark-red	papillose
Senecio_madagascariensis	Senecio madagascariensis	Senecio madagascariensis Poir.	Thompson_2005	Perennial herb	60	Glabrous	Very narrow-elliptic to linear	Undivided (some leaves divided with 1 or 2 lobes)	Acute	Attenuate	Denticulate or callus-denticulate	30	100	null	null	null	null	Glabrous	Glabrous	In 2-20 capitula	Simple	4	6	3	5	1.5	2	0.5	0.8	Narrow-ovate to lanceolate	Glabrous	Pale or orange below apex	Glabrous	null	yes	null	yes	null	null	1.5	2.2	0.3	0.5	null	null	null	yes	Mid to dark brown	Papillose
Senecio_pinnatifolius	Senecio pinnatifolius	Senecio pinnatifolius A.Rich.	Thompson_2005	null	200	largely glabrous	oblong to filamentous, narrow to very narrow-elliptic, oblanceolate	null	null	narrow or attenuate	entire or dentate, serrate or denticulate	5	120	null	null	null	null	null	null	null	null	null	null	null	null	3	7.5	2	5	lanceolate to broad-ovate	glabrous or variously hairy	pigmented black, purple or light purple, brown	null	null	null	null	null	null	null	2	4.5	null	null	null	no	no	yes	golden, light to dark brown, olive or sometimes reddish	papillose, sparse to moderately dense or glabrous
Senecio_pinnatifolius_var. alpinus	Senecio pinnatifolius var. alpinus	Senecio pinnatifolius var. alpinus (Ali) I.Thomps.	Thompson_2005	null	100	null	oblanceolate, elliptic	divided, not divided	null	attenuate, cuneate	denticulate, serrate	20	100	2	8	null	null	null	null	3-15 capitula	null	3.5	6	3	4	3.5	6	0.6	1.2	ovate to narrow-ovate	densely haired	dark purple black	null	null	yes	null	null	null	null	2.5	3.5	null	null	null	null	null	null	null	papillose hairs, glabrous
Senecio_pinnatifolius_var. capillifolius	Senecio pinnatifolius var. capillifolius	Senecio pinnatifolius var. capillifolius (Hook.f.) I.Thomps.	Thompson_2005	null	80	null	null	bi- or tri-pinnatisect	null	narrow, sometimes attenuate	entire	20	100	null	null	null	null	null	null	inflorescences of 3-15 capitula	null	4	7	3	6	null	null	null	null	narrow-ovate to lanceolate	glabrous or with weak hairs	pigmented purple apically	null	null	yes	null	null	null	null	2	3	null	null	null	null	null	null	brown	papillose
Senecio_pinnatifolius_var. lanceolatus	Senecio pinnatifolius var. lanceolatus	Senecio pinnatifolius var. lanceolatus (Benth.) I.Thomps.	Thompson_2005	null	150	glabrous or with long hairs	narrow-oblanceolate, narrow to very narrow-elliptic, or + linear	undivided or divided	null	attenuate	variously toothed, often somewhat crowded antrorse and elongate	30	150	2	30	null	null	null	null	Inflorescences of 3-40 capitula	null	4	7	3	6	2	3.5	0.8	1.6	ovate to narrow-ovate	often coarse-hairy	usually pigmented dark purple apically	often coarse-hairy, sometimes chevronned	null	yes	null	null	null	null	2	3.2	null	null	null	null	null	null	brown, coppery-brown or green	papillose hairs or glabrous
Senecio_pinnatifolius_var. latilobus	Senecio pinnatifolius var. latilobus	Senecio pinnatifolius var. latilobus (Steetz) I.Thomps.	Thompson_2005	null	60	glabrous or nearly so	narrow-elliptic or narrow-linear	divided	null	narrow	entire, denticulate or serrate	30	100	null	12	null	null	null	null	Inflorescences of 3-20 capitula	simple	3.5	6.5	3	4	1.5	3	0.8	2.2	ovate to broad-ovate	(inner phyllaries) 0.2 mm above apex, 0.3-0.5 mm proximally; (outer phyllaries) 0.1 mm above apex, 0.2 mm proximally	pale brown or purple	glabrous or less often with coarse hairs	null	yes	null	null	null	null	2	3	null	null	null	null	null	null	null	papillose hairs in broad bands, hairs of achenes of ray florets not exceeding pappus-ring
Senecio_pinnatifolius_var. leucocarpus	Senecio pinnatifolius var. leucocarpus	Senecio pinnatifolius var. leucocarpus I.Thomps.	Thompson_2005	null	0.2	null	oblanceolate to narrow-elliptic	divided or undivided	null	cuneate to attenuate	entire	10	20	null	null	null	null	null	null	1-5 capitula	null	5	6	null	c. 4 mm	null	null	null	null	ovate to narrow-ovate	+ glabrous	dark purple	null	null	yes	null	null	null	null	4	4.5	null	null	null	null	null	null	white	papillose
Senecio_pinnatifolius_var. maritimus	Senecio pinnatifolius var. maritimus	Senecio pinnatifolius var. maritimus (Ali) I.Thomps.	Thompson_2005	null	40	null	obovate to oblanceolate, spathulate or oblong to narrow-linear	undivided or divided	null	attenuate to cuneate	entire or denticulate	4	50	null	null	1	8	null	null	null	null	4	7	3	6	1.5	2.5	0.8	1.5	narrow-ovate	glabrous or hairy	light or dark purple apically, with mark c. 0.5 mm long, or unpigmented	null	null	null	null	null	null	null	2	3	null	null	null	null	null	null	olive-brown, brown or golden	papillose hairs in broad bands
Senecio_pinnatifolius_var. pinnatifolius	Senecio pinnatifolius var. pinnatifolius	Senecio pinnatifolius A.Rich. var. pinnatifolius	Thompson_2005	null	150	glabrous or occasionally with short, coarse hairs	null	divided or not	null	attenuate or narrow	entire or teeth or denticulations sparse to frequent	15	100	null	null	null	null	null	null	null	null	10	null	2	5	3	7.5	0.3	1.2	ovate to narrow-ovate	hyaline margin variably broad	light or dark purple apically or unpigmented	glabrous or with generally weak hairs	no	yes	null	null	null	null	2	4.5	null	null	null	null	null	null	olive-brown, brown or golden; sometimes reddish	papillose-hairs in narrow or broad bands, or glabrous
Senecio_pinnatifolius_var. serratus	Senecio pinnatifolius var. serratus	Senecio pinnatifolius var. serratus I.Thomps.	Thompson_2005	null	100	null	narrow-elliptic, narrow-oblong, lanceolate	divided, undivided	null	attenuate, cuneate, truncate, cordate	serrate, serrulate, denticulate	50	150	5	30	null	null	null	null	Inflorescences of 3-20 capitula	null	null	null	null	null	4	6	3	4	narrow-ovate to lanceolate	glabrous or with weak hairs	black or dark purple, olive-green to bronze	null	null	null	null	null	null	null	2.5	3.2	null	null	null	null	null	null	olive-brown, brown, blackish-brown	papillose confined to grooves, or glabrous
Senecio_spanomerus	Senecio spanomerus	Senecio spanomerus I.Thomps.	Thompson_2005	Perennial	100	nearly glabrous or with scattered long hairs	linear to narrow-linear	divided	null	very narrow	entire	20	100	null	null	null	null	glabrous or with scattered long hairs	glabrous or with scattered long hairs	3-20 capitula	simple	4	6	3	4	4	6	3	4	lanceolate	margin often bearing coarse white hairs	apex pigmented black or brown	eglandular	no	yes	no	yes	null	null	18	28	null	null	null	no	no	yes	brown (disc florets), reddish (ray florets)	papillose
Senecio_spathulatus	Senecio spathulatus	Senecio spathulatus A.Rich.	Thompson_2005	perennial herb	50	glabrous	obovate, oblanceolate, oblong, elliptic	undivided	null	cuneate, truncate	dentate, serrate, denticulate	null	null	null	null	null	null	glabrous	glabrous	1-5 capitula	null	5	11	3	10	1.5	3	1	1.5	ovate to narrow-ovate	weak hairs	subacute to acute, pigmented purple	null	null	yes	null	yes	null	null	3	7	0.5	1.2	null	null	no	yes	orange, golden, light brown, straw coloured	papillose-hairs, glabrous
Senecio_spathulatus_var. attenuatus	Senecio spathulatus var. attenuatus	Senecio spathulatus var. attenuatus I.Thomps.	Thompson_2005	null	null	null	null	null	null	tapering moderately basally	null	null	null	null	null	null	null	null	null	null	null	6	10	4.5	7	null	null	1.5	2.2	null	null	null	null	null	null	null	null	null	null	4	6	0.5	0.7	moderately narrowed at each end	null	null	ribs obscured	light brown	papillose hairs in broad bands covering all or most of surface
Senecio_spathulatus_var. latifructus	Senecio spathulatus var. latifructus	Senecio spathulatus var. latifructus I.Thomps.	Thompson_2005	null	null	null	null	null	null	null	null	null	null	null	null	null	null	null	null	null	null	7	11	5	10	null	null	2	3	null	null	null	null	null	null	null	null	null	null	4	7	0.8	1.2	null	null	null	sometimes	pale brown or straw coloured	absent or rarely scattered
Senecio_spathulatus_var. spathulatus	Senecio spathulatus var. spathulatus	Senecio spathulatus A.Rich. var. spathulatus	Thompson_2005	null	null	null	null	null	null	tapering slightly basally	null	null	null	null	null	null	null	null	null	null	null	5	9	3	7	null	null	null	null	null	null	null	null	null	null	null	null	null	null	3	5.5	0.5	0.8	null	null	null	yes	orange-brown or mid-brown	absent or sparse to dense in narrow bands
Senecio_warrenensis	Senecio warrenensis	Senecio warrenensis I.Thomps.	Thompson_2005	Perennial	30	largely glabrous	very narrow-elliptic, linear, lanceolate	divided or not divided	null	narrow, weakly stem-clasping	entire, denticulate	20	50	null	null	null	null	null	null	1-5 capitula	simple	7	9	6	8	2.5	4.5	1.5	2.5	broad-ovate to ovate	+ glabrous	pigmented purple	null	null	yes	null	null	null	null	4	4.5	null	null	null	null	null	yes	light brown	papillose
Eriochlamys_behrii	Eriochlamys behrii	Eriochlamys behrii Sond. & F.Muell. ex Sond.	Walsh_2007	annual herb	20	white-cottony on new growth, glabrescent on older stems	linear to narrowly clavate	null	acute to obtuse	shortly decurrent	revolute	3	11	0.3	1	null	null	glabrous or with scattered sessile glands	cottony hairs and sessile glands near base	terminal globose heads	compound	null	null	4	10	2	3	null	null	obovate to broad-ovate, broad-oblong	hyaline	green (stereome half as long and wide as entire bract)	abaxially densely white-cottony, adaxially glabrous or with a few cottony hairs	null	null	null	null	null	null	0.5	0.6	0.3	0.4	obovoid	yes	no	null	null	null
Eriochlamys_cupularis	Eriochlamys cupularis	Eriochlamys cupularis N.G.Walsh	Walsh_2007	More or less erect annual	20	white-cottony on newer growth, usually glabrescent on older parts	linear	null	obtuse or rounded	shortly decurrent	revolute, entirely obscuring the abaxial surface	2	11	0.3	0.8	null	null	glabrous or with few scattered sessile glands	cottony hairs near base	solitary and terminal, or monochasial or dichasial cymes	remaining discrete	2.5	3.8	2.5	3.5	1.5	2.8	null	null	outer bracts linear, medial bracts broadly elliptic, inner bracts obovate	narrow membranous margins in medial bracts	null	outer bracts leaf-like; medial bracts moderately to densely cottony, sparsely glandular near middle; inner bracts sparsely pilose or glabrous	null	null	null	null	null	null	0.55	0.65	0.3	0.35	obovoid	null	null	null	null	null
Eriochlamys_eremaea	Eriochlamys eremaea	Eriochlamys eremaea N.G.Walsh	Walsh_2007	Annual	17	White-cottony on newer growth, glabrescent on older parts	Oblong to linear	null	Obtuse or rounded	Slightly dilated, shortly decurrent	Recurved to revolute	6	17	0.8	2.5	null	null	Glabrous or with few scattered sessile glands, rarely with numerous gland-tipped septate hairs	Pilose to glabrous, midrib with spreading cottony hairs near base, sometimes wholly glabrous	Initially aggregated in globose heads, subspicate, monochasial occasionally scorpioid cymes	Compound	2.3	3	2.1	3.1	1.3	2	null	null	Outer: flat, elliptic; Medial: obovate or broadly elliptic; Inner: obovate	Apex ciliate	Herbaceous, membranous towards apex	Moderately to densely cottony, sometimes with very few glands, sparsely pilose or glabrous	null	null	null	null	null	null	0.45	0.55	null	0.3	Obovoid	null	null	null	null	null
Eriochlamys_squamata	Eriochlamys squamata	Eriochlamys squamata N.G.Walsh	Walsh_2007	annual	16	white-cottony on newer growth, glabrescent with age	linear	null	obtuse or rounded	shortly decurrent	revolute	1.5	7	0.3	0.6	null	null	glabrous or with scattered sessile glands	spreading cottony hairs near base	terminal, solitary or in clusters of up to c. 5	null	2.5	3.5	2	3.5	1.3	2.5	null	null	rhombic, narrowly ovate, broadly obovate, broad elliptic	narrowly to broadly membranous	null	woolly if outer, cottony if medial, ciliate if inner	null	null	null	null	null	null	0.5	0.6	0.3	0.35	obovoid	null	null	null	null	null
Quinqueremulus_linearis	Quinqueremulus linearis	Quinqueremulus linearis Paul G.Wilson	Wilson_1987	annual herb	30	puberulous with short gland-tipped hairs	linear	null	obtuse	null	null	20	30	0.5	1	null	null	moderately puberulous with short gland-tipped hairs	moderately puberulous with short gland-tipped hairs	null	compound head	null	null	10	30	3	3	1.5	1.5	obovate	undulate or shortly lobed at apex	hyaline	glabrous	no	no	no	yes	null	yellow	4	4	0.7	0.7	narrow-cylindrical	no	no	yes	dark red	glandular puberulous
Quinqueremulus	Quinqueremulus	Quinqueremulus Paul G.Wilson	Wilson_1987	herb	null	null	null	entire	null	null	entire	null	null	null	null	null	null	null	null	loosely clustered into compound heads (pseudocephalae) with cymose branching	compound	null	null	null	null	null	null	null	null	null	null	hyaline	null	no	no	no	yes	null	null	null	null	null	null	cylindrical	no	no	no	null	glandular puberulous
Erymophyllum_compactum	Erymophyllum compactum	Erymophyllum compactum Paul G.Wilson	Wilson_1989_erymo	null	20 cm	sparsely to moderately puberulous with short gland-tipped hairs	slender, terete, sulcate	null	rounded	null	null	5 mm	20 mm	null	null	null	null	null	null	clustered in a compact terminal corymb	simple	null	null	null	null	3 mm	5 mm	1.5 mm	null	outer bracts ovate obtuse, intermediate and inner bracts elliptic to broad-oblong	null	hyaline	glabrous	no	no	no	yes	null	orange-yellow	1.5 mm	null	null	null	narrow-turbinate	yes	no	no	null	densely silky villous
Erymophyllum_glossanthus	Erymophyllum glossanthus	Erymophyllum glossanthus Paul G.Wilson	Wilson_1989_erymo	erect herb	20	minutely and sparsely glandular puberulous	slender-terete	null	null	null	null	5	14	null	null	null	null	null	null	corymbs	simple	null	null	null	null	2.5	5	null	null	broadly elliptic	scarious	straw-coloured to pale brown	glandular puberulous	null	null	null	null	null	null	1.5	null	null	null	narrow obovoid	yes	no	null	null	densely villous, not myxogenic
Erymophyllum_hemisphaericum	Erymophyllum hemisphaericum	Erymophyllum hemisphaericum Paul G.Wilson	Wilson_1989_erymo	null	25	glabrous	filiform	null	obtuse	null	null	null	30	null	null	null	null	null	null	open cyme	simple	null	null	null	null	null	6	null	null	broad ovate; narrow-oblong, linear	null	pale brown, yellow	glabrous except for sparsely ciliate claw	yes	null	null	null	null	null	null	null	null	null	narrow-obovate	null	null	null	null	densely silky villous, bidentate, not myxogenic
Erymophyllum_ramosum_subsp. involucratum	Erymophyllum ramosum subsp. involucratum	Erymophyllum ramosum subsp. involucratum (F.Muell.) Paul G.Wilson	Wilson_1989_erymo	null	null	null	null	null	null	null	null	null	null	null	null	null	null	null	null	null	null	null	null	null	null	null	7	null	null	narrow-cylindrical	arachnoid-ciliate	null	null	null	null	null	null	null	null	null	null	null	null	null	null	null	null	null	null
Erymophyllum_ramosum_subsp. ramosum	Erymophyllum ramosum subsp. ramosum	Erymophyllum ramosum (A.Gray) Paul G.Wilson subsp. ramosum	Wilson_1989_erymo	null	null	null	null	null	null	null	null	null	null	null	null	null	null	null	null	null	null	null	null	null	null	null	5	null	null	ovate	null	null	glandular puberulous	null	null	null	null	null	null	null	null	null	null	null	null	null	null	null	null
Erymophyllum_ramosum	Erymophyllum ramosum	Erymophyllum ramosum (A.Gray) Paul G.Wilson	Wilson_1989_erymo	Erect herb	30	Minutely glandular puberulous	Slender, terete	null	Rounded	null	null	5	30	null	null	null	null	Glandular puberulous	Glandular puberulous	Dense to open corymbs or panicles or solitary	null	null	null	null	null	5	7	null	null	Outer: leaf-like, Intermediate: broad obovate hyaline base and a foliaceous appendage, Inner: narrow-ovate, Innermost: linear to narrow-elliptic	null	null	Glandular puberulous, sparsely to densely ciliate-arachnoid	null	null	null	null	null	Yellow, rarely white	null	null	null	null	null	null	null	null	null	Sterile sparsely pubescent achenes
Erymophyllum_tenellum	Erymophyllum tenellum	Erymophyllum tenellum (Turcz.) Paul G.Wilson	Wilson_1989_erymo	Slender herb	20	glabrous	filiform	null	obtuse	null	null	8	40	null	null	null	null	null	null	open cyme	null	null	null	null	null	3	6	null	null	broad-elliptic	null	pale brown to straw-coloured	glabrous	null	null	null	null	null	null	1.5	2.5	null	null	narrow-obovate	dorsiventrally compressed	null	null	pale brown	densely silky villous
Hyalosperma_cotula	Hyalosperma cotula	Hyalosperma cotula (Benth.) Paul G.Wilson	Wilson_1989_hyalo	annual herb	25	Sparsely cottony below, woolly towards apex	slender terete	null	acute; blunt reddish-brown resinous	null	null	5	15	null	null	null	null	moderately to sparsely cottony	moderately to sparsely cottony	solitary, terminal to branches	simple	null	null	null	20	null	10	null	null	elliptic	null	very pale brown	sparsely woolly at base	null	null	null	null	null	pale yellow	1	null	null	null	obloid to obovoid	no	no	no	pale brown, glossy	glabrous
Hyalosperma_demissum	Hyalosperma demissum	Hyalosperma demissum (A.Gray) Paul G.Wilson	Wilson_1989_hyalo	annual	2	sparsely villous to glabrous	linear-triquetrous	null	acuminate	null	null	null	5	null	null	null	null	null	null	terminal to branches	null	null	null	null	null	2	2.5	null	null	ovate to broad oblong	hyaline	pale green to straw-coloured or silvery glossy	glabrous	null	null	null	null	null	null	0.7	null	null	null	obovoid or somewhat compressed	null	null	null	margaritaceous	colliculate with sessile depressed globose duplex papillae, myxogenic
Hyalosperma_glutinosum	Hyalosperma glutinosum	Hyalosperma glutinosum Steetz	Wilson_1989_hyalo	annual herb	20	glabrous to sparsely woolly	filiform	null	obtuse to rounded	null	null	5	40	null	null	null	null	glabrous to sparsely woolly	glabrous to sparsely woolly	solitary capitula	simple	null	null	5	10	3	4	null	null	broad-elliptic to suborbicular	null	pale to dark brown	almost glabrous, woolly ciliate	yes	yes	null	yes	yellow	yellow	1.5	2.5	null	null	broad-oblong	null	null	null	brown or colourless	densely colliculate, myxogenic
Hyalosperma_praecox	Hyalosperma praecox	Hyalosperma praecox (F.Muell.) Paul G.Wilson	Wilson_1989_hyalo	Annual herb	20	Sparsely cottony	Semiterete	Null	Acuminate	Null	Null	10	15	Null	Null	Null	Null	Glabrous or very sparsely cottony	Glabrous or very sparsely cottony	Solitary capitula	Simple	Null	Null	15	25	5	10	Null	Null	Narrow-elliptic	Woolly ciliate (claw)	All white or all yellow	Woolly ciliate (claw), scarious (inner bracts)	Null	Null	Null	Null	Null	Yellow	Null	Null	Null	Null	Obovoid	Null	Null	Null	Pale brown	Glabrous, smooth to verrucose
Hyalosperma_pusillum	Hyalosperma pusillum	Hyalosperma pusillum (Turcz.) Paul G.Wilson	Wilson_1989_hyalo	Annual herb	20	Cottony	Semiterete	null	Blunt	null	null	null	10	null	null	null	null	Glabrous or very sparsely cottony	Glabrous or very sparsely cottony	Solitary capitula	Simple	null	null	null	20	1.5	10	null	null	Narrow-elliptic	Woolly ciliate	White	Woolly	null	null	null	Yes	null	Colourless (or purple on drying)	null	1	null	null	Narrow-obovoid or obloid	Yes	null	null	Reddish brown	null
Hyalosperma_semisterile	Hyalosperma semisterile	Hyalosperma semisterile (F.Muell.) Paul G.Wilson	Wilson_1989_hyalo	annual herb	15 cm	sparsely cottony or glabrous	slender semiterete	null	obtuse to acute	null	null	5 mm	15 mm	null	null	null	null	sparsely pilose or glabrous	null	solitary capitula	simple	null	null	null	8 mm (excluding ray)	2.5 mm (outer and intermediate claw)	3 mm (inner claw)	2.5 mm (outer and intermediate claw)	3 mm (inner claw)	suborbicular claws	null	glossy, silvery to stramineous with pale brown apices	glabrous	no	null	null	yes	null	bright yellow	1.5 mm	null	null	null	compressed obovoid	yes	no	null	clear	verrucose due to sessile depressed globular duplex papillae, myxogenic
Hyalosperma_simplex	Hyalosperma simplex	Hyalosperma simplex (Steetz) Paul G.Wilson	Wilson_1989_hyalo	annual herb	15	very sparsely cottony	null	null	acute to acuminate	null	null	null	10	null	null	null	null	very sparsely cottony to glabrous	null	solitary capitula	simple	null	null	20	30	null	3	null	null	broad-ovate	scarious	yellow with outer ones pale yellowish brown, or white with outer ones pale brown or pale mauve	slightly woolly at base	no	no	no	yes	null	pale yellow	1	2	null	null	obloid to obovoid	no	no	no	dark reddish brown	colliculate or smooth, duplex papillae sessile, depressed globular, myxogenic, or absent
Hyalosperma_stoveae	Hyalosperma stoveae	Hyalosperma stoveae (D.A.Cooke) Paul G.Wilson	Wilson_1989_hyalo	Annual herb	null	Sparsely villous	Lower leaves narrow-oblong; upper leaves elliptic to narrow-obovoid; uppermost leaves ovate to broad-ovate	null	Rounded	null	null	null	5	null	null	null	null	null	null	Solitary capitula	Simple	null	null	null	50	null	2	null	null	Obovate with rounded apex	null	Hyaline with the apex sometimes semiopaque	Glabrous	null	null	null	Yes	null	null	null	0.5	null	null	Very broadly obovoid	No	No	No	Colourless to pale brown	Smooth
Hyalosperma	Hyalosperma	Hyalosperma Steetz	Wilson_1989_hyalo	annual herb	null	cottony to subglabrous	slender, semiterete	null	null	null	null	null	null	null	null	null	null	null	null	solitary capitula	multiflowered	null	null	null	null	null	null	null	null	null	hyaline on margin	glossy	glabrous or sparsely woolly	no	no	null	yes	null	pale yellow	1	2	null	null	ellipsoid to obovoid, or flattened and obovate	null	no	null	null	epidermis smooth, or colliculate to verrucose due to depressed-globular duplex papillae, usually myxogenic
Hyalosperma_zacchaeus	Hyalosperma zacchaeus	Hyalosperma zacchaeus (S.Moore) Paul G.Wilson	Wilson_1989_hyalo	annual	5	sparsely villous to very sparsely woolly	slender, semiterete	null	acute	null	null	3	6	null	null	null	null	null	null	solitary capitula	simple	null	null	null	null	2.5	4	null	null	broad-elliptic, ovate	woolly ciliate on margin	glossy, straw-coloured	glabrous	no	null	null	null	null	null	2	null	null	null	oblong to obovate	null	null	null	reddish brown or colourless	colliculate due to sessile depressed globular duplex papillae, myxogenic
Acomis_kakadu	Acomis kakadu	Acomis kakadu Paul G.Wilson	Wilson_1992	annual herb	40	cottony	linear	null	null	null	null	20	80	1	1	null	null	sparsely cottony	sparsely cottony	corymbose	null	null	null	null	null	2	8	1	1	broad-oblong (claw), ovate (lamina)	ciliate	white	null	no	no	no	yes	null	null	1.4	1.4	null	null	barrel-shaped	yes	no	no	brown	myxogenic, minutely colliculate
Cephalipterum_drummondii	Cephalipterum drummondii	Cephalipterum drummondii A.Gray	Wilson_1992_exHelipterum	Annual erect herb	Null	Indumentum of curled filiform hairs septate at base with glandular stipitate hairs below capitula	Linear to obovate	Null	Null	Null	Null	Null	Null	Null	Null	Null	Null	Null	Null	Dense terminal umbels	Null	Null	Null	Null	Null	Null	Null	Null	Null	Multiseriate, scarious	Null	Innermost with a white or yellow lamina	Null	No	Null	Null	Yes (1-2 outer); Remainder male	Null	Null	Null	Null	Null	Null	Broadly compressed obovoid	Yes	No	No	Null	Dense white clavate helically coiled duplex hairs on abaxial surface, woolly clawed simple hairs on adaxial surface
Gilberta_tenuifolia	Gilberta tenuifolia	Gilberta tenuifolia Turcz.	Wilson_1992_exHelipterum	Erect annual	null	moderately arachnoid	filiform	null	null	null	null	null	null	null	null	null	null	null	null	terminal to short lateral branches	simple	null	null	null	null	null	null	null	null	very broadly ovate, obovate, narrow-oblong, ovate	null	hyaline, pale yellow, yellow	slightly woolly, not radiating	yes	null	null	yes	null	null	1.5	null	null	null	compressed obovoid, linear	yes	no	no	brown	minutely colliculate, myxogenic, not apparent
Haptotrichion	Haptotrichion	Haptotrichion Paul G.Wilson	Wilson_1992_exHelipterum	annual herb	null	pubescent with gland-tipped septate hairs	linear	null	null	null	null	null	null	null	null	null	null	null	null	solitary capitula, terminal to long branches	simple	null	null	null	null	null	null	null	null	elliptic (outer), narrow-elliptic/oblong (inner)	long-ciliate	hyaline (outer), yellow elliptic Jamina (inner)	null	null	null	null	yes	null	null	null	null	null	null	narrow-elliptic, compressed	yes	no	null	null	minutely papillose with 2-celled tooth-like trichomes
Haptotrichion_colwillii	Haptotrichion colwillii	Haptotrichion colwillii Paul G.Wilson	Wilson_1992_exHelipterum	null	25	glandular puberulous, pilose beneath capitulum	linear	null	null	null	slightly recurved	8	15	null	0.7	null	null	glandular puberulous	null	null	null	null	null	null	10	null	9	null	null	broad-elliptic (outer), narrow-elliptic (innermost)	ciliate	hyaline	glandular puberulous	null	null	null	null	yellow	null	null	2.5	null	null	narrow-ellipsoid	Yes	null	null	null	barbellate
Pterochaeta_paniculata	Pterochaeta paniculata	Pterochaeta paniculata Steetz	Wilson_1992_exHelipterum	Annual herb	null	Woolly	Oblong	null	null	null	null	null	null	null	null	null	null	null	null	Racemose	Simple	null	null	null	null	null	null	null	null	Outer bracts: ovate; Intermediate bracts: broad-ovate; Innermost bracts: very short, naviculiform	Long ciliate	Pale yellow with a pale fawn lamina	Woolly	No	No	Yes	Yes	null	null	null	null	null	null	Narrow-ellipsoid	No	No	No	null	Papillose
Rhodanthe_ascendens	Rhodanthe ascendens	Rhodanthe ascendens Paul G.Wilson	Wilson_1992_exHelipterum	Annual herb	10	Loosely woolly	Narrow obovate	null	Obtuse	null	Entire	10	15	2	2	null	null	null	null	Corymbiform, compact	Simple	null	null	null	null	null	null	null	null	Elliptic	Sparsely ciliate at base	Glossy	Glabrous	No	No	No	Yes	null	Yellow	1	1	null	null	Narrow-cylindric	No	No	null	null	Shortly hirtellous. bifid at tip, myxogenic
Rhodanthe_collina	Rhodanthe collina	Rhodanthe collina Paul G.Wilson	Wilson_1992_exHelipterum	Annual herb	20	Septate hairs, sessile globular glands	Linear to narrow-oblong or spatulate	Entire	Obtuse	Null	Entire, often recurved	8	15	0.5	2	Null	Null	Glabrous	Sessile globular glands, few septate hairs	Solitary capitula	Simple	Null	Null	Null	Null	Null	6	Null	Null	Elliptic	Null	Pale brown, white (inner)	Glabrous	No	No	No	Yes	Null	Yellow	Null	2	Null	Null	Obovoid	Null	Null	Null	Very dark reddish brown	Densely white-hirsute, myxogenic
Rhodanthe_cremea	Rhodanthe cremea	Rhodanthe cremea Paul G.Wilson	Wilson_1992_exHelipterum	Annual herb	25	Woolly near apex, otherwise glabrous	Linear to narrow-obovate	Entire	Acute to obtuse	Null	Entire	Null	30	Null	Null	Null	Null	Null	Null	Solitary capitula	Simple	Null	Null	Null	Null	Null	20	Null	Null	Broad-ovate to broad-elliptic	Scarious or papery	Pale brown, mauve apex, dark purple band	Glabrous	Yes	Null	Null	Yes	Pale cream with dark purple band at base	Dark reddish brown	Null	2.5	Null	Null	Compressed turbinate	Yes	No	No	Null	Silky on abaxial face, hirsute on adaxial face
Rhodanthe_gossypina	Rhodanthe gossypina	Rhodanthe gossypina Paul G.Wilson	Wilson_1992_exHelipterum	Annual herb	20	Cottony	Linear to narrow-oblong	Null	Acuminate	Null	Null	20	40	1	5	Null	Null	Null	Null	In terminal corymbs	Simple	Null	Null	Null	Null	Null	5	Null	Null	Elliptic, broad-obovate, narrow-oblong	Cottony ciliate	Hyaline, brown-tinged, green, dark reddish brown	Woolly ciliate, cottony	Null	Null	Null	Yes	White	Yellow	1.5	3	Null	Null	Ellipsoidal	Yes	Null	Null	Very pale brown	Pilose with fine very pale brown hairs
Rhodanthe_nullarborensis	Rhodanthe nullarborensis	Rhodanthe nullarborensis Paul G.Wilson	Wilson_1992_exHelipterum	Annual herb	30	Moderately and loosely woolly	Linear	Null	Null	Null	Null	10	15	1	1.5	Null	Null	Null	Null	Corymbiform, compact	Homogamous	Null	Null	Null	Null	3	4	Null	Null	Oblong	Rounded at apex	Glossy	Sparsely ciliate, otherwise glabrous	No	No	No	Yes	Null	Yellow	1	Null	Null	Null	Narrow-obovoid	No	No	Null	Dark reddish brown	Shortly hirtelleus with duplex hairs, minutely bifid at tip, myxogenic
Rhodanthe_psammophila	Rhodanthe psammophila	Rhodanthe psammophila Paul G.Wilson	Wilson_1992_exHelipterum	Annual	40	Woolly	Narrow-oblong to linear	Null	Acuminate	Null	Slightly decurrent	Null	60	Null	Null	Null	Null	Woolly	Woolly	Sessile in dense clusters	Null	Null	Null	Null	Null	Null	Null	Null	Null	Obovate	Erose	Hyaline in lower 2/3, white petaloid (with flat cells) and wrinkled above	Woolly ciliate on margin (claw of inner bracts)	No	No	No	Yes	Null	Yellow	2.5	2.5	Null	Null	Compressed obovoid	Yes	No	No	Pale reddish brown	Sparsely and minutely puberulous with blunt duplex hairs
Rhodanthe_rufescens	Rhodanthe rufescens	Rhodanthe rufescens Paul G.Wilson	Wilson_1992_exHelipterum	Annual herb	10	Glandular, glabrous	Narrow-oblong	null	Obtuse	null	Entire	null	10	1	2	null	null	Glandular, glabrous	Glandular, glabrous	Terminal	Simple	null	null	null	null	2	5	null	null	Ovate (outer), obovate (inner)	null	Straw-coloured (base), violet brown (apex)	Glabrous, minute glandular hairs	No	No	No	Yes	null	Yellow	null	null	null	null	null	null	null	null	null	Silky villous
Rhodanthe_sphaerocephala	Rhodanthe sphaerocephala	Rhodanthe sphaerocephala Paul G.Wilson	Wilson_1992_exHelipterum	Annual herb	25 cm	Woolly	Very narrow-oblong	Simple	Null	Null	Entire	Null	10 mm	Null	1 mm	Null	Null	Woolly	Woolly	Solitary capitula	Simple	Null	Null	Null	10 mm	Null	5 mm	Null	Null	Obovate	Woolly ciliate on distal margins	Glossy, straw-coloured	Woolly	No	No	No	Yes	Null	Null	Null	2 mm	Null	Null	Ellipsoidal	Null	No	No	Pale brown	Dense long-silky to base
Triptilodiscus_pygmaeus	Triptilodiscus pygmaeus	Triptilodiscus pygmaeus Turcz.	Wilson_1992_exHelipterum	Annual herb	null	Sparsely pilose with slender hairs	Linear to narrow-oblong	null	null	null	null	null	null	null	null	null	null	null	null	Monochasial conflorescence	Compound	null	null	null	null	null	null	null	null	Outer: Narrow-elliptic; Inner: Narrow-oblong, boat-shaped	Outer: Long-ciliate; Inner: Narrow scarious shortly ciliate	Outer: Scarious, hyaline; Inner: Cartilaginous, thickened	Inner: Hispidulous abaxially	No	No	Yes	Yes	null	null	null	1.8 mm	null	null	Narrow-cylindrical	No	No	No	null	Minutely puberulous with 2-celled tooth-like hairs rounded at apex
Schoenia	Schoenia	Schoenia Steetz	Wilson_1992_LBS	Annual herb	null	hirtellous with short uniseriate hairs	oblong or terete	null	null	null	null	null	null	null	null	null	null	null	null	solitary or corymbiform	null	null	null	null	null	null	null	null	null	scarious-ovate	woolly ciliate	glossy	glabrous or puberulous on the stereome	no	no	no	yes	pink or yellow (or white)	null	null	null	null	null	terete to compressed-obovoid	yes	null	null	null	sparsely to densely hirsute with somewhat rigid hairs, short gland-tipped hairs also present
Bellida	Bellida	Bellida Ewart	Wilson_1992_LBS	Annual herb	12	Glabrous except for white villi at base of stems	Filiform	null	null	null	null	null	null	null	null	null	null	null	null	Solitary capitula	Simple	null	null	null	null	null	null	null	null	Hyaline with a narrow brown stereome reaching to apex	null	null	glabrous	no	no	no	yes	null	null	null	null	null	null	Compressed clavate	yes	no	yes	null	Moderately to sparsely hirsute with duplex hairs and densely and minutely velutinous with acute single-celled papillae
Lawrencella	Lawrencella	Lawrencella Lindl.	Wilson_1992_LBS	annual herb	null	glandular puberulous or pilose	null	null	null	null	null	null	null	null	null	null	null	null	null	terminal to branches or leafless scapes	simple	null	null	null	null	null	null	null	null	narrow-triangular to narrow-oblong	ciliate	chartaceous	null	no	yes	no	yes	pink	null	null	null	null	null	polymorphic	no	no	no	null	glabrous or velutinous with minute aciforme 1-celled papillae, scabrous with flattened acuminate multicelled trichomes, or sparsely hispid with stiff duplex hairs
Myriocephalus_biflorus	Myriocephalus biflorus	Myriocephalus biflorus Paul G.Wilson	Wilson_2002	null	15	glabrous or with cotton-like hairs	linear, narrowly oblong	null	obtuse to rounded	broadened and auriculate or semi-amplexicaul	null	null	30	5	10	null	null	glabrous or with cotton-like hairs, somewhat glandular punctate	glabrous or with cotton-like hairs, somewhat glandular punctate	null	compound	null	null	10	15	null	3	null	null	narrowly oblong to obovate	null	hyaline, colourless	sparsely cottony	null	null	null	null	null	yellow	null	1	null	null	cylindrical	no	no	no	null	moderately hirsute with slender straight very minutely bidentate twin hairs
Myriocephalus_nudus	Myriocephalus nudus	Myriocephalus nudus A.Gray	Wilson_2002	Erect herb	20	glandular-puberulous, sparsely cottony	linear	null	null	broadened	hyaline (uppermost leaves)	5	15	null	null	null	null	null	null	null	compound	null	null	null	15	3	null	null	null	narrowly oblong	null	pale brown	sparsely cottony	null	null	null	yes	null	null	1	null	null	null	narrowly cylindrical	no	no	null	null	very sparsely hirsute with slender anchor-tipped twin hairs
Myriocephalus_oldfieldii	Myriocephalus oldfieldii	Myriocephalus oldfieldii (F.Muell.) Paul G.Wilson	Wilson_2002	null	15	cottony	linear below to oblong acuminate above	null	acuminate	auriculate	null	5	20	null	null	null	null	cottony	cottony	null	compound	null	null	6	20	null	null	null	null	narrowly oblong	null	pale fawn	cottony	null	null	null	null	null	null	1	null	null	null	cylindrical, rounded or shortly turbinate at base, sparsely to densely hirsute	null	null	null	null	twin hairs
Myriocephalus_scalpellus	Myriocephalus scalpellus	Myriocephalus scalpellus Paul G.Wilson	Wilson_2002	null	10	densely cottony	linear below to oblong above	null	null	somewhat auriculate	crinkled	5	20	null	null	null	null	moderately cottony	moderately cottony	null	compound	null	null	null	20	null	null	null	null	oblong to obovate	null	hyaline	sparsely cottony	null	null	null	4	null	yellow	null	1.8	null	null	narrowly cylindrical, shortly turbinate at base	null	null	null	null	sparsely hirsute with slender firm twin hairs (anchor-shaped tips)
Myriocephalus_squamatus	Myriocephalus squamatus	Myriocephalus squamatus Paul G.Wilson	Wilson_2002	null	10	cottony	linear to narrowly oblong or narrowly obovate	entire	null	narrowed	entire	10	20	null	null	null	null	null	null	null	compound	null	null	10	15	3	null	null	null	narrowly oblong	null	hyaline, pale brown or dirty white	cottony	null	null	null	null	null	yellow	1	1.5	null	null	narrowly cylindrical with short sterile turbinate base	null	null	null	null	very sparsely hirsute with slender bidentate twin hairs
Rhetinocarpha_suffruticosa	Rhetinocarpha suffruticosa	Rhetinocarpha suffruticosa (Benth.) Paul G.Wilson & M.A.Wilson	Wilson_2006	Woody perennial	80	null	linear-terete, linear, narrowly oblong	null	shortly apiculate	null	revolute	10	30	null	null	null	null	glabrous and glossy	densely silky villous	terminal	compound	null	null	null	20	0.3	null	0.3	null	curved, cartilaginous base, slender terete glandular claw, and white ovoid apex	narrow scarious	milky white	woolly	yes	no	no	yes	null	null	1	2	null	0.6	broadly cylindrical	no	no	no	reddish brown	smooth
Rhodanthe_manglesii	Rhodanthe manglesii	Rhodanthe manglesii Lindl.	Wilson_unpublished	Erect herb	50	null	broad elliptic to suborbicular	null	null	decurrent on each side of stem	null	15	30	null	null	null	null	null	null	solitary capitula	null	null	null	null	null	null	25	null	null	outer ovate, inner narrow-ovate	scarious, denticulate at apex	pink (rarely white), sometimes with a dark red base	null	null	null	null	null	null	pale yellow	null	3	null	null	obovoid	yes	no	no	null	densely silky to base
Rhodanthe_floribunda	Rhodanthe floribunda	Rhodanthe floribunda (A.Cunn. ex DC.) Paul G.Wilson	Wilson_unpublished	annual (or short-lived perennial)	30	minutely glandular puberulous to almost glabrous	linear to oblong	null	obtuse	null	null	10	20	null	null	null	null	null	null	solitary capitula	simple	null	null	null	null	null	15	null	null	ovate	fluted	white (or the outer very pale brown)	woolly ciliate claw	no	yes	null	null	null	null	null	null	null	null	turbinate	null	null	null	null	null
Rhodanthe_sterilescens	Rhodanthe sterilescens	Rhodanthe sterilescens (F.Muell.) Paul G.Wilson	Wilson_unpublished	annual herb	30	woolly	oblanceolate	null	null	null	null	null	80	null	null	null	null	null	null	in dense terminal globular cymes	null	null	null	null	null	null	4	null	null	null	null	pale brown	null	null	null	null	null	null	null	null	2	null	null	turbinate	null	null	no	null	null
Rhodanthe_troedelii	Rhodanthe troedelii	Rhodanthe troedelii (F.Muell.) Paul G.Wilson	Wilson_unpublished	null	20	sparsely cottony	linear	null	null	null	null	null	20	null	null	null	null	sparsely cottony to glabrous	sparsely cottony to glabrous	loosely corymbiform	null	null	null	null	null	null	5	null	null	outer: scarious, inner: broad ovate spreading	null	outer: pale brown, inner: white (brown at base)	glabrous (outer), hyaline broad elliptic woolly ciliate claw (inner)	no	yes	null	null	null	null	null	2	null	null	turbinate	null	null	null	null	null
Rhodanthe_sphaerocephala	Rhodanthe sphaerocephala	Rhodanthe sphaerocephala Paul G.Wilson	Wilson_unpublished	annual	25	woolly	narrow-oblong	null	null	null	null	null	10	null	null	null	null	null	null	solitary capitula	simple	null	null	null	10	null	5	null	null	broad-elliptic	woolly ciliate on distal	straw-coloured	woolly	no	no	no	yes	null	null	null	2	null	null	ellipsoidal	null	null	null	null	null
Rhodanthe_chlorocephala	Rhodanthe chlorocephala	Rhodanthe chlorocephala (Turcz.) Paul G.Wilson	Wilson_unpublished	annual	null	null	linear to narrow-oblong	entire	obtuse	null	entire	4	20	null	null	null	null	spherical glands	glabrous	solitary and terminal	radiant	null	null	null	null	null	null	null	null	broad ovate to oblong	null	brown	null	null	yes	null	null	null	null	3	3	null	null	obovoid	yes	no	null	null	densely silky villous
Rhodanthe_rubella	Rhodanthe rubella	Rhodanthe rubella (A.Gray) Paul G.Wilson	Wilson_unpublished	annual	30	glandular puberulous	narrow-oblong, narrow-obovate	null	null	null	null	null	25	null	null	null	null	null	null	solitary	simple	null	null	null	null	null	6	null	null	obovate, ovate	scarious	green with black markings, red to pink (rarely white)	null	null	null	null	null	null	null	null	3	null	null	obovoid	null	null	null	null	silky villous
Rhodanthe_fuscescens	Rhodanthe fuscescens	Rhodanthe fuscescens (Turcz.) Paul G.Wilson	Wilson_unpublished	annual	10	glabrous	obovate	null	null	null	null	2	6	null	null	null	null	glandular (scattered spherical)	null	solitary	simple	null	null	null	null	null	null	null	null	broad elliptic	scarious	pale brown	glabrous	null	null	null	null	null	null	null	null	null	null	turbinate	no	no	null	null	silky pilose
Rhodanthe_oppositifolia	Rhodanthe oppositifolia	Rhodanthe oppositifolia (S.Moore) Paul G.Wilson	Wilson_unpublished	annual	15	glabrous	narrow ovate	null	acuminate	broad	null	null	20	null	null	null	null	minute sessile globular glands	null	open cymes	null	null	null	null	null	null	null	null	null	null	null	pale brown, glossy (outer); ovate white to yellow spreading limb (inner)	null	null	null	null	null	white to yellow	null	null	2.5	null	null	turbinate	null	null	null	null	silky pilose
Rhodanthe_polygalifolia	Rhodanthe polygalifolia	Rhodanthe polygalifolia (A.Cunn. ex DC.) Paul G.Wilson	Wilson_unpublished	annual	null	glabrous	oblong to obovate	null	obtuse	sessile by a broad base	null	null	20	null	null	null	null	minute globular glands	null	solitary capitula	null	null	null	null	null	null	6	null	null	elliptic, ovate	null	pale brown, yellow, white	glabrous	null	null	null	null	yellow, white	null	null	3.5	null	null	turbinate	no	no	null	dark brown	villous
Rhodanthe_stricta	Rhodanthe stricta	Rhodanthe stricta (Lindl.) Paul G.Wilson	Wilson_unpublished	annual herb	30	glabrous	oblong-elliptic to spathulate	null	null	null	null	20	40	null	null	null	null	glandular	null	null	null	null	null	null	null	null	null	null	null	narrow-campanulate	scarious	brown (outer), white (inner limb)	glabrous	null	null	null	yes	null	null	3	3	null	null	narrow turbinate	null	null	null	null	silky villous
Rhodanthe_collina	Rhodanthe collina	Rhodanthe collina Paul G.Wilson	Wilson_unpublished	null	20	very sparsely pilose	very narrow spatulate	null	obtuse	null	null	null	12	null	1	null	null	null	sparsely hairy with short white trichomes on lower midrib	null	null	null	null	null	null	null	null	null	null	outer elliptic	null	pale brown	glabrous	null	null	null	null	null	null	null	2	null	null	obovoid	null	null	null	null	densely white-hirsute
Rhodanthe_diffusa	Rhodanthe diffusa	Rhodanthe diffusa (A.Cunn. ex DC.) Paul G.Wilson	Wilson_unpublished	Erect annual	null	Glabrous or sparsely cottony/minutely glandular hispidulous	Narrow oblong	null	null	null	null	10	15	null	null	null	null	Minutely hispidulous	Minutely hispidulous	Solitary capitula	null	null	null	null	null	null	null	null	null	Broad ovate (outer), with white or yellow limb (inner)	Scarious (outer)	null	null	null	null	null	null	null	null	null	3	null	null	Obovoid	null	null	null	null	Silky villous
Rhodanthe_anthemoides	Rhodanthe anthemoides	Rhodanthe anthemoides (Sieber ex Spreng.) Paul G.Wilson	Wilson_unpublished	perennial herb	30	glabrous or somewhat cottony and gland dotted	linear or narrow oblong	null	null	null	entire or dentate hispidulous	null	null	null	null	null	null	puberulous to hirtellous or thick and glandular pitted	null	solitary capitula	simple	null	null	null	null	5	10	null	null	elliptic limb	scarious	white with dark linear midnerve (outer); sometimes with a dark spot at base (inner)	null	null	null	null	null	null	null	null	null	null	null	null	null	null	null	null	silky pilose
Rhodanthe_cremea	Rhodanthe cremea	Rhodanthe cremea Paul G.Wilson	Wilson_unpublished	annual herb	25 cm	woolly near apex of scape, glabrous elsewhere	linear to narrow obovate	null	acute to obtuse	null	null	null	30 mm	null	null	null	null	null	null	solitary capitula	simple	null	null	null	null	null	null	null	null	outer very broadly ovate; inner narrow elliptic	null	outer pale brown with mauve apex; inner pale cream often with dark purple band at base	glabrous	no	null	null	null	null	cream (abaxial lobes); dark reddish brown (adaxial lobes)	null	2.5 mm	null	null	compressed turbinate	yes	no	no	null	silky abaxially, hirsute adaxially
Rhodanthe_corymbiflora	Rhodanthe corymbiflora	Rhodanthe corymbiflora (Schltdl.) Paul G.Wilson	Wilson_unpublished	annual herb	35	woolly	narrow spathulate	null	null	null	null	null	30	null	null	null	null	soft	null	loosely corymbose	radiant	null	null	null	null	5	10	null	null	narrow-oblong	null	outer bracts glossy pale brown; inner with narrow-oblong white limb	null	null	null	null	numerous	null	null	null	3	null	null	turbinate	no	no	no	null	silky pilose
Rhodanthe_gossypina	Rhodanthe gossypina	Rhodanthe gossypina Paul G.Wilson	Wilson_unpublished	annual	20	cottony	linear to narrow-oblong	null	acuminate	null	null	20	40	null	null	null	null	null	null	corymbose	simple	null	null	null	null	null	null	null	null	elliptic, broad ovate	scarious, woolly ciliate	white	woolly, cottony, short brown resinous hairs	null	null	null	null	null	null	1.5	3	null	null	ellipsoidal	null	null	null	null	pilose with pale brown hairs
Rhodanthe_microglossa	Rhodanthe microglossa	Rhodanthe microglossa (Maiden & Betche) Paul G.Wilson	Wilson_unpublished	annual	15	cottony	narrow oblong	null	null	null	null	null	20	null	null	null	null	null	null	loose leafy corymbs	null	null	null	null	null	null	null	null	null	cylindrical	null	pale brown (outer), white limb (inner)	glossy (outer), null (inner)	null	null	null	c. 10	null	null	null	2	null	null	narrow obovoid	null	null	null	pale brown	silky pilose
Rhodanthe_propinqua	Rhodanthe propinqua	Rhodanthe propinqua (W.Fitzg.) Paul G.Wilson	Wilson_unpublished	annual	20	sparsely cottony	oblong	null	acuminate	null	shortly decurrent	10	20	null	null	null	null	null	sparsely cottony to glabrous	loose cymes	null	null	null	null	null	null	4	null	null	cylindrical	null	scarious, brown (or purple tinged) with green stereome	glabrous	null	null	null	null	null	null	null	2.5	null	null	turbinate	null	null	null	null	silky villous
Rhodanthe_rufescens	Rhodanthe rufescens	Rhodanthe rufescens Paul G.Wilson	Wilson_unpublished	annual	10	glandular (minute sessile and shortly stipitate globular glands)	narrow-oblong	null	obtuse	null	null	null	10	null	null	null	null	null	null	terminal to leafy branches	simple	4	5	null	null	null	5	null	null	outer: straw-coloured; inner: obovate, straw-coloured towards base, violet brown or hyaline towards apex	null	outer: straw-coloured; inner: violet brown or hyaline towards apex	almost glabrous	null	null	null	null	null	null	null	null	null	null	null	null	null	null	null	silky
Rhodanthe_humboldtiana	Rhodanthe humboldtiana	Rhodanthe humboldtiana (Gaudich.) Paul G.Wilson	Wilson_unpublished	annual herb	30 cm	woolly	linear to narrow oblong	null	acute	null	crinkled	null	30 mm	null	null	null	null	null	null	corymbose	null	null	null	null	null	null	5 mm	null	null	cylindrical	null	pale brown	sparsely cottony	null	null	null	null	null	yellow	null	2.5 mm	null	null	turbinate	null	null	null	null	silky
Rhodanthe_pygmaea	Rhodanthe pygmaea	Rhodanthe pygmaea (DC.) Paul G.Wilson	Wilson_unpublished	annual	6	sparsely cottony	linear	null	null	null	revolute	5	10	null	null	null	null	null	null	solitary or small corymbs	null	null	null	null	null	6	9	null	null	elliptic	null	pale brown	very sparsely cottony	null	null	null	yes	null	null	2	null	null	null	narrow turbinate	null	null	null	null	silky villous
Rhodanthe_battii	Rhodanthe battii	Rhodanthe battii (F.Muell.) Paul G.Wilson	Wilson_unpublished	aromatic annual	50	sparsely cottony, glandular pilose	elliptic	null	null	null	null	null	50	null	null	null	null	null	null	racemes, or paniculate	null	null	null	null	null	null	null	null	null	null	null	null	glandular puberulous	null	null	null	null	null	yellow to purple	null	3.5	null	null	narrow turbinate	null	null	null	null	null
Rhodanthe_charsleyae	Rhodanthe charsleyae	Rhodanthe charsleyae (F.Muell.) Paul G.Wilson	Wilson_unpublished	annual	50	sparsely woolly, minutely glandular-puberulous	narrow oblong or narrow obovate	null	null	null	null	null	70	null	null	null	null	null	null	racemes or panicles	simple	null	null	null	null	null	5	null	null	broad elliptic	null	straw-coloured	glabrous	null	null	null	null	null	null	null	3	null	null	narrow-turbinate	null	null	null	null	silky pilose
Rhodanthe_spicata	Rhodanthe spicata	Rhodanthe spicata (Steetz) Paul G.Wilson	Wilson_unpublished	annual	30	cobwebby	narrow-linear to filiform	null	null	null	null	30	100	null	null	null	null	null	null	racemose	simple	null	null	null	null	null	null	null	null	broad elliptic	scarious	pale brown	null	null	null	null	yes	null	null	null	2	null	null	narrow obovate	null	null	null	null	null
Rhodanthe_haigii	Rhodanthe haigii	Rhodanthe haigii (F.Muell.) Paul G.Wilson	Wilson_unpublished	annual	20	cottony	narrow-oblong to linear	null	acuminate	slightly decurrent	wrinkled	10	20	null	null	null	null	null	null	compact corymbs	null	null	null	null	null	null	4	null	null	erect oblong obtuse	scarious	yellow (or green when dry)	slightly cottony	null	null	null	yes	null	null	null	1.4	null	null	obovoid	null	null	null	null	shortly hirtellous
Rhodanthe_ascendens	Rhodanthe ascendens	Rhodanthe ascendens Paul G.Wilson	Wilson_unpublished	annual	10	moderately woolly	narrow obovate	null	obtuse	null	null	10	15	null	null	null	null	null	null	compact corymbs	null	null	null	null	null	null	4.5	null	null	elliptic	sparsely ciliate	scarious, glossy	null	null	null	null	yes	null	null	1	null	null	null	null	null	null	null	null	null
Rhodanthe_nullarborensis	Rhodanthe nullarborensis	Rhodanthe nullarborensis Paul G.Wilson	Wilson_unpublished	annual	30	loosely woolly	linear	null	null	null	null	10	15	1	1.5	null	null	null	null	compact corymbs	null	null	null	null	null	3	4	null	null	oblong	sparsely ciliate	glossy	glabrous	no	no	no	yes	null	yellow	1	1	null	null	narrow-obovoid	no	no	null	null	shortly hirtellous
Rhodanthe_tietkensii	Rhodanthe tietkensii	Rhodanthe tietkensii (F.Muell.) Paul G.Wilson	Wilson_unpublished	annual	30	woolly	linear to narrow-oblong	null	acuminate	null	null	null	40	null	null	null	null	null	null	paniculate glomerules	compound	null	null	null	null	null	5	null	null	obovate	long woolly ciliate	hyaline	woolly	yes	no	no	null	null	null	null	1.8	null	null	narrow-obovoid	null	no	null	null	puberulous
Rhodanthe_corymbosa	Rhodanthe corymbosa	Rhodanthe corymbosa (A.Gray) Paul G.Wilson	Wilson_unpublished	annual herb	25	sparsely woolly	linear to narrow oblong	null	acuminate	null	null	10	20	null	null	null	null	moderately woolly	moderately woolly	corymbose	null	null	null	null	null	null	null	null	null	null	ciliate	straw-coloured	sparsely woolly otherwise glabrous	no	no	no	yes	null	null	1.5	1.5	null	null	narrow-turbinate	no	no	no	null	shortly and sparsely hirtellous
Rhodanthe_forrestii	Rhodanthe forrestii	Rhodanthe forrestii (F.Muell.) Paul G.Wilson	Wilson_unpublished	annual	15	sparsely woolly	linear to narrow oblong	null	acuminate	narrowed at base	null	null	20	null	null	null	null	null	null	open panicles	null	null	null	null	null	null	4	null	null	ovate	scarious	pale reddish brown, glossy	glabrous	no	no	no	yes	null	null	null	1.5	null	null	turbinate	null	null	null	null	sparsely hirtellous
Rhodanthe_polycephala	Rhodanthe polycephala	Rhodanthe polycephala (A.Gray) Paul G.Wilson	Wilson_unpublished	annual	20	sparsely cottony	linear to narrow-oblong	null	acuminate	null	null	null	null	null	null	null	null	null	somewhat cottony	corymbs	null	null	null	null	null	4	null	null	null	elliptic, obtuse	scarious	straw-coloured	glabrous	no	no	null	yes	null	yellow	null	0.9	null	null	cylindrical	null	null	null	null	moderately hirtellous
Rhodanthe_laevis	Rhodanthe laevis	Rhodanthe laevis (A.Gray) Paul G.Wilson	Wilson_unpublished	annual	10	glabrous	narrow linear to very narrow obovate	null	null	null	null	10	20	null	null	null	null	null	null	leafy panicles	simple	null	null	null	null	null	3.5	null	null	elliptic	scarious	straw-coloured to hyaline	glabrous	no	no	no	yes	null	null	null	1	null	null	narrow obovate	null	null	null	null	sparsely hirtellous
Rhodanthe_condensata	Rhodanthe condensata	Rhodanthe condensata (F.Muell.) Paul G.Wilson	Wilson_unpublished	annual herb	25	woolly	narrow-oblong to linear	null	null	slightly decurrent	crinkled	null	60	null	null	null	null	null	null	compact white corymbs	simple	null	null	null	40	null	5	null	null	multiseriate	long woolly-ciliate	white opaque	null	no	null	null	yes	null	null	null	1.5	null	null	obovoid	yes	no	null	null	sparsely and minutely hirtellous
Rhodanthe_psammophila	Rhodanthe psammophila	Rhodanthe psammophila Paul G.Wilson	Wilson_unpublished	annual herb	40	woolly	linear to narrow-oblong	null	acuminate	null	null	null	60	null	null	null	null	woolly, minutely glandular	woolly, minutely glandular	pedunculate subglobular heads	dense clusters	null	null	null	null	3	4	null	null	obovate	null	white	woolly	no	no	null	yes	null	null	null	2.5	null	null	compressed obovoid	yes	null	null	null	sparsely and minutely puberulous
Rhodanthe_citrina	Rhodanthe citrina	Rhodanthe citrina (Benth.) Paul G.Wilson	Wilson_unpublished	annual	20	sparsely woolly	linear to narrow oblong	null	null	null	null	null	30	null	null	null	null	null	null	solitary or loosely corymbose	null	null	null	null	null	null	null	null	null	petaloid	woolly ciliate	yellow or white	null	null	null	null	null	null	null	null	1	null	null	narrow ellipsoid	null	null	null	null	shortly pilose
Rhodanthe_moschata	Rhodanthe moschata	Rhodanthe moschata (A.Cunn. ex DC.) Paul G.Wilson	Wilson_unpublished	null	30	woolly	narrow-oblong to narrow-obovate	null	null	null	null	null	30	null	null	null	null	null	null	panicles	glomerule	null	null	null	10	null	3.5	null	null	suborbicular to narrow cuneate	null	hyaline or short milky white	woolly ciliate	null	null	null	null	null	null	null	1.5	null	null	narrow-obovoid	null	null	null	null	sparsely puberulous
Rhodanthe_uniflora	Rhodanthe uniflora	Rhodanthe uniflora (J.M.Black) Paul G.Wilson	Wilson_unpublished	null	7	woolly	linear	null	null	null	null	null	10	null	null	null	null	null	null	glomerules	subtended by foliage leaves, deciduous	null	null	null	null	null	4	null	null	ellipsoid	short erect scarious limb	null	woolly	null	null	null	yes	null	null	null	2.5	null	null	fusiform	null	null	null	null	moderately covered with short 2-barbed, anchor shaped hairs and surrounded by wool
Rhodanthe_maryonii	Rhodanthe maryonii	Rhodanthe maryonii (S.Moore) Paul G.Wilson	Wilson_unpublished	null	20	sparsely woolly	oblong	null	null	slightly decurrent	null	null	30	null	null	null	null	null	null	clustered	null	null	null	null	null	null	5	null	null	campanulate	null	scarious, glossy	woolly ciliate	null	null	null	yes	null	null	null	3	null	null	compressed ellipsoid	yes	no	no	null	sparsely hirtellous on adaxial surface, glabrous on abaxial
Rhodanthe_heterantha	Rhodanthe heterantha	Rhodanthe heterantha (Turcz.) Paul G.Wilson	Wilson_unpublished	annual	30	sparsely woolly	narrow obovate	null	null	null	null	null	30	null	null	null	null	sparsely woolly	sparsely woolly	solitary	simple	null	null	null	null	null	null	null	null	ovate-deltoid	null	dark red, rarely yellow-brown	null	null	null	null	null	null	null	null	2	null	null	narrow-obovate	null	null	null	red	null
Rhodanthe_margarethae	Rhodanthe margarethae	Rhodanthe margarethae (F.Muell.) Paul G.Wilson	Wilson_unpublished	annual herb	50	sparsely glandular puberulous	broad ovate to elliptic	null	null	auriculate	null	null	100	null	null	null	null	null	null	solitary capitula	simple	null	null	null	20	null	8	null	null	broadly obovate	null	green with membranous pink tip	densely glandular puberulous	null	null	null	yes	null	null	null	1.3	null	null	turbinate	null	null	null	brown	null
Rhodanthe_pyrethrum	Rhodanthe pyrethrum	Rhodanthe pyrethrum (Steetz) Paul G.Wilson	Wilson_unpublished	annual	20	glabrous or with sparse globular glands	linear to filiform; oblong to linear acuminate; obovate	null	acuminate	null	scarious	1	30	1	10	null	null	glabrous or with sparse globular glands	glabrous or with sparse globular glands	solitary	simple	null	null	null	null	null	5	null	null	erect claw with a thick oblong stereome	null	null	null	null	null	null	null	white	null	0.7	1	null	null	barrel-shaped	no	no	null	null	null
Rhodanthe_polyphylla	Rhodanthe polyphylla	Rhodanthe polyphylla (F.Muell.) Paul G.Wilson	Wilson_unpublished	annual herb	50	null	narrow-linear	null	null	null	null	null	80	null	null	null	null	null	null	broad panicles	null	null	null	null	null	null	5	null	null	broad-elliptic sparsely cottony claw	null	white	null	null	null	null	yes	null	null	null	2.5	null	null	null	null	null	null	black	rough
Acanthocladium_dockeri	Acanthocladium dockeri	Acanthocladium dockeri F.Muell.	Burbidge_1958	shrub	null	null	oblong-lanceolate	null	null	null	null	7	12	null	null	null	null	null	grey-hoary with soft tomentum	solitary, sessile	null	null	null	null	null	8	10	null	null	cylindrical (at first) but later turbinate	null	outer: membranous or scarious straw-coloured, inner: scarious points erect	woolly (outer bracts)	null	null	yes	null	null	null	null	null	null	null	null	null	null	null	null	minutely papillose
Argryroglottis_turbinata	Argyroglottis turbinata	Argyroglottis turbinata Turcz.	Burbidge_1958	shrub or subshrub	null	tomentose, minute glandular hairs	linear-oblong to oblanceolate	null	obtuse	null	null	10	20	1.5	4	null	null	asperulous	webby-tomentose	solitary capitula	simple	null	20	null	null	null	null	null	null	broad lariceolate to ovate-lanceolate	pale	null	woolly tomentose, minutely glandular pubescent	null	null	null	yes	null	null	null	null	null	null	angular	null	null	null	null	null
Helichrysum_adnatum	Ozothamnus adnatus	Ozothamnus adnatus DC.	Burbidge_1958	Shrub	null	Woolly tomentose	Linear-oblong	null	Obliquely apiculate	Adherent	Revolute	3	8	null	null	null	null	Glabrous or scabrid	Tomentose	Corymbose panicles	Simple	null	null	null	null	null	null	null	null	Outer orbicular, inner ovate	null	Whitish or yellow	Woolly	null	null	null	null	null	null	null	null	null	null	null	null	null	null	null	Hairy
Helichrysum_alpinum	Ozothamnus alpinus	Ozothamnus alpinus (N.A.Wakef.) Anderb.	Burbidge_1958	shrub	150	yellowish grey tomentum	oblong	null	obtuse	null	recurved	5	7	2	3	null	null	slightly pubescent or with appressed hairs	tomentose	subglobose clusters	simple	4.5	5	null	null	null	null	null	null	oblong-obtuse laminae	thinly scarious towards their apices	reddish	almost glabrous	null	null	null	null	null	null	null	null	null	null	null	null	null	null	null	glabrous
Helichrysum_antennarium	Ozothamnus antennaria	Ozothamnus antennaria (DC.) Hook.f.	Burbidge_1958	shrub	150	glabrous	oblanceolate to obovate	null	null	null	slightly recurved	null	null	null	null	null	null	glabrous	null	terminal clusters or short corymbs	simple	null	6	null	null	null	null	null	null	oblong	thinner and often slightly ragged	null	sparsely woolly	no	no	null	null	null	null	null	null	null	null	null	null	null	null	null	pubescent
Helichrysum_argophyllum	Ozothamnus argophyllus	Ozothamnus argophyllus (A.Cunn. ex DC.) Anderb.	Burbidge_1958	Shrub	200	densely tomentose grey or rusty	linear to lanceolate	null	null	null	null	20	70	null	null	null	null	glabrous or sparsely villous	close tomentum	short dense corymbs terminal to the branches	null	3	4	null	null	null	null	null	null	null	membranous margins with extreme edge broken or ragged above	null	sparse woolly hairs	null	null	null	null	null	null	null	null	null	null	angular	null	null	null	null	papillose-hairy
Helichrysum_backhousii	Ozothamnus rodwayi	Ozothamnus rodwayi Orchard	Burbidge_1958	shrub	100	sparse obscure tomentum, slightly resinous when young	obovate to cuneate	null	very obtuse	null	minutely recurved	7	10	null	null	null	null	minutely pubescent or glabrous	appressed tomentum	subglobose clusters terminal to the upper branches	simple	5	6	null	null	null	null	null	null	turbinate to campanulate	scarious above, sometimes transversely wrinkled	brown or reddish	sparsely woolly with long tangled hairs	null	null	null	null	null	null	null	null	null	null	null	null	null	null	null	glabrous or minutely papillose
Helichrysum_bidwillii	Ozothamnus bidwillii	Ozothamnus bidwillii (Benth.) Anderb.	Burbidge_1958	Weakly woody plant	null	Thinly cottony woolly when young, more or less glabrous later	Ovate, obovate, broadly elliptical	null	Acute to obtuse, commonly minutely apiculate	null	null	15	30	10	15	null	null	Subglabrous	Webby	Small loose clusters at the ends of the leafy laterals	null	null	3	null	null	null	null	null	null	null	null	Pale or straw-coloured	Webby hairy	null	null	null	null	null	null	null	null	null	null	null	null	null	null	null	Glabrous or with few minute papillae when young
Helichrysum_bilobum	Ozothamnus retusus	Ozothamnus retusus F.Muell. & Sond.	Burbidge_1958	much branched shrub	null	thinly tomentose	linear	null	null	null	revolute	7	25	null	null	null	null	glabrous or minutely scabrid	glabrous or minutely scabrid	corymbose panicles terminal to the branches	simple	3	4	null	null	null	null	null	null	oblong laminae	null	stiffly opaque but pale above	thinly tomentose	null	no	no	yes	null	null	null	null	null	null	null	no	no	no	null	glabrous
Helichrysum_bilobum_subspscabrum	Ozothamnus scaber	Ozothamnus scaber F.Muell.	Burbidge_1958	much-branched shrub	null	thinly tomentose	linear	null	recurved tips, bilobed	null	revolute	7	25	null	null	null	null	glabrous or minutely scabrid	null	corymbose panicles	null	3	4	null	null	null	null	null	null	null	null	stiffly opaque below, pale above	thinly tomentose below, woolly hairs	null	null	null	null	null	null	null	null	null	null	null	null	null	null	null	glabrous
Helichrysum_blackallii	Ozothamnus blackallii	Ozothamnus blackallii (N.T.Burb.) Anderb.	Burbidge_1958	Small shrub	null	glabrescent, tomentose on younger parts	linear	null	null	null	revolute	4	8	null	null	null	null	minutely scabrid	tomentose between the margins	pedunculate, terminal clusters or corymbs	null	5	6	null	null	null	null	null	null	concave, incurved	null	outermost pale, remainder milky-white	few woolly hairs, numerous "globules"	null	null	null	null	null	null	null	null	null	null	null	null	null	null	null	papillose-hairy
Helichrysum_buftoni	Ozothamnus costatifructus	Ozothamnus costatifructus (R.V.Sm.) Anderb.	Burbidge_1958	shrub	200	woolly	linear	null	obtuse	null	entire	15	25	null	null	null	null	glabrescent	tomentose	corymbose, panicles	simple	6	8	null	null	null	null	null	null	null	null	null	glandular, glabrous	null	null	null	null	null	null	null	null	null	null	angular	null	null	null	null	glabrous
Helichrysum_cassinioides	Ozothamnus cassinioides	Ozothamnus cassinioides (Benth.) Anderb.	Burbidge_1958	Erect shrub	null	Tomentose, later webby or glabrescent	Linear	null	Acute or obtuse apiculate	null	Revolute	15	30	null	null	null	null	Little wool along the midrib	Densely tomentose	Corymbose or pyramidal clusters	null	null	null	null	null	5	6	null	null	Outer: ovate; Inner: oblong with thick claws	Inner: thin margins	Pale brown	Inner: globule hairs on dorsal surfaces	null	null	null	null	null	null	null	null	null	null	null	null	null	null	null	Glabrous or minutely hairy
Helichrysum_cassiope	Ozothamnus cassiope	Ozothamnus cassiope (S.Moore) Anderb.	Burbidge_1958	Shrub	150	lanose-tomentose or closely webby	narrow linear	null	obtuse	null	null	2.5	3	null	null	null	null	scabrid-wrinkled, sparsely hairy	revolute, puberulous	loose corymbs	subglobose	null	null	null	null	3	4	null	null	outer obovate, inner oblong	scarious	pale straw-coloured	null	null	null	null	about 12-16	null	null	null	null	null	null	null	null	null	null	null	glabrous or minutely papillose
Helichrysum_catadromum	Ozothamnus decurrens	Ozothamnus decurrens F.Muell.	Burbidge_1958	shrub	null	null	linear	null	slightly retuse, obliquely apiculate	constricted at point of attachment	revolute	3	6	null	null	null	null	null	null	clustered in small corymbs	null	null	5	null	null	null	null	null	null	obtuse	thinly membranous on the margins	straw-coloured	outer woolly on the back below the middle, inner with stiff narrow claws bearing woolly hairs and numerous "globules"	null	null	null	null	null	null	null	null	null	null	null	null	null	null	null	papillose-scabrid
Helichrysum_conditum	Ozothamnus conditus	Ozothamnus conditus (N.A.Wakef.) Anderb.	Burbidge_1958	shrub	300	white tomentose	linear-lanceolate	null	null	null	null	15	25	2	3	null	null	green and glabrous or with a few loose hairs	pale with a flat tomentum	corymbose panicles	null	null	null	null	null	3.5	4	null	null	ovate (inner ones)	null	null	null	null	null	null	null	null	null	null	null	null	null	null	null	null	null	null	papillose-pubescent
Helichrysum_cuneifolium	Ozothamnus cuneifolius	Ozothamnus cuneifolius (Benth.) Anderb.	Burbidge_1958	shrub	300	floccose tomentum	cuneate	null	very obtuse	narrowed below into short petioles	crisped or minutely undulate	20	40	7	10	1.5	4	glabrous or slightly resinous	flat tomentum	spreading corymbs terminal to the upper branches	simple	4	4.5	null	null	null	null	null	null	null	null	milky white laminae	slightly and loosely woolly	null	null	null	null	null	null	null	null	null	null	angular	null	null	null	null	minutely pubescent
Helichrysum_dendroideum	Ozothamnus ferrugineus	Ozothamnus ferrugineus (Labill.) Sweet	Burbidge_1958	Shrub	500	Tomentose, then restricted to some striations	Narrow-linear to linear-lanceolate	null	null	null	Slightly recurved and often undulate	20	50	2	4	null	null	Glabrous	Close flat tomentum	Corymbs	Simple	null	null	null	null	null	null	null	null	Radiating with white shortly oblong laminae	Not ragged	White	null	null	null	null	null	null	null	null	null	null	null	Angular	null	null	null	null	Glabrous or slightly papillose-hairy
Helichrysum_diosmifolium	Ozothamnus diosmifolius	Ozothamnus diosmifolius (Vent.) DC.	Burbidge_1958	Shrub	300	woolly-scabrid when young, later spreading-scabrid or glabrescent	linear, closely revolute below (rarely elliptical when not revolute)	null	null	null	null	10	20	0.5	0.5	null	null	scabrid or almost smooth	null	corymbose panicles	simple	null	null	null	null	null	null	null	null	obtuse	null	milky white, outermost often pink-flushed when young	null	null	null	null	null	null	null	null	null	null	null	null	null	null	null	null	papillose
Helichrysum_diotophyllum	Ozothamnus diotophyllus	Ozothamnus diotophyllus (F.Muell.) Anderb.	Burbidge_1958	shrub	150	tomentose when young, later glabrescent	linear	null	with a minute oblique apiculum	stem-clasping auricles	closely revolute	3	5	null	null	null	null	glabrous	glabrous except for a thin line of tomentum	corymbose panicles	simple	null	null	null	null	3	3.5	null	null	outer: ovate, obtuse; inner: oblong, obtuse laminae	null	pale	outer: almost or quite glabrous	no	null	null	null	null	null	null	null	null	null	null	null	null	null	null	papillose
Helichrysum_eriocephalum	Ozothamnus eriocephalus	Ozothamnus eriocephalus (J.H.Willis) Anderb.	Burbidge_1958	weakly woody plant	null	white-tomentose	lanceolate to elliptical-lanceolate	null	acuminate	null	null	null	null	null	null	null	null	arachnoid-tomentose	arachnoid-tomentose	corymbosely clustered	simple	null	null	null	subhemispherical	null	1	null	null	null	null	white	very webby-tomentose	null	null	null	null	null	null	null	null	null	null	null	null	null	null	null	glabrous
Helichrysum_expansifolium	Ozothamnus expansifolius	Ozothamnus expansifolius (P.Morris & J.H.Willis) Anderb.	Burbidge_1958	shrub	null	arachnoid-tomentose	linear	null	acuminate-acute	spreading	revolute	2	6	null	null	null	null	glabrous or with a few hairs	very tomentose	in small clusters	simple	3.5	4.5	null	null	null	null	null	null	null	null	null	woolly	no	no	no	yes	null	white	null	null	null	null	null	null	null	null	null	glabrous
Helichrysum_gunnii_gunnii	Ozothamnus gunnii	Ozothamnus gunnii Hook.f.	Burbidge_1958	shrub	200	very softly arachnoid-tomentose	linear-lanceolate, recurved	null	null	null	revolute	10	35	2	3	null	null	sparsely webby or subglabrous	densely tomentose	dense corymbs	simple	null	null	null	null	4	5	null	null	orbicular laminae	wider than their claws	milky white	arachnoid-tomentose (outer), less so (intermediate)	null	null	null	null	null	null	null	null	null	null	null	null	null	null	null	papillose to pubescent
Helichrysum_gunnii_paralium	Ozothamnus turbinatus	Ozothamnus turbinatus DC.	Burbidge_1958	shrub	300	tightly woolly	narrow linear	null	null	null	closely revolute	10	25	1	1.5	null	null	glabrous or subresinous	tomentose	terminal corymbs	simple	6	7	null	null	null	null	null	null	turbinate	woolly	slightly resinous	woolly	null	null	null	null	null	null	null	null	null	null	null	null	null	null	null	papillose
Helichrysum_hookeri	Ozothamnus hookeri	Ozothamnus hookeri Sond.	Burbidge_1958	Shrub	200	tomentose, later glabrescent	ovate-linear	null	null	null	revolute	1	2	null	null	null	null	viscid	tomentose (midrib)	subglobose clusters	simple	null	4	null	null	null	null	null	null	narrow-turbinate	null	null	slightly viscid	null	null	null	null	null	null	null	null	null	null	null	null	null	null	null	minutely papillose
Helichrysum_kempei	Ozothamnus kempei	Ozothamnus kempei (F.Muell.) Anderb.	Burbidge_1958	shrub	100	tomentose	linear	null	minutely apiculate	null	closely revolute	20	30	null	null	null	null	papillose-scabrid	tomentose	corymbose	simple	null	null	null	null	5	null	null	2.5	turbinate-campanulate	scarious	pale	outer: glabrous or with woolly hairs, inner: with coiled woolly hairs and swollen papillae	null	null	null	null	null	null	null	null	null	null	null	null	null	null	null	papillose
Helichrysum_ledifolium_ericifolium	Ozothamnus ericifolius	Ozothamnus ericifolius Hook.f.	Burbidge_1958	shrub	300	null	oblong-linear	null	null	null	revolute	4	7	0.65	1	null	null	tomentose or glabrescent	tomentose	clustered at ends of branches	null	null	null	null	null	3.5	4.5	null	null	ovate	semiscarious	null	sparsely villous or tomentose	no	yes	no	yes	null	null	null	null	null	null	null	null	null	null	null	null
Helichrysum_ledifolium_ledifolium	Ozothamnus ledifolius	Ozothamnus ledifolius (A.Cunn. ex DC.) Hook.f.	Burbidge_1958	shrub	100	tomentose	linear	null	null	null	revolute	7	15	1.5	2	null	null	thinly tomentose or subglabrous	tomentose	corymbose	null	null	null	null	null	null	null	null	null	ovate	null	null	villous	null	null	null	null	null	null	null	null	null	null	null	null	null	null	null	null
Helichrysum_ledifolium_purpurascens	Ozothamnus purpurascens	Ozothamnus purpurascens DC.	Burbidge_1958	shrub	200	softly tomentose	linear	null	acute or obtuse	null	revolute or much recurved	7	18	null	less than 1	null	null	slightly resinous	softly tomentose	corymbs terminal	null	null	null	null	null	null	null	null	null	ovate	scarious	null	often glabrous	null	null	null	null	null	null	null	null	null	null	null	null	null	null	null	null
Helichrysum_ledifolium_reflexum	Ozothamnus reflexus	Ozothamnus reflexus (N.T.Burb.) de Salas & Schmidt-Leb.	Burbidge_1958	shrub	200	woolly	linear	null	obtuse	null	revolute	3	12	1	1.5	null	null	thinner woolly	loosely woolly	corymbose	densely subglobose	null	null	null	null	4	5	null	null	turbinate to cylindrical-campanulate	membranous	null	sparsely tomentose, villous above	null	null	null	null	null	null	null	null	null	null	null	null	null	null	null	null
Helichrysum_lepidophyllum	Ozothamnus hookeri	Ozothamnus hookeri Sond.	Burbidge_1958	Small shrub	null	thinly tomentose (short laterals and inflorescence); glabrescent (older portions); stringy or fibrous bark	ovate to orbicular	null	obtuse	null	null	0.5	1	null	null	null	null	glabrous	tomentose	corymbose clusters	simple	3	5	null	null	null	null	null	null	concave-orbicular (outer); hooded laminae (inner)	null	pale-opaque (outer); milky white (inner laminae)	woolly hairs (claws)	null	null	null	null	null	null	null	null	null	null	null	null	null	null	null	papillose
Helichrysum_lycopodioides	Ozothamnus lycopodioides	Ozothamnus lycopodioides Hook.f.	Burbidge_1958	shrub	100	glabrous	linear-oblong	null	obtuse	null	flat	5	7	null	null	null	null	glabrous	glabrous	terminal globular clusters	null	3.5	4	null	null	null	null	null	null	null	null	purplish	woolly	null	null	null	yes	null	null	null	null	null	null	null	null	null	null	null	papillose
Helichrysum_obcordatum_major	Ozothamnus obcordatus	Ozothamnus obcordatus DC.	Burbidge_1958	null	null	null	cuneate to obovate	null	null	null	never recurved	7	18	null	null	null	null	null	null	null	null	5	6	null	null	null	null	null	null	null	null	null	null	null	null	null	null	null	null	null	null	null	null	null	null	null	null	null	null
Helichrysum_obcordatum_obcordatum	Ozothamnus obcordatus	Ozothamnus obcordatus DC.	Burbidge_1958	shrub	150	tomentose (younger branchlets)	obovate to obcordate	null	apiculate	null	slightly recurved, minutely irregular	3	5	null	null	null	null	glabrous	close flat grey or rusty tomentum	spreading corymbose panicles	simple	2.5	4	null	null	null	null	null	null	oblong	null	straw-coloured	almost glabrous except "globule" hairs	null	null	null	null	null	null	null	null	null	null	angular	null	null	null	null	papillose
Helichrysum_obovatum	Ozothamnus obovatus	Ozothamnus obovatus (DC.) Anderb.	Burbidge_1958	subshrub	null	woolly tomentose when young, glabrescent later	obovate	null	rounded-obtuse, apiculate	null	null	20	30	10	15	null	null	glabrous	sparse woolly hairs or glabrescent	panicles terminal	null	null	null	null	null	3	4	null	null	null	small scarious laminae	null	outer bracts woolly	no	no	no	yes	null	null	null	null	null	null	null	no	no	no	null	glabrous
Helichrysum_occidentale	Ozothamnus occidentalis	Ozothamnus occidentalis (N.T.Burb.) Anderb.	Burbidge_1958	null	null	scabrid	null	null	null	null	null	null	null	null	null	null	null	null	null	small terminal clusters	null	3.5	4	null	null	null	null	null	null	obovoid	null	concave milky white	null	null	null	null	null	null	null	null	null	null	null	null	angular when young	null	null	null	papillose
Helichrysum_Ozothamnus	Ozothamnus	Ozothamnus R.Br.	Burbidge_1958	Herbaceous perennials or subshrubs	null	null	null	null	null	null	null	null	null	null	null	null	null	null	null	very open panicle	null	null	null	null	null	null	null	null	null	null	null	null	tomentose, the innermost with glabrous tips	null	null	with a few outer ones female	yes	null	null	null	null	null	null	null	null	null	null	null	null
Helichrysum_ramosum	Pithocarpa ramosa	Pithocarpa ramosa (DC.) Schmidt-Leb. & R.L.Barrett	Burbidge_1958	Short-lived perennial or herbaceous subshrub	null	glabrous or glabrescent	linearoblanceolate or narrow elliptical	null	null	null	null	15	20	2	4	null	null	glabrous	subglabrous or thinly woolly	corymbose	simple	3.5	4.5	null	null	null	null	null	null	null	null	outer sometimes purplish, inner with conspicuous obtuse white laminae	loosely woolly	null	null	yes	null	null	null	null	null	null	null	null	null	null	null	null	glabrous
Helichrysum_reticulatum	Ozothamnus reticulatus	Ozothamnus reticulatus (Labill.) DC.	Burbidge_1958	shrub	300	tomentose	linear	null	obtuse	null	revolute	30	50	null	null	null	null	glandular	tomentose	corymbose panicles	null	null	null	null	null	6	7	null	null	campsanulate	fimbriate or ragged	null	tomentose	null	null	null	null	null	null	null	null	null	null	null	null	null	null	null	papillose-villous
Helichrysum_rosmarinifolium	Ozothamnus rosmarinifolius	Ozothamnus rosmarinifolius (Labill.) Sweet	Burbidge_1958	shrub	250	tomentose	linear	null	null	null	closely revolute	15	40	null	null	null	null	muricate-tuberculate, very scabrid	tomentose	corymbose panicles	null	3.5	4.5	null	null	null	null	null	null	outer: obtuse	inner: crumpled on the margins	outer: often reddish; inner: white	outer: almost glabrous, some basal hairs	null	null	null	null	null	null	null	null	null	null	null	null	null	null	null	glabrous
Helichrysum_rufescens	Ozothamnus rufescens	Ozothamnus rufescens DC.	Burbidge_1958	shrub	null	tomentose when young, later glabrescent	narrow-lanceolate to oblong-lanceolate	null	apiculate	null	null	10	20	3	5	null	null	glabrous	tomentose	terminal in spreading pyramidal panicle	null	null	null	null	null	3	4	null	null	campanulate	null	scarious, rufescent or pale	null	null	null	null	yes	null	null	null	null	null	null	null	null	null	null	null	papillose-pubescent (immature)
Helichrysum_scutellifolium	Ozothamnus scutellifolius	Ozothamnus scutellifolius Hook.f.	Burbidge_1958	shrub	100	tomentose	almost globular	null	null	null	revolute	0.5	1	null	null	null	null	slightly viscid, few long hairs	completely concealed	small clusters	simple	null	3.5	null	null	null	null	null	null	undulate	null	white	thinly woolly-villous, glabrous, a few woolly hairs	null	null	null	yes	null	null	null	null	null	null	null	null	null	null	null	minutely papillose-pubescent
Helichrysum_secundiflorum	Ozothamnus secundiflorus	Ozothamnus secundiflorus (N.A.Wakef.) C.Jeffrey	Burbidge_1958	shrub	200	striate tomentose	linear-oblong to very narrow cuneate	null	null	null	null	8	10	null	1.5	null	null	tomentose with webby hairs	densely and softly tomentose	clusters along and at the ends of short laterals	campanulate to turbinate	3.5	4	null	null	null	null	null	null	null	null	brown	sparsely woolly	null	null	null	yes	null	null	null	null	null	null	null	null	null	null	null	papillose-hairy
Helichrysum_selaginoides	Ozothamnus selaginoides	Ozothamnus selaginoides Sond. & F.Muell.	Burbidge_1958	shrub	100	null	oblong	null	obtuse	null	null	2.5	3.5	null	null	null	null	glabrous	glabrous	null	null	null	null	null	null	null	null	null	null	null	membranous	null	woolly hairs	null	null	null	null	null	null	null	null	null	null	null	null	null	null	null	papillose
Helichrysum_stirlingii	Ozothamnus stirlingii	Ozothamnus stirlingii (F.Muell.) Anderb.	Burbidge_1958	shrub	300	tomentose, slightly resinous when young	lanceolate	null	null	null	null	40	80	8	15	null	null	thinly villous with appressed hairs	dense but flat tomentum	terminal corymbs	simple	6	7	null	null	null	null	null	null	ovate	thin margins	outer reddish at the tips, inner with conspicuous radiating white laminae	more thinly tomentose than the peduncles	null	null	null	null	null	null	null	null	null	null	null	null	null	null	null	papillose
Helichrysum_tesselatum	Ozothamnus tesselatus	Ozothamnus tesselatus (Maiden & R.T.Baker) Anderb.	Burbidge_1958	shrub	null	tomentose	linear	null	apiculate	decurrent	null	12.5	20	null	null	null	null	null	tomentose	corymbose	simple	null	null	4	7	null	null	null	null	orbicular (outer), ovate (inner)	null	straw-coloured	few hairs at base (outer), woolly hairs (inner)	null	null	null	null	null	null	null	null	null	null	null	null	null	null	null	hairy
Helichrysum_thyrsoideum	Ozothamnus thyrsoideus	Ozothamnus thyrsoideus DC.	Burbidge_1958	shrub	300	pubescent	linear	null	obtuse to acute	null	null	20	50	1.5	2	null	null	glabrous	appressed tomentum	highly floriferous	null	4	5	null	null	null	null	null	null	null	membranous	pale or brownish	woolly	null	null	null	null	null	null	null	null	null	null	null	null	null	null	null	papillose-hairy
Helichrysum_tuckeri	Ozothamnus tuckeri	Ozothamnus tuckeri (J.H.Willis) Anderb.	Burbidge_1958	shrub	125	thinly tomentose	narrow-oblong	null	obtuse	slightly swollen	closely revolute above	3	4	null	null	null	null	glabrous	glabrous	small terminal corymbs	null	null	null	3	4	null	null	null	null	outer orbicular, inner obovate-oblong white laminae and narrower stiff claws	null	white	glabrous or with few woolly hairs below	null	null	null	null	null	null	null	null	null	null	null	null	null	null	null	densely scabrid-papillose
Helichrysum_vagans	Ozothamnus vagans	Ozothamnus vagans (C.T.White) Anderb.	Burbidge_1958	straggling shrub	200	thinly tomentose when young, glabrescent later	linear-lanceolate to lanceolate	null	null	null	null	25	100	4	15	null	null	null	null	subglobose clusters terminal to the upper laterals or in a terminal corymb	simple	3	3	3	3	null	null	null	null	null	very narrow membranous margins	scarious, brownish when dry	outer sparsely woolly or glabrous	null	null	null	yes	null	null	null	null	null	null	null	null	null	null	null	glabrous
Helichrysum_whitei	Ozothamnus whitei	Ozothamnus whitei (N.T.Burb.) Anderb.	Burbidge_1958	Weakly woody subshrub	null	densely arachnoid-tomentose (young), glabrescent (mature)	linear-lanceolate-elliptical	null	null	narrowed	null	50	90	6	12	null	null	glabrous (or rarely scabrid)	densely arachnoid-tomentose	panicles spreading corymbose	null	null	null	null	null	3	3.5	null	null	slightly incurved at first, later reflexed	null	null	densely tomentose (outer), with minute glabrous scarious tips (inner)	null	null	null	20-25	null	null	null	null	null	null	null	null	null	null	null	minutely pubescent, sometimes almost glabrous below
Xerochrysum_alpinum	Xerochrysum alpinum	Xerochrysum alpinum Paul G.Wilson	Collins_2022	perennial herb	20	cobwebby and with glands	obovate	null	apiculate	attenuate	cottony and with glands	20	60	10	25	null	null	hispid and with glands	with glands	solitary capitula	simple	null	null	30	45	10	12	null	null	ovate, lanceolate	fimbriate	straw-coloured, yellow	scabridulous towards apex	null	null	null	null	null	null	2.3	null	0.75	1	null	yes	no	null	grey-brown	null
Xerochrysum_andrewiae	Xerochrysum andrewiae	Xerochrysum andrewiae T.L.Collins & J.J.Bruhl	Collins_2022	perennial herb	60	cobwebby to glabrescent	oblanceolate to lanceolate	null	acute and apiculate	attenudlate	cobwebby, hispid, or glabrous	20	60	2	10	null	null	cobwebby, scattered hispid	glands, midvein glabrous or indumentum hispid	solitary capitula	null	null	null	35	40	null	15	null	null	outer: ovate; medial: narrow ovate to lanceolate	basal margin fimbriate and hispid	outer: orange, brown, or straw-coloured; medial: abaxially yellow	abaxial surface scabridulous	null	null	null	null	null	null	2.3	null	0.8	null	oblong	null	null	null	brass-coloured	idioblasts present
[truncated: 303 more rows]
[truncated: 5 more columns]

## Sheet: cleaned
Taxon	Accepted name	Accepted name with author	Reference	Full citation or link	Growth form or life cycle (e.g., annual herb, perennial herb, subshrub, shrub, tree);	Overall plant height, maximum or upper limit (in cm);	Stem indumentum or hairs (e.g., glandular, eglandular, woolly, cottony, arachnose, lanate, septate hairs, or glabrous);	Leaf shape (e.g., linear, lanceolate, ovate, elliptic, obovate, oblanceolate);	Leaf division (e.g., lobed, compound, palmate, pinnate, bipinnate);	Leaf apex shape (e.g., acute, obtuse, rounded, acuminate, attenuate);	Leaf base shape (e.g., acute, obtuse, rounded, attenuate, cordate);	Leaf margin shape (e.g., serrate, crenate, undulate, entire);	Leaf length minimum or lower limit (in mm);	Leaf length maximum or upper limit (in mm);	Leaf width minimum or lower limit (in mm);	Leaf width maximum or upper limit (in mm);	Petiole length minimum or lower limit (in mm);	Petiole length maximum or upper limit (in mm);	Indumentum or hairs on leaf adaxial or upper side (e.g., glandular, eglandular, woolly, cottony, arachnose, lanate, septate hairs, or glabrous);	Indumentum or hairs on leaf abaxial or lower side (e.g., glandular, eglandular, woolly, cottony, arachnose, lanate, septate hairs, or glabrous);	Capitulescence, conflorescence, or arrangement of capitula or flowering heads (e.g., paniculate, corymbose, racemose, solitary capitula);	Capitulum or flowering head composition (simple versus compound [also known as glomerule]);	Capitulum or flowering head length, minimum or lower limit (in mm);	Capitulum or flowering head length, maximum or upper limit (in mm);	Capitulum or flowering head width or diameter, minimum or lower limit (in mm);	Capitulum or flowering head width or diameter, maximum or upper limit (in mm);	Length of phyllaries or involucral bracts or capitular bracts, minimum or lower limit (in mm);	Length of phyllaries or involucral bracts or capitular bracts, maximum or upper limit (in mm);	Width of phyllaries or involucral bracts or capitular bracts, minimum or lower limit (in mm);	Width of phyllaries or involucral bracts or capitular bracts, maximum or upper limit (in mm);	Shape of phyllaries or involucral bracts or capitular bracts;	Margin of phyllaries or involucral bracts or capitular bracts;	Colour of phyllaries or involucral bracts or capitular bracts;	Indumentum or hairs on phyllaries or involucral bracts (e.g., glandular, eglandular, woolly, cottony, arachnose, lanate, septate hairs, or glabrous);	Receptacle bracts or paleae present (yes or no);	Ray florets or ligulate florets present (yes or no);	Female-only filiform florets present (yes or no);	Bisexual, tubular disk florets present (yes or no);	Colour of rays, ray florets, or ligules;	Colour of disk florets;	Cypsela or achene length, minimum or lower limit (in mm);	Cypsela or achene length, maximum or upper limit (in mm);	Cypsela or achene width or diameter, minimum or lower limit (in mm);	Cypsela or achene width or diameter, maximum or upper limit (in mm);	Cypsela or achene shape (e.g., cylindrical, ovoid, obovoid, fusiform);	Cypsela or achene flattened or compressed (yes or no);	Cypsela or achene winged (yes or no);	Cypsela or achene has longitudinal ribs (yes or no);	Cypsela or achene surface colour;
[truncated: 1,121 more rows]
[truncated: 6 more columns]
