# Supplementary material for: ﻿Large Language Models can extract morphological data from taxonomic descriptions, but their stochastic nature makes automation challenging: a test on Australian Asteraceae
Source: PhytoKeys. 2025 Aug 19;261:189–210. doi: 10.3897/phytokeys.261.158396 (PMC12381580; doi:10.3897/phytokeys.261.158396)
Supplement: Supplementary material 2 — Results of accuracy test and reproducibility tests on 109 randomly selected descriptions [file phytokeys-261-189_article-158396__-s002.xlsx]

## Sheet: accuracy
Taxon	Accepted name	Accepted name with author	Reference	Growth form or life cycle (e.g., annual herb, perennial herb, subshrub, shrub, tree);	Overall plant height, maximum or upper limit (in cm);	Stem indumentum or hairs (e.g., glandular, eglandular, woolly, cottony, arachnose, lanate, septate hairs, or glabrous);	Leaf shape (e.g., linear, lanceolate, ovate, elliptic, obovate, oblanceolate);	Leaf division (e.g., lobed, compound, palmate, pinnate, bipinnate);	Leaf apex shape (e.g., acute, obtuse, rounded, acuminate, attenuate);	Leaf base shape (e.g., acute, obtuse, rounded, attenuate, cordate);	Leaf margin shape (e.g., serrate, crenate, undulate, entire);	Leaf length minimum or lower limit (in mm);	Leaf length maximum or upper limit (in mm);	Leaf width minimum or lower limit (in mm);	Leaf width maximum or upper limit (in mm);	Petiole length minimum or lower limit (in mm);	Petiole length maximum or upper limit (in mm);	Indumentum or hairs on leaf adaxial or upper side (e.g., glandular, eglandular, woolly, cottony, arachnose, lanate, septate hairs, or glabrous);	Indumentum or hairs on leaf abaxial or lower side (e.g., glandular, eglandular, woolly, cottony, arachnose, lanate, septate hairs, or glabrous);	Capitulescence, conflorescence, or arrangement of capitula or flowering heads (e.g., paniculate, corymbose, racemose, solitary capitula);	Capitulum or flowering head composition (simple versus compound [also known as glomerule]);	Capitulum or flowering head length, minimum or lower limit (in mm);	Capitulum or flowering head length, maximum or upper limit (in mm);	Capitulum or flowering head width or diameter, minimum or lower limit (in mm);	Capitulum or flowering head width or diameter, maximum or upper limit (in mm);	Length of phyllaries or involucral bracts or capitular bracts, minimum or lower limit (in mm);	Length of phyllaries or involucral bracts or capitular bracts, maximum or upper limit (in mm);	Width of phyllaries or involucral bracts or capitular bracts, minimum or lower limit (in mm);	Width of phyllaries or involucral bracts or capitular bracts, maximum or upper limit (in mm);	Shape of phyllaries or involucral bracts or capitular bracts;	Margin of phyllaries or involucral bracts or capitular bracts;	Colour of phyllaries or involucral bracts or capitular bracts;	Indumentum or hairs on phyllaries or involucral bracts (e.g., glandular, eglandular, woolly, cottony, arachnose, lanate, septate hairs, or glabrous);	Receptacle bracts or paleae present (yes or no);	Ray florets or ligulate florets present (yes or no);	Female-only filiform florets present (yes or no);	Bisexual, tubular disk florets present (yes or no);	Colour of rays, ray florets, or ligules;	Colour of disk florets;	Cypsela or achene length, minimum or lower limit (in mm);	Cypsela or achene length, maximum or upper limit (in mm);	Cypsela or achene width or diameter, minimum or lower limit (in mm);	Cypsela or achene width or diameter, maximum or upper limit (in mm);	Cypsela or achene shape (e.g., cylindrical, ovoid, obovoid, fusiform);	Cypsela or achene flattened or compressed (yes or no);	Cypsela or achene winged (yes or no);	Cypsela or achene has longitudinal ribs (yes or no);	Cypsela or achene surface colour;	Cypsela or achene hairs or indumentum (e.g., papillose, twin hairs, myxogenic hairs, glandular, or glabrous);
Angianthus_brachypappus	Angianthus brachypappus	Angianthus brachypappus F.Muell.	FloraOfCentralAustralia	null	13	null	ob-lanceolate, linear, narrow-elliptic	null	null	null	null	10	30	1	5	null	null	null	null	null	compound	10	29	5	8	null	null	null	null	null	null	null	null	null	null	null	null	null	null	null	null	null	null	null	null	null	null	null	null
Angianthus_glabratus	Angianthus glabratus	Angianthus glabratus P.S.Short	Short_1983	annual herb	16	glabrous or slightly hairy	cylindrical	null	not mucronate	null	null	4	30	1	1	null	null	glabrous	glabrous	null	compound	10	34	4	6	1.8	2.5	1	1.6	ovate or oblong	null	null	glabrous or variably hairy	null	null	null	null	null	null	0.5	0.8	0.3	0.3	obovoid	no	no	no	null	papillose
Angianthus_prostratus	Angianthus prostratus	Angianthus prostratus P.S.Short	Short_1983	annual herb	null	hairy	linear or oblanceolate	null	mucronate	null	null	5	20	0.5	2	null	null	hairy	hairy	null	compound	5	10	5	11	5	10	0.5	2	linear or oblanceolate	null	null	hairy	yes	null	null	null	null	null	0.7	0.9	0.5	0.5	obovoid	null	null	null	null	variably papillose
Athrixia	Asteridea	Asteridea Lindl.	FloraOfCentralAustralia	Annual herb	null	null	null	null	null	null	Entire	null	null	null	null	null	null	null	null	Solitary capitula	Simple	null	null	null	null	null	null	null	null	Subulate	Scarious	null	Plumose	No	No	No	Yes	null	null	null	null	null	null	Fusiform	No	No	No	null	Papillose
Brachyscome_dentata	Brachyscome dentata	Brachyscome dentata Gaudich.	Short_2014	Perennial herb or sometimes robust annual	45	cottony, eglandular, septate hairs	linear or oblanceolate	lobed	null	null	entire	20	105	1	28	null	null	glabrous or with scattered cottony hairs	glabrous or with scattered cottony hairs	null	null	null	null	null	10	2.6	5.3	1	2.5	obovate, elliptic, narrowly elliptic	scarious, often purplish margins	mainly green	glabrous or with scattered cottony hairs	no	yes	no	yes	white, yellow in bud	null	2.3	4.6	1.6	2.8	very widely obovate to obovate	yes	yes	no	light brown	conspicuous tubercles with apically-curled eglandular hair
Brachyscome_diversifolia	Brachyscome diversifolia	Brachyscome diversifolia (Graham ex Hook.) Fisch. & C.A.Mey.	Short_2014	annual or perennial herb	50	scattered to prominent indumentum of septate eglandular hairs and/or stalked glandular hairs	spathulate or narrowly obovate	1- or 2-pinnatilobed or pinnatisect	null	dilating towards the base and often manifestly dilated in the c. lower %	null	20	140	5	20	null	null	null	null	null	simple	null	null	11	18	6.5	10.5	1.5	4	elliptic to narrowly elliptic or obovate to oblanceolate	hyaline	purplish (apices sometimes)	stalked glandular and/or septate eglandular hairs	no	yes	no	yes	white	yellow	1.5	2.7	0.5	1.2	null	null	no	yes	pale to dark brown or reddish brown, if pale brown then often with some purplish colouration at or near the apex	short, straight or slightly curved, non-bifid eglandular hairs
Brachyscome_lineariloba	Brachyscome breviscapis	Brachyscome breviscapis C.R.Carter	Short_2014	Annual herb	16 cm	Mostly glabrous, septate eglandular hairs often present	Linear	Entire or 1-pinnatisect	null	null	Entire	10 mm	80 mm	null	null	null	null	Subglabrous, septate eglandular hairs present	null	Peduncles extending well above the uppermost leaves	Simple	null	null	2.2 mm	6.4 mm	2.3 mm	6.8 mm	1.0 mm	4.3 mm	Obovate to very widely obovate or ovate or narrowly to widely elliptic or somewhat oblong	Scarious, often purplish margins	null	Glabrous	No	Yes	No	Yes	White	Yellow	2.1 mm	4.2 mm	1.2 mm	2.6 mm	Obtriangular (ab/adaxial view)	No	No	Yes	Yellow brown to dark brown	Dense, eglandular, biseriate, apically-curled silky white or somewhat golden hairs
Brachyscome_microcarpa	Brachyscome microcarpa	Brachyscome microcarpa F.Muell.	Short_2014	Perennial and possibly annual herb	40	subglabrous to prominently glandular-hairy	spathulate or linear-oblanceolate, elliptic to narrowly elliptic, obovate to oblanceolate or ovate	lobed	acute to obtuse	tapering to distinct, often very long, petiole-like bases; with or without petiole-like bases	entire, or with 1 or more smaller teeth-forming incisions	15	130	5	25	null	null	glabrous or almost so	glabrous or with a sparse to dense indumentum of stalked glandular hairs	null	null	null	null	4	4.5	2.3	4.5	0.9	1.8	elliptic to narrowly elliptic, obovate to oblanceolate or ovate	entire or slightly serrated	thinly herbaceous, sometimes purplish	sparse to somewhat dense indumentum of stalked glandular hairs	no	yes	null	yes	white, mauve or pink	yellow	1.05	2	0.53	1.15	obovate	yes	no	very rarely somewhat distinct	yellow-brown to dark brown to black	with or without a whitish, eglandular biseriate hair; multicellular, stalked glandular hairs sometimes present
Brachyscome_muelleri	Brachyscome muelleri	Brachyscome muelleri Sond.	Short_2014	Ephemeral herb	23	glabrous except for some septate, eglandular hairs in leaf axils	ovate to triangular (teeth or lobes), possibly linear (upper parts)	1-pinnatisect	null	null	entire or with 1 or more small lateral teeth	25	85	1	4	null	null	null	null	null	simple	null	null	4	7	2.2	4.7	0.8	1.8	elliptic to narrowly elliptic, obovate to oblanceolate or ovate	hyaline	null	glandular (minute, confined to hyaline margins)	no	yes	null	yes	white or pale mauve	yellow	1.4	2	null	null	somewhat circular in outline, curved through its length	no	yes	yes	black or brownish black	small, biseriate, curved eglandular hairs and glandular hairs common
Brachyscome_papillosa	Brachyscome papillosa	Brachyscome papillosa G.L.Davis	Short_2014	annual herb	40	stalked, glandular hairs and cottony hairs	linear or linear-oblanceolate	entire or 3-7 lobes	null	somewhat dilating at the base	entire	8	70	1	11	null	null	stalked, glandular hairs and cottony, eglandular hairs with wide bases	stalked, glandular hairs and cottony, eglandular hairs with wide bases	null	simple	null	null	5	10	3	5	0.8	1.8	obovate to oblanceolate or elliptic to narrowly elliptic	scarious	green with apically purplish margins	stalked, glandular hairs	no	yes	no	yes	white, somewhat mauve, drying yellow	yellow or sometimes greenish	2.2	3.2	1.85	3.2	oblate to widely elliptic or widely obovate	null	null	null	pale brown with whitish, scale-like tubercles	eglandular hair at the apex, with or without a few stalked, glandular hairs
Brachyscome_trachycarpa	Brachyscome trachycarpa	Brachyscome trachycarpa F.Muell.	Short_2014	perennial herb or subshrub	45	glabrous or with scattered, stalked glandular hairs	linear, linear-oblanceolate	entire, sometimes with 1-4 (6) lateral lobes	submucronate	null	entire	3	50	0.5	2.5 (6 if lobed)	null	null	glabrous or with shortly stalked glandular hairs	glabrous or with shortly stalked glandular hairs	null	null	null	null	3	5	1.8	3.2	0.5	1	somewhat elliptic or obovate	scarious, often purplish	mainly green with scarious, often purplish margins	with stalked glandular hairs on surface and margins	null	yes	null	yes	white, pale blue, mauve, pale violet, or purple	yellow	1.4	1.7	0.55	0.7	obovate	yes	no	no	shades of brown or grey-brown	tuberculate and with biseriate, curving to apically curled, whitish eglandular hairs
Brachyscome_whitei	Brachyscome whitei	Brachyscome whitei G.L.Davis	Short_2014	annual herb	30	mostly glabrous to manifestly hairy; shortly stalked glandular hairs less than c. 0.06 mm absent or present; long, white, biseriate, septate crooked, broad- based hairs 0.2-1.4 mm which taper towards minutely glandular apices and which when dense give a woolly appearance present or absent	spathulate, subspathulate or linear-oblanceolate	lobed	acute to obtuse	slightly dilated	toothed or lobed	13	70	5	20	5	40	glabrous or with short glandular hairs or with few to many biseriate, septate, whitish and terminally glandular hairs as on branches	glabrous or with short glandular hairs or with few to many biseriate, septate, whitish and terminally glandular hairs as on branches	null	simple	null	null	3.1	8	2.3	6.4	0.8	2.1	elliptic to narrowly elliptic, ovate or obovate to oblanceolate	hyaline margins	apices and upper margins purplish	stalked glandular hairs externally, 0.05-0.44 mm long, mostly in the lower 1/4	no	yes	no	yes	recorded as white, blue, pale to dark mauve, mauve-blue, pink, pale violet, lavender and lilac	yellow	1.3	1.95	1.05	1.95	very widely obovate to obovate or widely elliptic or subcircular in outline	yes	yes	yes	null	scattered eglandular hairs; outer margins of all wings externally with apically-curled whitish eglandular hairs 0.08-0.28 mm long along their length
Calocephalus_sonderi	Calocephalus sonderi	Calocephalus sonderi F.Muell.	Short_2015	Annual herb	45 cm	Hairy	Oblanceolate, elliptic, narrowly elliptic, narrowly oblong, linear, lanceolate	Null	Hyaline appendage at apex	Dilated and sheathing	Entire	5 mm	63 mm	2 mm	5 mm	Null	Null	Tomentose	Tomentose	Null	Compound	6.5 mm	12 mm	6.5 mm	9 mm	1.7 mm	3.5 mm	0.5 mm	0.9 mm	Obovate, ovate, somewhat elliptic	Entire	Hyaline, upper portion yellow or white	Long hairs near apex of midrib	No	No	No	Yes	Null	Null	0.6 mm	1 mm	0.35 mm	0.4 mm	Obconic	No	No	No	Brown	Myxogenic hairs, twin hairs
Calotis_hispidula	Calotis hispidula	Calotis hispidula (F.Muell.) F.Muell.	FloraOfCentralAustralia	annual	15	scabrous-pubescent	oblanceolate	null	null	null	3-5-toothed towards apex	10	20	null	null	null	null	null	null	terminal or on short branches	simple	null	null	null	null	null	3	null	null	lanceolate	null	null	very scabrous	null	yes	null	null	yellow	null	null	null	null	null	null	null	null	null	null	null
Calotis_inermis	Calotis inermis	Calotis inermis Maiden & Betche	FloraOfCentralAustralia	annual	30	hairy	broad-cuneate (cauline) / lanceolate (radical)	null	null	stem-clasping (cauline)	5-7-toothed (cauline) / serrate (radical)	null	40	null	null	null	45	null	null	single on terminal peduncles	simple	null	null	null	null	3.5	4	null	null	lanceolate	entire	null	densely hairy	null	yes	null	null	purple	null	2.5	null	null	null	elliptic	yes	no	null	pale brown	minutely hairy
Cassinia_aculeata	Cassinia aculeata	Cassinia aculeata (Labill.) R.Br.	Orchard_2009	Erect shrub	600	Shortly stalked globular golden glandular hairs, fine white crisped cottony hairs, and stouter spreading multicellular hairs	Linear	Entire	Blunt	null	Revolute or slightly reflexed	3	50	0.7	2	null	null	Moderately densely invested with aculeate curved hairs, occasional cottony hairs	White tomentose with stiff multicellular hairs confined mainly to midrib	Compound cyme	Compound	4	5	null	null	0.8	3.7	0.3	1.2	Narrowly ovate to oblong	Hyaline border	pale to brown (drying brown)	Cottony, glandular	Yes	yes	null	null	Creamy white to white	White	0.5	1	0.25	0.4	Cylindrical (slightly angular)	No	No	No	Olive brown	Semi-appressed blunt myxogenic twin hairs
Cassinia_cunninghamii	Cassinia cunninghamii	Cassinia cunninghamii DC.	Orchard_2004iii	shrub	170	cottony	terete	null	acute	null	entire	10	45	0.6	0.7	null	null	sparse cottony and glabrous	densely matted cottony	compound cyme	simple	3	4	null	null	0.6	3	0.5	0.7	ovate to orbicular and linear-oblong	null	straw-coloured and creamy subhyaline	glabrous and glandular	no	no	no	yes	null	creamy-brown to yellowish	0.9	1	0.3	0.4	cylindrical	no	no	yes	deep reddish purple	scattered appressed white twin hairs
Cassinia_quinquefaria	Cassinia quinquefaria	Cassinia quinquefaria R.Br.	Orchard_2017	Shrub	200	sparse to dense spreading aculeate hairs	very narrowly linear (appearing terete)	null	acute	null	strongly revolute to midrib	25	70	0.7	0.8	null	null	glabrous	dense indumentum of white cottony hairs	paniculate	simple	3	4	null	null	0.5	3.2	null	null	ovate to narrowly ovate	null	olive-green when fresh, drying straw-coloured	small golden globular hairs abaxially	yes	null	null	null	null	creamy white	0.7	0.9	0.3	null	cylindrical	no	no	yes	reddish-brown to dark brown	glabrous or with sparse twin hairs
Centaurea	Centaurea	Centaurea L.	FloraOfCentralAustralia	Annual herb	null	null	null	Entire or pinnatifid	null	null	Decurrent	null	null	null	null	null	null	null	null	Solitary capitula	Simple	null	null	null	null	null	null	null	null	null	null	null	null	Yes	No	null	Yes	null	null	null	null	null	null	Oblong	Yes	null	null	null	null
Cephalosorus_carpesioides	Cephalosorus carpesioides	Cephalosorus carpesioides (Turcz.) P.S.Short	Short_1983	annual herb	29 cm	variably hairy	elliptic or oblanceolate to obovate	null	sometimes with a very small mucro	null	null	10 mm	34 mm	0.4 mm	13 mm	0 mm	20 mm	variably hairy	almost glabrous to densely hairy	null	compound	5 mm	14 mm	7 mm	15 mm	3.3 mm	4.2 mm	0.7 mm	1.8 mm	null	null	null	null	null	null	null	null	null	null	1.9 mm	2.5 mm	0.9 mm	1 mm	obovoid	null	null	null	null	null
Chondrilla_juncea	Chondrilla juncea	Chondrilla juncea L.	Lander_FloraofthePerthRegion	Biennial or perennial rhizomatous herb	100	Glabrous or with rigid hairs	Obovate; cauline leaves linear or narrowly obovate	Deeply and irregularly runcinate-dentate	More or less acute	null	Entire or denticulate	10	120	0.5	45	null	null	Glabrous or with a few rigid hairs	Glabrous or with a few rigid hairs	Solitary or in groups of 2-5	Simple	9	12	2.5	5	9	12	null	null	Linear to narrowly obovate	null	null	Glabrous or sparsely hairy	null	null	null	null	Yellow	null	8	10	null	null	Terete	null	null	Yes	Pale	null
Chrysanthemum_segetum	Glebionis segetum	Glebionis segetum (L.) Fourr.	Lander_FloraofthePerthRegion	Suffrutescent annual	80	glabrous	oblong to obovate	deeply incised-dentate	null	half-clasping	entire	10	70	4	15	null	null	null	null	solitary capitula	simple	null	null	13	20	null	null	null	null	ovate, obtuse	scarious	yellowish green with pale brown marginal band	null	null	yes	null	yes	yellow	yellow	null	null	null	null	null	null	yes	yes	null	null
Conyza_albida	Erigeron sumatrensis	Erigeron sumatrensis Retz.	Lander_FloraofthePerthRegion	annual herb	200	roughly hairy	elliptic	null	null	null	entire or toothed	null	100	null	15	null	null	sparsely hairy	sparsely hairy	pyramidal compound inflorescence	compound	null	null	null	10	null	null	null	null	narrowly elliptic	pale, scarious	dark with pale margins	sparingly hairy	null	yes	yes	null	white, or pale yellow	null	null	1.3	null	null	narrowly elliptic	null	null	null	null	sparsely hairy
Cotula_australis	Cotula australis	Cotula australis (Sieber ex Spreng.) Hook.f.	Lander_FloraofthePerthRegion	annual	20	lax, spreading hairs	oblong	pinnatisect to bipinnatisect	acute	base stem-clasping	entire	10	30	null	null	null	null	null	null	solitary	simple	null	null	2	5	null	null	null	null	linear-oblong	null	null	sparsely hairy or glabrous	no	yes	no	yes	null	yellow	null	null	null	null	obovoid	yes	yes	no	null	papillose
Cotula_bipinnata	Cotula bipinnata	Cotula bipinnata Thunb.	Lander_FloraofthePerthRegion	annual	20 cm	sparingly pilose or glabrous	linear-subulate	bipinnate	mucronate	half-clasping	toothed	10 mm	20 mm	null	null	null	null	null	null	solitary, terminal on short, solid peduncles	simple	null	null	6 mm	8 mm	null	3.5 mm	null	null	oblong	null	null	null	null	null	null	yes	null	pale yellow	null	null	null	null	broad	null	no	null	null	glabrous
Craspedia_lamicola	Craspedia lamicola	Craspedia lamicola J.Everett & Joy Thomps.	Everett_1992_alpine	herb	50	densely woolly	broadly spathulate	null	obtuse	null	undulate	40	250	10	40	null	null	multi-septate hairs, long fine hairs sparse	null	solitary globular capitula	compound	null	null	15	35	null	null	null	null	broadly triangular to ovate	membranous	brown or colourless	glandular with silky hairs	null	null	null	null	golden-yellow	null	1	2.5	null	null	null	null	null	null	null	appressed silky hairs
Eclipta	Eclipta	Eclipta L.	FloraOfCentralAustralia	annual herb	null	null	null	null	null	null	entire, somewhat undulate	null	null	null	null	null	null	null	null	null	simple	null	null	null	null	null	null	null	null	oblong to ovate	null	herbaceous	null	yes	yes	null	yes	null	null	null	null	null	null	null	null	ray achenes 3-winged, disc achenes 2-winged	null	null	papillose
Erectites	Erechtites	Erechtites Raf.	Muelleria_24	Annuals or perennial herbs	null	null	null	Pinnate	null	null	null	null	null	null	null	null	null	null	null	null	null	null	null	null	null	null	null	null	null	null	null	null	null	null	null	null	null	greenish-white or pinkish	null	null	null	null	null	oblong-ellipsoid	null	null	null	null	null
Erigeron_pappocromus	Pappochroma pappocromum	Pappochroma pappocromum (Labill.) G.L.Nesom	Forbes_1996	rhizomic herb	23	null	spathulate	entire	obtuse	attenuate	crenulate	7	20	2	7	null	null	glabrous or with a few marginal cilia	null	simple capitulum	simple	null	null	6	15	null	null	null	null	linear	hyaline	often purplish	sparsely scabrid on basal margins, glabrous apart from apical setae	no	yes	no	yes	white or purplish	null	2.5	null	null	null	flattened	yes	no	yes	null	smooth
Galinsoga_parviflora	Galinsoga parviflora	Galinsoga parviflora Cav.	Lander_FloraofthePerthRegion	annual herb	60	glabrous or sparsely hairy	ovate or narrowly ovate	null	null	null	null	40	70	12	40	null	null	almost glabrous or sparsely appressed hairy	null	leafy cymes	simple	null	null	null	5	null	null	null	null	ovate, slightly concave	null	null	null	null	yes	null	yes	white	yellow	1	1.5	null	null	obovoid	null	null	null	black, scattered white bristles	null
Gnaphalium_coarctatum	Gamochaeta coarctata	Gamochaeta coarctata (Willd.) Kerguelen	Bean_2020	annual or biennial herb	50	null	narrowly spathulate	null	null	null	somewhat crisped	20	120	2	9	null	null	glabrescent	white-felted	in small glomerules or spiciform panicles	compound	null	null	null	null	null	null	null	null	broadly ovate to narrowly elliptic	translucent	reddish purple to golden-brown	glabrous except at base	null	null	yes	yes	null	whitish and tipped reddish purple	0.5	null	null	null	null	null	null	null	null	papillose
Gynura_drymophila	Gynura drymophila	Gynura drymophila (F.Muell.) F.G.Davies	Muelleria_24	succulent, tuberous rooted herb	50	coarse-hairy or glabrous	oblanceolate	entire, denticulate, or lobate	null	auriculate	entire, denticulate, or lobate	null	150	null	null	null	null	coarse-hairy or glabrous	coarse-hairy or glabrous	few to several	simple	null	null	null	null	10	15	null	null	linear	null	null	coarse hairs or glabrous	no	yes	null	yes	yellow to orange-red	yellowish (style-branch appendages)	5	8	null	null	narrow oblong-ellipsoid	no	no	yes	dark brown	glabrous
Helianthus	Helianthus	Helianthus L.	FloraOfCentralAustralia	Large annuals	null	null	null	null	null	null	toothed	null	null	null	null	null	null	null	null	simple, single on terminal peduncles or + paniculate	depressed hemispherical	null	null	null	null	null	null	null	null	null	null	null	null	yes	yes	null	yes	null	null	null	null	null	null	null	yes	null	null	null	pubescent
Helianthus_tuberosus	Helianthus tuberosus	Helianthus tuberosus L.	Lander_FloraofthePerthRegion	Perennial herb	400	Scabrous-hairy	Ovate to oblong	null	Acute to acuminate	Broadly acute, decurrent	Serrate-dentate	60	160	10	50	null	null	Scabrous-hairy	Scabrous-hairy	Corymbose	Simple	null	null	50	80	null	null	null	null	Narrowly obovate	Ciliate	Rather dark basally	Scabridulous	null	Yes	null	Yes	Light yellow	Yellow	null	null	null	null	null	null	null	null	Brown	Sparsely patent hairy
Helichrysum_bilobum	Ozothamnus retusus	Ozothamnus retusus F.Muell. & Sond.	Burbidge_1958	much branched shrub	null	thinly tomentose	linear	null	null	null	revolute	7	25	null	null	null	null	glabrous or minutely scabrid	glabrous or minutely scabrid	corymbose panicles terminal to the branches	simple	3	4	null	null	null	null	null	null	oblong laminae	null	stiffly opaque but pale above	thinly tomentose	null	no	no	yes	null	null	null	null	null	null	null	no	no	no	null	glabrous
Helichrysum_cassinioides	Ozothamnus cassinioides	Ozothamnus cassinioides (Benth.) Anderb.	Burbidge_1958	Erect shrub	null	Tomentose, later webby or glabrescent	Linear	null	Acute or obtuse apiculate	null	Revolute	15	30	null	null	null	null	Little wool along the midrib	Densely tomentose	Corymbose or pyramidal clusters	null	null	null	null	null	5	6	null	null	Outer: ovate; Inner: oblong with thick claws	Inner: thin margins	Pale brown	Inner: globule hairs on dorsal surfaces	null	null	null	null	null	null	null	null	null	null	null	null	null	null	null	Glabrous or minutely hairy
Helichrysum_cassiope	Ozothamnus cassiope	Ozothamnus cassiope (S.Moore) Anderb.	Burbidge_1958	Shrub	150	lanose-tomentose or closely webby	narrow linear	null	obtuse	null	null	2.5	3	null	null	null	null	scabrid-wrinkled, sparsely hairy	revolute, puberulous	loose corymbs	subglobose	null	null	null	null	3	4	null	null	outer obovate, inner oblong	scarious	pale straw-coloured	null	null	null	null	about 12-16	null	null	null	null	null	null	null	null	null	null	null	glabrous or minutely papillose
Helichrysum_cuneifolium	Ozothamnus cuneifolius	Ozothamnus cuneifolius (Benth.) Anderb.	Burbidge_1958	shrub	300	floccose tomentum	cuneate	null	very obtuse	narrowed below into short petioles	crisped or minutely undulate	20	40	7	10	1.5	4	glabrous or slightly resinous	flat tomentum	spreading corymbs terminal to the upper branches	simple	4	4.5	null	null	null	null	null	null	null	null	milky white laminae	slightly and loosely woolly	null	null	null	null	null	null	null	null	null	null	angular	null	null	null	null	minutely pubescent
Helichrysum_gunnii_gunnii	Ozothamnus gunnii	Ozothamnus gunnii Hook.f.	Burbidge_1958	shrub	200	very softly arachnoid-tomentose	linear-lanceolate, recurved	null	null	null	revolute	10	35	2	3	null	null	sparsely webby or subglabrous	densely tomentose	dense corymbs	simple	null	null	null	null	4	5	null	null	orbicular laminae	wider than their claws	milky white	arachnoid-tomentose (outer), less so (intermediate)	null	null	null	null	null	null	null	null	null	null	null	null	null	null	null	papillose to pubescent
Helichrysum_monochaetum	Gratwickia monochaeta	Gratwickia monochaeta F.Muell.	FloraOfCentralAustralia	Erect to ascending small woolly herb	15	Woolly	Linear to narrow-oblong	null	null	null	null	12	30	1	4	null	null	null	null	Dense terminal clusters	null	3	5	5	5	null	null	null	null	Lanceolate	Very long ciliate	Yellow	Pilose	null	null	Yes	Yes	null	null	null	null	null	null	null	Yes	null	null	null	Finely pubescent to glabrous
Helichrysum_tesselatum	Ozothamnus tesselatus	Ozothamnus tesselatus (Maiden & R.T.Baker) Anderb.	Burbidge_1958	shrub	null	tomentose	linear	null	apiculate	decurrent	null	12.5	20	null	null	null	null	null	tomentose	corymbose	simple	null	null	4	7	null	null	null	null	orbicular (outer), ovate (inner)	null	straw-coloured	few hairs at base (outer), woolly hairs (inner)	null	null	null	null	null	null	null	null	null	null	null	null	null	null	null	hairy
Helichrysum_tuckeri	Ozothamnus tuckeri	Ozothamnus tuckeri (J.H.Willis) Anderb.	Burbidge_1958	shrub	125	thinly tomentose	narrow-oblong	null	obtuse	slightly swollen	closely revolute above	3	4	null	null	null	null	glabrous	glabrous	small terminal corymbs	null	null	null	3	4	null	null	null	null	outer orbicular, inner obovate-oblong white laminae and narrower stiff claws	null	white	glabrous or with few woolly hairs below	null	null	null	null	null	null	null	null	null	null	null	null	null	null	null	densely scabrid-papillose
Helipterum_maryonii	Rhodanthe maryonii	Rhodanthe maryonii (S.Moore) Paul G.Wilson	FloraOfCentralAustralia	Erect to ascending annual	30	'cobwebby' hairs	linear to broad-lanceolate	null	null	null	null	8	45	1	10	null	null	'cobwebby' hairs	'cobwebby' hairs	corymbose clusters	null	null	null	3	6	4	6	null	null	outer bracts: ovate, obtuse	null	outer bracts: pale-straw, brown to golden, scarious; inner bracts: creamy-white, membranous	inner bracts: woolly along central rib	null	null	null	null	null	null	null	null	null	null	null	null	null	null	null	glabrous or with short blunt hairs; enveloped in wool similar in colour to bracts
Helipterum_tenellum	Erymophyllum tenellum	Erymophyllum tenellum (Turcz.) Paul G.Wilson	FloraOfCentralAustralia	Erect slender herb	20	Glandular	Linear to filiform	null	null	null	null	2	25	null	null	null	null	Glandular	Glandular	Solitary or in loose irregular corymbose clusters	Simple	4	8	5	21	null	null	null	null	Lanceolate	Scarious membranous	Golden-straw	null	null	null	null	null	null	null	null	null	null	null	null	null	null	null	null	Silky-villous
Helminthotheca_echioides	Helminthotheca echioides	Helminthotheca echioides (L.) Holub	Holzapfel_1994	Annual to perennial	200	almost missing to dense, slender to bristly anchor hairs, forked and simple hairs	lanceolate to obovate, rarely almost linear	null	null	null	almost entire to strongly toothed or sinuate	70	750	10	110	null	null	null	null	null	simple	8	19	9	13	8	21.2	0.4	11	null	margin with long and bristly simple hairs	null	short to long anchor hairs, slender to bristly anchor hairs, simple hairs	no	yes	no	no	yellow	null	2.4	3.9	0.6	1.1	null	no	no	null	null	null
Hypochaeris_glabra	Hypochaeris glabra	Hypochaeris glabra L.	Lander_FloraofthePerthRegion	Annual or perennial herb	100	Essentially glabrous, often spreading hispid below	Obovate	Sinuate-toothed to pinnatifid or entire	null	Clasping	Entire or ciliate	10	200	3	35	null	null	Sparsely and coarsely hairy, sometimes densely so	Glabrous	Solitary capitula	Simple	null	null	null	null	8	20	null	null	Elliptic	null	null	Glabrous or more or less spinulose above	null	Yes	null	null	Golden yellow abaxially, greenish yellow dorsally	null	2.5	17	null	null	null	null	null	null	Brown	Scabrous above
Ixiolaena_brevicompata	Leiocarpa brevicompta	Leiocarpa brevicompta (F.Muell.) Paul G.Wilson	FloraOfCentralAustralia	subshrub	40	woolly or more often glandular-scabrid	oblanceolate	null	acute	null	null	15	35	null	null	null	null	null	null	null	null	7	8	null	15	null	null	null	null	linear	null	null	glandular or slightly woolly	null	null	null	null	null	null	null	null	null	null	null	null	null	null	null	null
Leucophyta_brownii	Leucophyta brownii	Leucophyta brownii Cass.	Short_2015	shrub	100	grey-white, white, or somewhat silvery-tomentose	narrowly oblong, linear, narrowly elliptic, ovate, lanceolate	null	null	null	null	1.5	14	0.8	1.2	null	null	white to grey-white tomentose	white to grey-white tomentose	compound	compound	6	16	7	15	1.8	3.75	0.8	1.7	obovate, elliptic	null	null	null	null	no	no	yes	null	null	1.2	1.8	0.7	1.2	obconic	null	no	null	brown	glandular
Millotia	Millota	Millotia Cass.	Short_1995_Millotia	annual herb	null	cottony hairs and/or stalked glandular hairs	linear, lanceolate, elliptic, narrowly elliptic, oblong, spathulate	null	null	null	entire	null	null	null	null	null	null	cottony hairs and/or stalked glandular hairs	null	solitary capitula	homogamous, discoid	null	null	null	null	null	null	null	null	null	hyaline or variably to mainly scarious, herbaceous midrib	null	null	no	no	no	yes	null	null	null	null	null	null	cylindrical	no	no	no	null	minute, short or long twin hairs
Millotia_dimorpha	Millotia dimorpha	Millotia dimorpha P.S.Short	Short_1995_Millotia	annual herb	11	white, cottony hairs, some stalked glandular hairs mainly beneath the involucre	linear	null	null	null	null	10	35	0.25	0.5	null	null	white, cottony hairs	white, cottony hairs, stalked glandular hairs on bract-like uppermost leaves	null	null	null	null	null	null	3	5.5	0.2	1.4	linear to narrowly elliptic or lanceolate	scarious apex	mainly scarious with herbaceous midrib	stalked glandular hairs	no	no	no	yes	null	yellow	2.6	3.6	null	null	straight or slightly curved, + tapering into a beak	no	no	no	null	minutely papillate
Millotia_greevesii	Millotia greevesii	Millotia greevesii F.Muell.	FloraOfCentralAustralia	Decumbent to erect woolly herbs	15	woolly	narrow-linear	null	null	hardly stem-clasping	null	7	20	null	null	null	null	null	null	null	null	4	6	null	null	null	null	null	null	linear	fimbriate at apex	null	null	null	null	null	null	yellow	sometimes becoming reddish	3.5	8	null	null	null	null	null	null	brown to reddish-black	null
Millotia_steetziana	Millotia steetziana	Millotia steetziana P.S.Short	Short_1995_Millotia	annual herb	null	long, stalked glandular hairs	lanceolate to linear	null	null	null	null	3	13	0.25	1	null	null	long, stalked glandular hairs	long, stalked glandular hairs	null	simple	null	null	null	null	3	3.5	0.7	1	elliptic to narrowly elliptic	hyaline	herbaceous with hyaline margins and apex	stalked glandular hairs	no	no	yes	yes	null	white when fresh, drying yellow	2.4	2.6	0.2	0.3	cylindrical, tapering to a beak	no	no	no	dark brown	shortly papillate, with some stalked glandular hairs
Millotia_tenuifolia	Millotia tenuifolia	Millotia tenuifolia Cass.	Lander_FloraofthePerthRegion	annual herb	14	white-woolly and pale golden, glandular-pilose	narrowly linear, sometimes narrowly obovate	null	acute	hardly amplexicaul	entire	5	25	1	5	null	null	null	null	solitary capitula	null	null	null	null	null	3	8	null	null	linear to oblong, navicular	straw-coloured or red-tinged	straw-coloured or red-tinged	fimbriate	null	null	null	null	null	lemon yellow	3	7.5	null	null	very narrowly cylindric-clavate	no	no	null	reddish brown to black	muricate
Myriocephalus_stuartii	Polycalymma stuartii	Polycalymma stuartii F.Muell. & Sond. ex Sond.	FloraOfCentralAustralia	null	50	woolly or glandular pubescent, sticky	linear or lanceolate	null	null	null	null	20	70	1	5	null	null	null	null	null	compound	15	30	20	40	5	7	null	null	null	null	null	woolly	null	null	null	null	null	null	null	null	null	null	null	null	null	null	null	null
Notisia	Notisia	Notisia P.S.Short	Short_2015	Annual herb	Null	Cottony	Obovate to oblanceolate	Entire	Null	Null	Entire	Null	Null	Null	Null	Null	Null	Cottony	Cottony	Loosely grouped together	Simple	Null	Null	Null	Null	Null	Null	Null	Null	Null	Hyaline	Herbaceous (Mainly Green)	Densely woolly	Yes	No	Yes	No	Null	Null	Null	Null	Null	Null	Narrowly ellipsoid	No	No	Null	Null	Glabrous
Olearia_phlogopappa_gunniana	Olearia phlogopappa subsp. gunniana	Olearia phlogopappa subsp. gunniana (DC.) Messina	Messina_2013	shrub	200	densely stellate hairy, with sessile glands	linear, narrow elliptic to narrow obovate, rarely ovate	null	acute or obtuse	attenuate or cuneate	crenate to serrate	7	56	3	12	1	5	stellate hairy, usually moderately glandular	white or greyish, densely stellate hairy, glandular, or rarely eglandular	terminal or subterminal panicles	null	null	null	null	null	null	null	null	null	null	null	null	null	null	null	null	null	null	null	null	null	null	null	null	null	null	null	null	null
Olearia_rugosa_rugosa	Olearia rugosa subsp. rugosa	Olearia rugosa (F.Muell. ex W.Archer bis) Hutch. subsp. rugosa	Messina_2013	null	null	null	ovate-elliptic, rarely suborbicular	null	null	truncate to broadly cuneate or obtuse to attenuate	serrate to crenate, sometimes subentire, with only a few scattered lobes along whole margin	35	100	11	32	4.5	9.5	null	null	null	null	null	null	null	null	null	null	null	null	null	null	null	null	null	null	null	null	null	null	null	null	null	null	null	null	null	null	null	null
Osteospermum_clandestinum	Monoculus monstrosus	Monoculus monstrosus (Burm.f.) B.Nord.	Lander_FloraofthePerthRegion	annual herb	50	glandular	oblong, elliptic, ovate, obovate	sinuate-lobed	obtuse or acute	null	sinuate-lobed, entire upwards	null	100	null	15	null	null	null	null	branched inflorescence	null	null	null	5	20	null	null	null	null	null	membranous	null	null	null	yes	null	null	deep yellow	dark brown, reddish or dark blue	8.5	10	3.5	8.5	ovoid	null	yes	null	null	wrinkled with spiny outgrowths or almost smooth
Ozothamnus_reflexifolius	Ozothamnus reflexifolius	Ozothamnus reflexifolius Leeson & Rozefelds	Leeson_2003	shrub	130	glabrous, scattered strigose hairs on young stems	obovate	null	null	decurrent	null	10	22	10	14	null	null	glabrous	null	hemispherical, anauxotelic	simple	10	15	10	15	3.5	4	0.4	0.8	ovoid, spathulate to narrowly oblanceolate	membranous	yellowish, translucent at base with white apices	glandular, some woolly hairs	no	null	no	yes	null	null	1	1	null	null	cylindrical	no	no	no	null	papillose, slightly viscid
Petasites	Petasites	Petasites Mill.	Muelleria_24	Perennial dioecious or gynodioecious herb	null	null	null	null	null	null	null	null	null	null	null	null	null	null	null	null	null	null	null	null	null	null	null	null	null	null	null	null	null	null	null	null	null	null	null	null	null	null	null	narrow-obloid	no	no	yes	null	null
Pithocarpa	Pithocarpa	Pithocarpa Lindl.	Lepschi_1999	perennial herb, subshrub	null	whitish, cobwebbed indumentum	null	entire	null	null	entire	null	null	null	null	null	null	null	null	solitary or in open to more or less compact corymbs, terminal	homogamous	null	null	null	null	null	null	null	null	variable from outer bracts to inner bracts	herbaceous or scarious to chartaceous none of the mentioned categories	coloured, radiating	whitish, cobwebbed indumentum, some multicellular hairs	no	no	no	yes	null	yellow to greenish-yellow, distal portion flushed purplish	null	null	null	null	cylindrical	no	no	null	colourless	glabrous or with non-myxogenic duplex hairs
Pithocarpa_corymbulosa	Pithocarpa corymbulosa	Pithocarpa corymbulosa Lindl.	Lander_FloraofthePerthRegion	annual herb	null	white-hairy	linear or narrowly elliptic	null	acuminate	null	null	5	25	1	5	null	null	dark green	white-hairy	flat-topped corymbs	simple	null	null	null	null	null	null	null	null	narrowly conic	null	white	woolly	null	null	null	null	null	pale yellow	null	null	null	null	obovoid	null	null	null	null	glabrous
Pluchea_baccharoides	Pluchea baccharoides	Pluchea baccharoides (F.Muell.) F.Muell. ex Benth.	Hunger_1997	shrub	100	glandular	linear to lanceolate	null	acute	attenuate or prolonged into a petiole	entire or remotely denticulate	10	25	0.5	3	null	null	glandular	glandular	loose to dense panicle	simple	5	6.5	null	null	1.5	5	0.1	1	ovate-acute; linear-acute	scarious, fimbriate	null	glandular	no	null	null	yes	null	pale purple	1.2	1.8	0.2	0.3	terete to subangular	no	no	null	pale	hairy
Pluchea_dentex	Pluchea dentex	Pluchea dentex Benth.	Hunger_1997	perennial herb or subshrub	100	aromatic, densely glandular	linear to narrowly oblanceolate	dentate to almost pinnatifid	acute	attenuate	null	10	85	1	8	null	null	glandular	glandular	solitary or few together in cymose clusters	simple	5	9	null	null	2	10	0.3	1	narrowly lanceolate to linear	slightly fimbriate	scarious, often with violet tips	glandular	no	yes	no	yes	null	purple	0.8	1.3	0.2	0.35	terete, narrow at the base	no	no	null	pale (for disc florets)	hairy
Pluchea_ferdinandimuelleri	Pluchea ferdinandi-muelleri	Pluchea ferdinandi-muelleri Domin	KingJones_2001	shrub	150	densely tomentose, trichomes simple uniseriate multicellular, 0.1-0.5 mm long; glandular, glands sessile	oblanceolate to obovate	entire or dentate	acute or obtuse	attenuate or prolonged into a petiole	entire or dentate	15	55	8	25	null	null	densely tomentose, glandular	densely tomentose, glandular	loose to dense corymbose panicle	simple	6	8	null	null	1.2	6	0.3	1.7	lanceolate-acute (outer bracts), linear-acute (inner bracts)	scarious, fimbriate	null	sparsely to densely tomentose, glandular	no	no	yes	yes	null	purple	0.6	1	0.1	0.3	terete to subangular	no	no	yes	pale	glabrous or sparsely to densely hairy
Pluchea_indica	Pluchea indica	Pluchea indica (L.) Less.	Hunger_1997	shrub	200	pilose, younger parts often villous	obovate to narrowly obovate	entire to dentate	acute	attenuate	entire to dentate	20	70	10	30	null	null	null	null	corymbose panicles	compound	3.5	5.5	null	null	0.7	5	0.5	2	ovate-acute, linear-acute	fimbriate	null	pilose, sometimes glandular	null	null	yes	yes	null	pale purple	0.6	1	0.2	0.4	slightly heteromorphic	no	no	no	pale	glabrous to sparsely hairy
Podolepis_arachnoidea	Podolepis arachnoidea	Podolepis arachnoidea (Hook.) Druce	FloraOfCentralAustralia	Erect many-stemmed woolly perennial	80	woolly	linear to oblanceolate	null	null	null	null	10	135	null	18	null	null	null	null	in clusters of 3-10, almost sessile	null	null	null	null	null	null	10	null	null	subcampanulate	null	null	null	null	null	null	null	null	null	null	null	null	null	null	null	null	null	null	null
Podolepis_aristata	Podolepis aristata	Podolepis aristata Benth.	Jeanes_2015	Annual herb	50	Woolly to cobwebbed below and near leaf axils, otherwise often glabrescent	Oblanceolate	null	Acute	Amplexicaul	Entire, sometimes undulate	30	120	3	15	null	null	Less densely woolly to cobwebbed	Woolly to cobwebbed	Loose cymes, rarely solitary	Simple	null	null	10	25	6	12	null	null	Triangular	null	Straw-coloured to golden brown	Glandular	null	Yes	null	Yes	Yellow	Yellow	1.5	2	0.5	0.5	Terete	No	No	null	null	Papillose
Podolepis_gracilis	Podolepis gracilis	Podolepis gracilis Graham	Jeanes_2021	annual herb	50	sparsely woolly to glabrescent	oblanceolate to broad-linear	null	acute to acuminate	null	entire	10	80	3	15	null	null	more or less glabrous	sparsely woolly	solitary or few clustered	null	null	null	10	20	4	7	null	null	triangular to ovate	scarious	straw-coloured	glabrous	null	yes	null	yes	pink fading to white	pink fading to white, sometimes yellow	1	15	0.5	null	terete	null	null	null	null	minutely papillose
Podolepis_rugata	Podolepis rugata	Podolepis rugata Labill.	Jeanes_2015	annual herb	50	woolly, cobwebbed or glabrous	narrow-lanceolate to oblanceolate, linear to linear-lanceolate	null	obtuse or acute to acuminate	null	entire	30	160	3	20	null	null	woolly, cobwebbed or glabrous	woolly, cobwebbed or glabrous	solitary or a few in loose cymes	simple	null	null	12	30	6	15	null	null	oblong to ovate, narrow-trullate	null	scarious, often golden-brown	null	null	yes	null	yes	bright yellow	bright yellow	2	3	1	1	null	null	null	null	null	papillose
Podotheca_uniseta	Podotheca uniseta	Podotheca uniseta P.S.Short	Short_1989	annual herb	25	septate hairs	linear or lanceolate	null	null	null	null	10	45	1	3.5	null	null	null	null	null	null	20	28	2.6	9	4.5	22	0.6	3.2	ovate to lanceolate or narrowly to linear triangular or linear or obovate to oblanceolate	with narrow, hyaline margins with long-ciliate hairs	green or tinged purple	septate hairs absent or only present on bracts of the outermost whorl	no	null	null	null	null	mainly yellow but upper part of corolla tube usually purple	1.8	1.9	0.55	0.65	null	null	null	null	null	null
Podotheca_wilsonii	Podotheca wilsonii	Podotheca wilsonii P.S.Short	Short_1989	annual herb	45	stalked glandular hairs	linear or lanceolate	null	incurved	null	null	5	135	1	11	null	null	stalked glandular hairs	stalked glandular hairs	null	simple	15	35	7	30	7.6	24	1.5	5	ovate to trullate	narrow hyaline margins with long-ciliate hairs	green to purple	stalked glandular hairs	no	yes	null	null	null	yellow	1.7	2.1	0.5	0.6	null	null	null	null	null	null
Pogonolepis	Pogonolepis	Pogonolepis Steetz	Short_1986	annual herb	null	variably hairy	null	null	mucronate	null	entire	null	null	null	null	null	null	glabrous or sparsely hairy	glabrous or sparsely hairy	null	compound	null	null	null	null	null	null	null	null	leaf-like inner ones primarily hyaline	null	whitish	papillose	no	no	no	yes	null	yellow	null	null	null	null	obovoid	null	null	null	null	mucilaginous cells
Pycnosorus_thompsonianus	Pycnosorus thompsonianus	Pycnosorus thompsonianus J.Everett & Doust	Everett_1992_pycno	Ascending or erect herb	35	Dense, appressed, fine woolly	Linear	null	Broad-acute	null	null	10	100	1	5	null	null	Dense, appressed, fine woolly	Dense, appressed, fine woolly	Globose or slightly ovoid	Compound	4	null	4	12	null	null	null	null	Narrow-ovate	Scarious margin	Brown	Dense, woolly, glandular	null	null	null	null	null	Golden-yellow	1	1.5	0.5	0.5	null	null	null	null	null	Long appressed dense silky hairs
Rhetinocarpha_suffruticosa	Rhetinocarpha suffruticosa	Rhetinocarpha suffruticosa (Benth.) Paul G.Wilson & M.A.Wilson	Wilson_2006	Woody perennial	80	null	linear-terete, linear, narrowly oblong	null	shortly apiculate	null	revolute	10	30	null	null	null	null	glabrous and glossy	densely silky villous	terminal	compound	null	null	null	20	0.3	null	0.3	null	curved, cartilaginous base, slender terete glandular claw, and white ovoid apex	narrow scarious	milky white	woolly	yes	no	no	yes	null	null	1	2	null	0.6	broadly cylindrical	no	no	no	reddish brown	smooth
Rhodanthe_collina	Rhodanthe collina	Rhodanthe collina Paul G.Wilson	Wilson_1992_exHelipterum	Annual herb	20	Septate hairs, sessile globular glands	Linear to narrow-oblong or spatulate	Entire	Obtuse	Null	Entire, often recurved	8	15	0.5	2	Null	Null	Glabrous	Sessile globular glands, few septate hairs	Solitary capitula	Simple	Null	Null	Null	Null	Null	6	Null	Null	Elliptic	Null	Pale brown, white (inner)	Glabrous	No	No	No	Yes	Null	Yellow	Null	2	Null	Null	Obovoid	Null	Null	Null	Very dark reddish brown	Densely white-hirsute, myxogenic
Rhodanthe_corymbosa	Rhodanthe corymbosa	Rhodanthe corymbosa (A.Gray) Paul G.Wilson	Wilson_unpublished	annual herb	25	sparsely woolly	linear to narrow oblong	null	acuminate	null	null	10	20	null	null	null	null	moderately woolly	moderately woolly	corymbose	null	null	null	null	null	null	null	null	null	null	ciliate	straw-coloured	sparsely woolly otherwise glabrous	no	no	no	yes	null	null	1.5	1.5	null	null	narrow-turbinate	no	no	no	null	shortly and sparsely hirtellous
Rhodanthe_cremea	Rhodanthe cremea	Rhodanthe cremea Paul G.Wilson	Wilson_1992_exHelipterum	Annual herb	25	Woolly near apex, otherwise glabrous	Linear to narrow-obovate	Entire	Acute to obtuse	Null	Entire	Null	30	Null	Null	Null	Null	Null	Null	Solitary capitula	Simple	Null	Null	Null	Null	Null	20	Null	Null	Broad-ovate to broad-elliptic	Scarious or papery	Pale brown, mauve apex, dark purple band	Glabrous	Yes	Null	Null	Yes	Pale cream with dark purple band at base	Dark reddish brown	Null	2.5	Null	Null	Compressed turbinate	Yes	No	No	Null	Silky on abaxial face, hirsute on adaxial face
Rhodanthe_psammophila	Rhodanthe psammophila	Rhodanthe psammophila Paul G.Wilson	Wilson_unpublished	annual herb	40	woolly	linear to narrow-oblong	null	acuminate	null	null	null	60	null	null	null	null	woolly, minutely glandular	woolly, minutely glandular	pedunculate subglobular heads	dense clusters	null	null	null	null	3	4	null	null	obovate	null	white	woolly	no	no	null	yes	null	null	null	2.5	null	null	compressed obovoid	yes	null	null	null	sparsely and minutely puberulous
Rhodanthe_pygmaea	Rhodanthe pygmaea	Rhodanthe pygmaea (DC.) Paul G.Wilson	Wilson_unpublished	annual	6	sparsely cottony	linear	null	null	null	revolute	5	10	null	null	null	null	null	null	solitary or small corymbs	null	null	null	null	null	6	9	null	null	elliptic	null	pale brown	very sparsely cottony	null	null	null	yes	null	null	2	null	null	null	narrow turbinate	null	null	null	null	silky villous
Rhodanthe_sphaerocephala	Rhodanthe sphaerocephala	Rhodanthe sphaerocephala Paul G.Wilson	Wilson_1992_exHelipterum	Annual herb	25 cm	Woolly	Very narrow-oblong	Simple	Null	Null	Entire	Null	10 mm	Null	1 mm	Null	Null	Woolly	Woolly	Solitary capitula	Simple	Null	Null	Null	10 mm	Null	5 mm	Null	Null	Obovate	Woolly ciliate on distal margins	Glossy, straw-coloured	Woolly	No	No	No	Yes	Null	Null	Null	2 mm	Null	Null	Ellipsoidal	Null	No	No	Pale brown	Dense long-silky to base
Rhodanthe_spicata	Rhodanthe spicata	Rhodanthe spicata (Steetz) Paul G.Wilson	Wilson_unpublished	annual	30	cobwebby	narrow-linear to filiform	null	null	null	null	30	100	null	null	null	null	null	null	racemose	simple	null	null	null	null	null	null	null	null	broad elliptic	scarious	pale brown	null	null	null	null	yes	null	null	null	2	null	null	narrow obovate	null	null	null	null	null
Roldana_petasitis	Roldana petasitis	Roldana petasitis (Sims) H.Rob. & Brettell	Muelleria_24	Shrub	300 cm	Short coarse hairs	Sub-orbicular to broad-ovate	null	null	Cordate	Finely denticulate	80 mm	150 mm	null	null	50 mm	150 mm	null	null	null	null	9 mm	11 mm	3 mm	5 mm	null	null	null	null	null	null	null	null	null	Yes	null	Yes	Yellow	null	2.5 mm	4.5 mm	null	null	Obloid	null	null	Yes	Yellowish	Glabrous
Senecio_amygdalifolius	Senecio amygdalifolius	Senecio amygdalifolius F.Muell.	Muelleria_24	perennial	300	villous, + glabrous	null	null	null	without auricles	crowded serrulations	null	200	null	null	null	null	null	null	several to many per stem	null	null	null	null	null	7	10	3	5	null	null	null	null	null	yes	null	null	null	null	4	6	null	null	narrow-obloid	null	null	null	null	null
Senecio_barkhausioides	Senecio barkhausioides	Senecio barkhausioides Turcz.	Muelleria_24	null	60	densely hispid basally	null	undivided or lobate	null	without auricles	entire or with a few teeth	null	150	null	null	null	null	hispid or sometimes upper-stem leaves glabrous	glabrous or with coarse hairs on midrib and major veins	several per stem	null	null	null	null	null	null	null	null	null	null	null	null	null	null	null	null	yes	null	null	null	2.5	null	null	narrow-obloid	null	null	null	null	papillose hairs in bands
Senecio_depressicola	Senecio depressicola	Senecio depressicola I.Thomps.	Thompson_2005	Annual	50	Glabrous	Narrow-linear, narrow-triangular, narrow-oblong to linear	Mostly divided, occasionally not	null	Attenuate, becoming dilated	Denticulations, frequent teeth	30	120	null	null	null	null	null	null	null	Inflorescences of (3-)8-20 capitula	null	null	null	null	1	2	0.3	0.7	Narrow-ovate to lanceolate	Subentire	Light or dark brown or hardly marked	Nearly glabrous	no	yes	no	yes	null	null	1.6	2.5	null	null	null	no	no	yes	Olive-brown or dark brown	Papillose
Senecio_distalilobatus	Senecio distalilobatus	Senecio distalilobatus I.Thomps.	Thompson_2004i	perennial herb	150 cm	moderately coarse-hairy, density reducing upwards, rarely nearly glabrous throughout	narrow-oblong to narrow-elliptic	lobate to subpinnatisect	null	attenuate or leaves above mid stem usually auriculate	scattered denticulations or teeth	60	120	null	null	null	null	coarse-hairy, occasionally nearly glabrous	coarse-hairy, cobwebby overlay over coarse hairs (occasionally nearly glabrous)	corymbose	simple	5	7	1	1.5	5	7	null	null	null	sparsely hairy or glabrous at anthesis	green, sometimes purplish, commonly minutely black at tip	glabrous	no	no	yes	yes	null	null	2	2.8	null	null	narrow obloid to narrow-ellipsoid	no	no	yes	medium to dark red-brown	relatively fine papillose hairs in lines or somewhat scattered
Senecio_dolichocephalus	Senecio dolichocephalus	Senecio dolichocephalus I.Thomps.	Thompson_2004i	Herbs	60	Woolly, appressed-cottony, sparsely cottony, glabrous	Oblanceolate to very narrow elliptic	Not dissected, coarse-dentate to lobate	null	Attenuate	Denticulations or teeth	30	150	null	null	null	null	Scabridulous, transiently sparsely cobwebby, glabrous	Coarse-hairy, weak cobwebby overlay	Overtopping marked	null	null	null	null	null	8.5	12	1.5	2	Erect	null	Green or partially purple, minutely black at tip	Glabrous	null	null	null	null	null	null	3	4	null	null	Weakly lageniform	null	null	null	Reddish or brown, sometimes green	Papillose hairs
Senecio_gilbertii	Senecio gilbertii	Senecio gilbertii Turcz.	Lander_FloraofthePerthRegion	Erect-perennial	150	woolly	obovate	deeply pinnatifid	null	auriculate	toothed	10	140	0.5	30	null	null	null	woolly	corymbs	discoid	5	7	3	7	null	null	null	null	cylindric	scarious, slightly reflexed	null	null	no	no	no	yes	null	null	1.5	1.5	0.5	0.5	cylindric	no	no	yes	greyish with lines of whitish	subappressed hairs between ribs
Senecio_lanibracteus	Senecio lanibracteus	Senecio lanibracteus I.Thomps.	Muelleria_20	Shrub	180	woolly, variably dense and persistent, rarely glabrous, sometimes mildly glaucous	narrow to very narrow-elliptic	undivided or coarse-dentate to lobate	null	attenuate or auriculate	dentate or denticulate, rarely entire	null	100	null	null	null	null	often appressed-woolly at least when young, variably glabrescent, sometimes glabrous	often appressed-woolly at least when young, variably glabrescent, sometimes glabrous	Unit inflorescences of c. 5-40 capitula	null	null	null	null	null	1.2	3	null	null	null	null	pale or orangish	slightly to densely appressed-woolly, variably glabrescent, rarely glabrous	null	null	null	null	null	null	2.5	4	null	null	narrow-obloid	null	null	null	straw-coloured	papillose hairs usually in bands several hairs wide
Senecio_lautus			Lander_FloraofthePerthRegion	Annual herb, perennial herb	70	Glabrous	Linear, narrowly elliptic, obovate, broadly elliptic	Entire, pinnatifid, pinnatipartite	Acute	Narrowed, broadly dilated, auriculate, stem-clasping	Entire, toothed	10	100	0.1	30	Null	Null	Glabrous	Glabrous	Corymbose	Radiate	5	12	0.6	1	Null	Null	Null	Null	Null	Null	Often dark-tipped	Glabrous (when dry: 2-ribbed, outer ones smaller)	Null	Yes	Null	Yes	Yellow	Yellow	2.8	3.2	0.4	0.6	Cylindric	Null	Null	Yes	White	Hairy (rarely glabrous)
Senecio_madagascariensis	Senecio madagascariensis	Senecio madagascariensis Poir.	Thompson_2005	Perennial herb	60	Glabrous	Very narrow-elliptic to linear	Undivided (some leaves divided with 1 or 2 lobes)	Acute	Attenuate	Denticulate or callus-denticulate	30	100	null	null	null	null	Glabrous	Glabrous	In 2-20 capitula	Simple	4	6	3	5	1.5	2	0.5	0.8	Narrow-ovate to lanceolate	Glabrous	Pale or orange below apex	Glabrous	null	yes	null	yes	null	null	1.5	2.2	0.3	0.5	null	null	null	yes	Mid to dark brown	Papillose
Senecio_odoratus	Senecio odoratus	Senecio odoratus Hornem.	FloraOfCentralAustralia	perennial	100	almost glabrous	broad-lanceolate	null	null	broadly auricled	toothed	30	120	null	null	null	null	null	null	corymbose-paniculate	null	7	9	null	null	null	null	null	null	null	null	null	null	null	null	null	similar	null	null	null	null	null	null	null	null	null	null	null	pubescent
Senecio_pilosicristus	Senecio pilosicristus	Senecio pilosicristus I.Thomps.	Thompson_2004iii	perennial herb	80	glabrous	narrow-obovate to oblanceolate, narrow-elliptic to lanceolate, triangular-lanceolate	dentate to lobate, undivided	null	cuneate to cordate, amplexicaul	coarsely dentate, entire	null	170	null	40	null	null	glabrous	glabrous	2-8(~15) capitula	simple	6	10	5	7	2	4	null	null	null	null	null	null	null	yes	null	yes	yellow	null	4	5	null	null	narrow-obloid	no	no	yes	brown	papillose
Senecio_pinnatifolius_var. capillifolius	Senecio pinnatifolius var. capillifolius	Senecio pinnatifolius var. capillifolius (Hook.f.) I.Thomps.	Thompson_2005	null	80	null	null	bi- or tri-pinnatisect	null	narrow, sometimes attenuate	entire	20	100	null	null	null	null	null	null	inflorescences of 3-15 capitula	null	4	7	3	6	null	null	null	null	narrow-ovate to lanceolate	glabrous or with weak hairs	pigmented purple apically	null	null	yes	null	null	null	null	2	3	null	null	null	null	null	null	brown	papillose
Senecio_pinnatifolius_var. maritimus	Senecio pinnatifolius var. maritimus	Senecio pinnatifolius var. maritimus (Ali) I.Thomps.	Thompson_2005	null	40	null	obovate to oblanceolate, spathulate or oblong to narrow-linear	undivided or divided	null	attenuate to cuneate	entire or denticulate	4	50	null	null	1	8	null	null	null	null	4	7	3	6	1.5	2.5	0.8	1.5	narrow-ovate	glabrous or hairy	light or dark purple apically, with mark c. 0.5 mm long, or unpigmented	null	null	null	null	null	null	null	2	3	null	null	null	null	null	null	olive-brown, brown or golden	papillose hairs in broad bands
Senecio_primulifolius	Senecio primulifolius	Senecio primulifolius F.Muell.	Muelleria_24	perennial herb	30	somewhat hairy	cordate	undivided	null	cordate	crenate or dentate	null	220	null	null	null	null	somewhat appressed-cobwebby or woolly	somewhat woolly	null	null	null	null	null	null	7	10	3	5	null	null	null	nearly glabrous	null	yes	null	null	null	null	null	34	null	null	narrow-obloid	no	no	no	null	glabrous
Senecio_psilophyllus	Senecio psilophyllus	Senecio psilophyllus I.Thomps.	Thompson_2004i	null	40	glabrous	linear to narrow-linear	not dissected	null	cuneate	callus-denticulate or with a few remote teeth	100	130	null	null	null	null	glabrous or short, coarse hairs on margin	glabrous or short, coarse hairs on margin	several to many capitula	null	null	null	null	null	6	7.5	1.3	1.6	null	glabrous at anthesis	green (sometimes minutely black at tip and/or purple in a zone c. 1 mm long below tip)	glabrous	no	null	null	null	null	null	3	3.5	null	null	lageniform	null	no	yes	light brown	papillose
Senecio_tuberculatus	Senecio tuberculatus	Senecio tuberculatus Ali	Thompson_2004iii	annuals	50	sparse hairs	elliptic	pinnatisect or bipinnatisect	null	narrow	entire, dentate, or divided	null	150	null	null	null	null	null	null	unit inflorescences of 3-30 capitula	null	4	6	6	10	null	null	null	null	null	null	null	sparse hairs	null	yes	null	yes	yellow	null	4	7	null	null	narrowly lageniform	null	null	null	orange-brown	translucent granule-like papillae
Senecio_velleioides	Senecio velleioides	Senecio velleioides A.Cunn. ex DC.	Thompson_2004iii	perennial herb	200	glabrous	narrow-elliptic to narrow-oblong	undivided	null	strongly cordate	entire or dentate	null	200	null	null	null	null	glabrous	glabrous	unit inflorescences of 5-80 capitula	null	null	null	null	null	null	null	null	null	null	null	null	null	null	yes	null	null	yellow	null	2	4	null	null	obloid to narrow-obloid	null	null	yes	brown	papillose hairs in grooves of ridges or glabrous
Sigesbeckia_orientalis	Sigesbeckia orientalis	Sigesbeckia orientalis L.	FloraOfCentralAustralia	erect branched pubescent annual	less than 100 cm	pubescent	broad-ovate to lanceolate	null	null	null	null	40	100	null	null	null	null	null	null	null	null	null	null	6	12	4	5	null	null	oblanceolate, boat-shaped	null	null	chaffy	null	yes	null	null	yellow	null	3	4	null	null	null	null	null	null	black	null
Sphaeranthus_indicus	Sphaeranthus indicus	Sphaeranthus indicus L.	FloraOfCentralAustralia	aromatic annuals	50	pubescent	oblanceolate to oblong-obovate	null	null	tapering to base	sharply but not pungently toothed	null	70	null	null	null	null	null	null	null	null	null	null	10	15	null	null	null	null	linear-lanceolate	ciliate	null	null	null	null	yes	yes	null	null	null	null	null	null	null	null	null	null	null	null
Streptoglossa	Streptoglossa	Streptoglossa Steetz	FloraOfCentralAustralia	annual or perennial herb on shrub	null	septate, curly hairs and glands	null	null	null	null	serrate	null	null	null	null	null	null	null	null	simple	simple	7	20	null	null	null	null	null	null	null	null	null	glabrous or variously pubescent or glandular	no	yes	null	yes	pink to purple	pink to purple	null	null	null	null	cylindrical to ovoid	no	no	yes (in some species)	null	variously pubescent
Streptoglossa_liatroides	Streptoglossa liatroides	Streptoglossa liatroides (Turcz.) Dunlop	Dunlop_1981	Short-lived perennial herb	50	pilose, glandular	oblanceolate to spathulate	null	acute to obtuse	attenuate	irregularly serrate or entire	10	50	2	15	null	null	null	null	on long branches	null	null	null	null	null	11	17	null	null	null	ciliate	null	glabrescent to villous, sparsely glandular	null	yes	null	yes	null	null	2.5	4	null	null	null	null	null	yes	null	sericeous
Trichanthodium	Trichanthodium	Trichanthodium Sond. & F.Muell.	Short_2015	Annual herb	null	Glabrous, lanate or tomentose	null	null	Hyaline (uppermost)	null	Entire	null	null	null	null	null	null	null	null	Compound head	null	null	null	null	null	null	null	null	null	null	null	Primarily hyaline and yellow in the upper part	null	null	null	null	Yes	null	Yellow	null	null	null	null	Obovoid	Often somewhat flattened	null	null	null	mucilage-producing cells
Trichanthodium_baracchianum	Trichanthodium baracchianum	Trichanthodium baracchianum (Ewart & Jean White) P.S.Short	Short_2015	Herb	10	Glabrous or lanate	Narrowly oblong to linear, elliptic, ovate to lanceolate	null	Short mucro	null	null	4.5	12	0.5	2.2	null	null	Glabrous or sparsely lanate	Glabrous or sparsely lanate	Compound heads	Compound	4	7	5	11	null	null	null	null	null	null	null	Outer ones densely hairy at apex, inner ones sparsely hairy at apex	No	null	null	null	null	null	1.3	1.5	null	null	null	null	null	null	null	null
Vittadinia	Vittadinia	Vittadinia A.Rich.	FloraOfCentralAustralia	Perennial herb or undershrubs	null	null	null	Entire to lobed	null	null	null	null	null	null	null	null	null	null	null	Simple, solitary, or in an inflorescence	Simple	null	null	null	null	null	null	null	null	null	Scarious margins	null	Herbaceous	No	Yes	null	Yes	null	null	null	null	null	null	Terete or compressed	Yes	No	null	null	Variously hairy
Xerochrysum_papillosum	Xerochrysum papillosum	Xerochrysum papillosum (Labill.) R.J.Bayer	Collins_2022	perennial herb	null	cobwebby, hirsute, hispid, glabrescent, with glands	spathulate (basal), oblanceolate to lanceolate (cauline)	null	apiculate, mucronate	amplexicaul (basal), subauriculate (cauline)	cobwebby, hispid (basal), cobwebby, hispid, scabrid (cauline)	50 (basal), 35 (cauline)	120 (basal), 150 (cauline)	10 (basal), 3 (cauline)	20 (basal), 10 (cauline)	null	null	hispid, with glands	with glands (basal), scattered septate trichomes and glands (cauline)	paniculate, solitary	null	null	null	35	55	10	35	null	null	broad-ovate (outer), narrow ovate to lanceolate (medial)	fimbriate, hispid	pink, brown, straw-coloured (outer), white or yellow (medial)	hispid, smooth (outer)	null	null	null	null	null	null	null	2.8	null	1	null	null	null	null	brown	idioblasts present
Xerochrysum_subundulatum	Xerochrysum subundulatum	Xerochrysum subundulatum (Sch.Bip.) R.J.Bayer	Collins_2022	Perennial herb	null	cobwebby, woolly, or glabrescent, and with glands	obovate to spatulate, oblanceolate to obovate	null	apiculate, mucronate	amplexicaul, attenuate	cobwebby, villous, hispid	20	90	5	20	null	null	cobwebby, hispid, and with glands	glands, cobwebby or villous, hirsute, glabrescent	solitary capitula	simple	null	null	35	50	null	null	null	null	ovate to broad-ovate, narrow ovate to lanceolate	hispid	orange, brown, or straw-coloured (outer), yellow (medial)	hispid, scabridulous, with glands	null	null	null	null	null	null	null	3	null	1	cross-section with oblique angles	null	null	null	brown	idioblasts present
Score error type
Angianthus_brachypappus
Angianthus_glabratus																										misapplied	misapplied																		hallucinated	hallucinated	hallucinated
Angianthus_prostratus																																		wrong
Athrixia																														partial	partial		misapplied
Brachyscome_dentata								partial										partial	partial					missing									misapplied
Brachyscome_diversifolia
Brachyscome_lineariloba																		partial	missing
Brachyscome_microcarpa									misapplied
Brachyscome_muelleri							misapplied							misapplied	misapplied
Brachyscome_papillosa
Brachyscome_trachycarpa
Brachyscome_whitei									misapplied
Calocephalus_sonderi
Calotis_hispidula							partial
Calotis_inermis													misapplied				misapplied
Cassinia_aculeata																					wrong but understandable given confusing wording														wrong			wrong
Cassinia_cunninghamii							misapplied		partial																														misapplied								hallucinated
Cassinia_quinquefaria
Centaurea
Cephalosorus_carpesioides						misapplied												misapplied
Chondrilla_juncea																										misapplied	misapplied
Chrysanthemum_segetum											misapplied
Conyza_albida																					wrong but understandable given confusing wording														wrong but understandable given confusing wording
Cotula_australis									misapplied																										wrong
Cotula_bipinnata									misapplied
Craspedia_lamicola
Eclipta
Erectites								misapplied																														hallucinated
Erigeron_pappocromus																								misapplied
Galinsoga_parviflora																																																misapplied	missing
Gnaphalium_coarctatum																					wrong but understandable given confusing wording
Gynura_drymophila																										misapplied	misapplied								wrong			hallucinated
Helianthus																					wrong
Helianthus_tuberosus
Helichrysum_bilobum									missing
Helichrysum_cassinioides																										misapplied	misapplied
Helichrysum_cassiope																					wrong					misapplied	misapplied
Helichrysum_cuneifolium
Helichrysum_gunnii_gunnii																										misapplied	misapplied
Helichrysum_monochaetum																																	wrong
Helichrysum_tesselatum
Helichrysum_tuckeri
Helipterum_maryonii																										misapplied	misapplied
Helipterum_tenellum
Helminthotheca_echioides																																											partial
Hypochaeris_glabra																										misapplied	misapplied
Ixiolaena_brevicompata
Leucophyta_brownii
Millotia																					wrong																												partial
Millotia_dimorpha																																								partial	partial	missing	missing
Millotia_greevesii																																						hallucinated
Millotia_steetziana																																				wrong
Millotia_tenuifolia																										misapplied	misapplied
Myriocephalus_stuartii
Notisia
Olearia_phlogopappa_gunniana																										missing	missing
Olearia_rugosa_rugosa
Osteospermum_clandestinum																																					missing
Ozothamnus_reflexifolius												unit error	unit error	unit error	unit error							wrong	wrong	misapplied	misapplied
Petasites
Pithocarpa																					wrong
Pithocarpa_corymbulosa					missing																									misapplied										missing	missing
Pluchea_baccharoides
Pluchea_dentex																																			wrong	wrong but understandable given confusing wording
Pluchea_ferdinandimuelleri
Pluchea_indica						partial															wrong
Podolepis_arachnoidea																											misapplied			misapplied					missing
Podolepis_aristata							partial
Podolepis_gracilis																																									OCR error
Podolepis_rugata
Podotheca_uniseta
Podotheca_wilsonii																														partial		misapplied			wrong
Pogonolepis
Pycnosorus_thompsonianus						misapplied
Rhetinocarpha_suffruticosa																										wrong		wrong						wrong
Rhodanthe_collina
Rhodanthe_corymbosa
Rhodanthe_cremea																																		wrong				misapplied
Rhodanthe_psammophila
Rhodanthe_pygmaea																										misapplied	misapplied					partial
Rhodanthe_sphaerocephala
Rhodanthe_spicata
Roldana_petasitis																																										missing	missing
Senecio_amygdalifolius																										misapplied	misapplied	misapplied	misapplied
Senecio_barkhausioides				missing																		missing	missing
Senecio_depressicola							partial																			misapplied	misapplied	misapplied	misapplied	misapplied	misapplied	misapplied	misapplied
Senecio_distalilobatus																										misapplied	misapplied				misapplied
Senecio_dolichocephalus																				wrong						misapplied	misapplied	misapplied	misapplied							missing
Senecio_gilbertii																					wrong									misapplied
Senecio_lanibracteus																										misapplied	misapplied					misapplied
Senecio_lautus																					wrong
Senecio_madagascariensis																										misapplied	misapplied	misapplied	misapplied	misapplied		misapplied
Senecio_odoratus
Senecio_pilosicristus																										misapplied	misapplied
Senecio_pinnatifolius_var. capillifolius																														misapplied	misapplied	misapplied
Senecio_pinnatifolius_var. maritimus																										misapplied	misapplied	misapplied	misapplied	misapplied	misapplied	misapplied			missing
Senecio_primulifolius																										misapplied	misapplied	misapplied	misapplied												OCR error
Senecio_psilophyllus																										misapplied	misapplied	misapplied	misapplied							missing
Senecio_tuberculatus
Senecio_velleioides																						missing	missing
Sigesbeckia_orientalis																																	misapplied
Sphaeranthus_indicus												missing																											missing
Streptoglossa										missing																																		misapplied
Streptoglossa_liatroides																										misapplied	misapplied
Trichanthodium									partial
Trichanthodium_baracchianum
Vittadinia																																	wrong
Xerochrysum_papillosum																										misapplied	misapplied
Xerochrysum_subundulatum											misapplied
Character group				growth, stem, capitulescence	growth, stem, capitulescence	growth, stem, capitulescence	leaves	leaves	leaves	leaves	leaves	leaves	leaves	leaves	leaves	leaves	leaves	leaves	leaves	growth, stem, capitulescence	capitulum and bracts	capitulum and bracts	capitulum and bracts	capitulum and bracts	capitulum and bracts	capitulum and bracts	capitulum and bracts	capitulum and bracts	capitulum and bracts	capitulum and bracts	capitulum and bracts	capitulum and bracts	capitulum and bracts	capitulum and bracts	florets	florets	florets	florets	florets	cypsela	cypsela	cypsela	cypsela	cypsela	cypsela	cypsela	cypsela	cypsela	cypsela
Character class				shapes	dimensions	indumentum	shapes	shapes	shapes	shapes	shapes	dimensions	dimensions	dimensions	dimensions	dimensions	dimensions	indumentum	indumentum	shapes	dimensions	dimensions	dimensions	dimensions	dimensions	dimensions	dimensions	dimensions	dimensions	shapes	shapes	colour	indumentum	presence yes/no	presence yes/no	presence yes/no	presence yes/no	colour	colour	dimensions	dimensions	dimensions	dimensions	shapes	presence yes/no	presence yes/no	presence yes/no	colour	indumentum
			sum
misapplied			107	0	0	2	2	1	4	0	2	0	1	1	1	0	1	1	0	0	0	0	0	2	1	22	23	7	7	7	4	6	4	0	0	0	0	1	1	0	0	0	0	1	0	0	0	1	0
hallucinated			7	0	0	0	0	0	0	0	0	0	0	0	0	0	0	0	0	0	0	0	0	0	0	0	0	0	0	0	0	0	0	0	0	0	0	3	0	0	0	0	0	0	1	1	2	0	0
wrong			25	0	0	0	0	0	0	0	0	0	0	0	0	0	0	0	0	1	7	1	1	0	0	1	0	1	0	0	0	0	2	3	5	1	0	1	0	0	0	0	0	0	0	0	0	0	0
partial			18	0	0	1	3	1	2	0	0	0	0	0	0	0	0	2	1	0	0	0	0	0	0	0	0	0	0	2	1	1	0	0	0	0	0	0	0	1	1	0	1	0	0	0	0	0	1
missing			32	1	1	0	0	0	1	1	0	1	0	0	0	0	0	0	1	0	0	2	2	1	0	1	1	0	0	0	0	0	0	0	2	2	1	0	1	1	1	2	2	0	0	0	0	0	1
wrong but understandable given confusing wording			5	0	0	0	0	0	0	0	0	0	0	0	0	0	0	0	0	0	3	0	0	0	0	0	0	0	0	0	0	0	0	0	1	1	0	0	0	0	0	0	0	0	0	0	0	0	0
unit error			4	0	0	0	0	0	0	0	0	1	1	1	1	0	0	0	0	0	0	0	0	0	0	0	0	0	0	0	0	0	0	0	0	0	0	0	0	0	0	0	0	0	0	0	0	0	0
OCR error			2	0	0	0	0	0	0	0	0	0	0	0	0	0	0	0	0	0	0	0	0	0	0	0	0	0	0	0	0	0	0	0	0	0	0	0	0	0	2	0	0	0	0	0	0	0	0
			200
[truncated: 5 more columns]

## Sheet: ChatGPT_repeat
Taxon	Reference	Growth form or life cycle (e.g., annual herb, perennial herb, subshrub, shrub, tree);	Overall plant height, maximum or upper limit (in cm);	Stem indumentum or hairs (e.g., glandular, eglandular, woolly, cottony, arachnose, lanate, septate hairs, or glabrous);	Leaf shape (e.g., linear, lanceolate, ovate, elliptic, obovate, oblanceolate);	Leaf division (e.g., lobed, compound, palmate, pinnate, bipinnate);	Leaf apex shape (e.g., acute, obtuse, rounded, acuminate, attenuate);	Leaf base shape (e.g., acute, obtuse, rounded, attenuate, cordate);	Leaf margin shape (e.g., serrate, crenate, undulate, entire);	Leaf length minimum or lower limit (in mm);	Leaf length maximum or upper limit (in mm);	Leaf width minimum or lower limit (in mm);	Leaf width maximum or upper limit (in mm);	Petiole length minimum or lower limit (in mm);	Petiole length maximum or upper limit (in mm);	Indumentum or hairs on leaf adaxial or upper side (e.g., glandular, eglandular, woolly, cottony, arachnose, lanate, septate hairs, or glabrous);	Indumentum or hairs on leaf abaxial or lower side (e.g., glandular, eglandular, woolly, cottony, arachnose, lanate, septate hairs, or glabrous);	Capitulescence, conflorescence, or arrangement of capitula or flowering heads (e.g., paniculate, corymbose, racemose, solitary capitula);	Capitulum or flowering head composition (simple versus compound [also known as glomerule]);	Capitulum or flowering head length, minimum or lower limit (in mm);	Capitulum or flowering head length, maximum or upper limit (in mm);	Capitulum or flowering head width or diameter, minimum or lower limit (in mm);	Capitulum or flowering head width or diameter, maximum or upper limit (in mm);	Length of phyllaries or involucral bracts or capitular bracts, minimum or lower limit (in mm);	Length of phyllaries or involucral bracts or capitular bracts, maximum or upper limit (in mm);	Width of phyllaries or involucral bracts or capitular bracts, minimum or lower limit (in mm);	Width of phyllaries or involucral bracts or capitular bracts, maximum or upper limit (in mm);	Shape of phyllaries or involucral bracts or capitular bracts;	Margin of phyllaries or involucral bracts or capitular bracts;	Colour of phyllaries or involucral bracts or capitular bracts;	Indumentum or hairs on phyllaries or involucral bracts (e.g., glandular, eglandular, woolly, cottony, arachnose, lanate, septate hairs, or glabrous);	Receptacle bracts or paleae present (yes or no);	Ray florets or ligulate florets present (yes or no);	Female-only filiform florets present (yes or no);	Bisexual, tubular disk florets present (yes or no);	Colour of rays, ray florets, or ligules;	Colour of disk florets;	Cypsela or achene length, minimum or lower limit (in mm);	Cypsela or achene length, maximum or upper limit (in mm);	Cypsela or achene width or diameter, minimum or lower limit (in mm);	Cypsela or achene width or diameter, maximum or upper limit (in mm);	Cypsela or achene shape (e.g., cylindrical, ovoid, obovoid, fusiform);	Cypsela or achene flattened or compressed (yes or no);	Cypsela or achene winged (yes or no);	Cypsela or achene has longitudinal ribs (yes or no);	Cypsela or achene surface colour;	Cypsela or achene hairs or indumentum (e.g., papillose, twin hairs, myxogenic hairs, glandular, or glabrous);	Pappus present (yes or no);	Pappus type (bristles, scales, awns, crown);
Angianthus_brachypappus	FloraOfCentralAustralia	null	13	null	oblanceolate, linear, narrow-elliptic	null	null	null	null	10	30	1	5	null	null	null	null	null	compound	10	29	5	8	null	null	null	null	concave, flat	null	null	null	null	null	null	null	null	null	null	null	null	null	null	null	null	null	null	null	yes	cup-shaped
Angianthus_glabratus	Short_1983	annual herb	16	glabrous or slightly hairy	cylindrical	null	not mucronate; sometimes with a hyaline appendage	null	null	4	16	1	1	null	null	glabrous	glabrous	null	compound	10	34	4	6	1.8	2.5	1	1.6	ovate or oblong	null	null	glabrous or variably hairy toward the apex	yes	no	no	yes	null	null	0.5	0.8	0.3	0.3	obovoid	null	null	null	null	papillose	yes	scales
Angianthus_prostratus	Short_1983	Annual herb	23 cm	Hairy	Linear or oblanceolate	null	Mucronate	null	null	5 mm	20 mm	0.5 mm	2 mm	null	null	Hairy	Hairy	null	Compound	5 mm	10 mm	5 mm	11 mm	2.5 mm	3.4 mm	0.7 mm	1.1 mm	Narrowly elliptic, elliptic, obovate, oblanceolate	null	null	Hairy	No	No	No	Yes	null	null	0.7 mm	0.9 mm	0.5 mm	0.5 mm	Obovoid	No	No	No	null	Papillose	No	null
Athrixia	FloraOfCentralAustralia	annual herb	null	null	null	null	null	null	entire	null	null	null	null	null	null	null	null	solitary capitula	simple	null	null	null	null	null	null	null	null	subulate	scarious	herbaceous	plumose	no	no	yes	yes	null	null	null	null	null	null	fusiform	no	no	no	null	papillose	yes	bristles
Brachyschome_dentata	Short_2014	Perennial herb or robust annual	45	Cottony, eglandular, septate hairs	Linear or oblanceolate	Often tri-lobed	null	null	Entire	20	105	1	28	null	null	Glabrous or with scattered cottony hairs	null	null	null	null	null	5.4	10	2.6	5.3	1	2.5	Obovate, elliptic or narrowly elliptic	Scarious, often purplish	Mainly green	Glabrous or with scattered, eglandular, cottony, shortly stalked glandular hairs	No	Yes	No	Yes	White, often or always yellow in bud	null	2.3	4.6	1.6	2.8	Very widely obovate to obovate	Yes	Yes	null	Light brown	Eglandular hairs, apically-curled hair	Yes	Bristles
Brachyschome_diversifolia	Short_2014	Annual or perennial herb	50	Septate eglandular hairs and/or stalked glandular hairs	Spathulate or narrowly obovate	1- or 2-pinnatilobed or pinnatisect	null	Dilating towards the base	null	20	140	5	20	null	null	null	null	null	Simple	null	null	11	18	6.5	10.5	1.5	4	Elliptic to narrowly elliptic or obovate to oblanceolate	Slightly denticulate with glandular hairs	Thin, mainly herbaceous but with hyaline margins and apices; apices sometimes purplish	Stalked glandular and/or septate eglandular hairs present	No	Yes	No	Yes	White	Yellow	1.5	2.7	0.5	1.2	null	No	No	Yes	Pale to dark brown or reddish brown	Tuberculate between the ridges with short, straight or slightly curved, non-bifid eglandular hairs	Yes	Bristles
Brachyschome_lineariloba	Short_2014	Annual herb	16	Mostly glabrous but some septate hairs present	Linear	Entire or 1-pinnatisect	null	null	Entire	10	80	0.4	2	null	null	Subglabrous but some septate hairs present	Subglabrous but some septate hairs present	null	Simple	null	null	2.2	12	2.3	6.8	1	4.3	Obovate to elliptic or somewhat oblong	Scarious	Often purplish	Glabrous	No	Yes	No	Yes	White	Yellow	2.1	4.2	1.2	2.6	Somewhat obtriangular	No	No	Yes	Yellow brown to dark brown	Eglandular, biseriate, apically-curled silky white	Yes	Scale-like bristles
Brachyschome_microcarpa	Short_2014	Perennial and possibly annual herb	40	Subglabrous to prominently glandular-hairy	Spathulate or linear-oblanceolate	Lobed	Acute to obtuse	Tapering to distinct, petiole-like bases	Entire or with smaller teeth-forming incisions	15	130	5	25	Null	Null	Glabrous or with sparse indumentum of glandular hairs	Glabrous or with sparse to dense indumentum of glandular hairs	Null	Simple	Null	Null	4	4.5	2.3	4.5	0.9	1.8	Elliptic to narrowly elliptic, obovate to oblanceolate or ovate	Entire or slightly serrated	Hyaline, sometimes purplish	Sparse to somewhat dense indumentum of stalked glandular hairs	No	Yes	No	Yes	White, mauve or pink	Yellow	1.05	2	0.53	1.15	Obovate	Yes	No	No	Yellow-brown to dark brown to black	Tubercles, eglandular biseriate hairs	Yes	Crown
Brachyschome_muelleri	Short_2014	Ephemeral herb	23	Glabrous except septate hairs	Ovate to triangular	1-pinnatisect	null	null	Entire or with small teeth	25	85	1	4	null	null	Glabrous	Glabrous	null	null	null	null	4	7	2.2	4.7	0.8	1.8	Elliptic to oblanceolate	Hyaline	null	Glandular, minute	null	Yes	null	Yes	White or pale mauve	Yellow	1.4	2	null	null	Circular in outline	null	Yes	Yes	Black or brownish black	Biseriate, curved eglandular	No	null
Brachyschome_papillosa	Short_2014	Annual herb	40	Stalked, glandular hairs and cottony hairs	Linear or linear-oblanceolate	Entire or with 3-7 lobes	null	Dilating somewhat at the base	Entire	8	70	1	11	null	null	Stalked, glandular hairs	Cottony, eglandular hairs	null	null	null	null	5	10	3	5	0.8	1.8	Obovate to oblanceolate or elliptic to narrowly elliptic	Scarious, often apically purplish	Mainly green	Stalked, glandular hairs	No	Yes	No	Yes	White or somewhat mauve, drying yellow	Yellow or sometimes greenish	2.2	3.2	1.85	3.2	Oblate to widely elliptic or widely obovate	Yes	Yes	Yes	Pale brown	Longitudinal rows of tubercles, eglandular hairs	Yes	Bristles
Brachyschome_trachycarpa	Short_2014	Perennial herb or subshrub	45	Glabrous or with scattered, stalked glandular hairs	Linear or linear-oblanceolate	Sometimes with 1-4 (6) lateral lobes	Submucronate	Null	Entire	3	50	0.5	2.5	Null	Null	Glabrous or with shortly stalked glandular hairs	Glabrous or with shortly stalked glandular hairs	Null	Null	Null	Null	3	5	1.8	3.2	0.5	1	Elliptic or obovate	Scarious, often purplish	Mainly green	Stalked glandular hairs	No	Yes	No	Yes	White, pale blue, mauve, pale violet, or purple	Yellow	1.4	1.7	0.55	0.7	Obovate	Yes	No	No	Shades of brown or grey-brown	Biseriate, curving to apically curled, whitish eglandular hairs	Yes	Crown
Brachyschome_whitei	Short_2014	Annual herb	30	Glabrous to manifestly hairy; glandular, septate hairs, woolly	Spathulate, subspathulate, linear-oblanceolate	Lobed	Acute to obtuse	Slightly dilated	Lobed, with teeth	13	70	5	20	5	40	Glandular, septate hairs, glabrous	Glandular, septate hairs, glabrous	null	null	null	null	3.1	8	2.3	6.4	0.8	2.1	Elliptic to narrowly elliptic, ovate or obovate to oblanceolate	Thinly herbaceous, hyaline margins	Purplish	Stalked glandular hairs	No	Yes	No	Yes	White, blue, pale to dark mauve, mauve-blue, pink, pale violet, lavender, lilac	Yellow	1.3	1.95	1.05	1.95	Very widely obovate to obovate or widely elliptic or subcircular	No	Yes	Yes	null	Eglandular hairs	Yes	Crown
Calocephalus_sonderi	Short_2015	annual herb	45	hairy	oblanceolate	null	hyaline appendage	dilated	entire	5	63	2	5	null	null	tomentose	tomentose	scattered	compound	6.5	12	6.5	9	1.7	3.5	0.5	0.9	obovate	entire	shades of yellow or white	long hairs extending from near the apex	no	no	no	yes	null	null	0.6	1	0.35	0.4	obconic	no	no	no	brown	myxogenic and with globose myxogenic twin hairs	yes	bristles
Calotis_hispidula	FloraOfCentralAustralia	annual	15	scabrous-pubescent	cuneate to oblanceolate	null	3-5-toothed	null	null	10	20	null	null	null	null	null	null	subsessile	null	null	null	null	null	null	null	null	null	lanceolate	null	null	very scabrous	null	yes	null	null	yellow	null	null	null	null	null	null	null	null	null	null	null	yes	awns
Calotis_inermis	FloraOfCentralAustralia	annual	30	hairy	lanceolate; broad-cuneate	null	null	stem-clasping	serrate; 5-7-toothed distally	null	45	null	null	null	null	null	null	solitary capitula	simple	null	null	null	null	3.5	4	null	null	lanceolate	entire	null	densely hairy	null	yes	null	null	purple	null	null	2.5	null	null	elliptic	yes	null	null	pale brown	minutely hairy	yes	awns
Cassinia_aculeata	Orchard_2009	Erect shrub	600	Tomentum of 3 hair types	Linear	Null	Blunt	Null	Entire	3	50	0.7	2	Null	Null	Curved hairs	Tomentose, stiff multicellular hairs	Compound cyme	Compound	4	5	60	130	0.8	3.7	0.8	1.2	Narrowly ovate to oblong	Null	Green, pink, white, brown	Glandular and cottony	Yes	No	No	Yes	Null	Creamy white to white	0.5	1	0.25	0.4	Cylindrical (slightly angular)	No	No	No	Olive brown	Sparse, semi-appressed, blunt myxogenic twin hairs	Yes	Bristles
Cassinia_cunninghamii	Orchard_2004iii	Shrub	170 cm	Cottony, with occasional weak emergent spreading hairs	Terete	null	Acute	null	Entire	10 mm	45 mm	0.6 mm	0.7 mm	0 mm (sessile)	0 mm (sessile)	Aculeate, with sparse cottony hairs when young	Cottony	Compound cyme	Compound	3 mm	4 mm	45 mm	120 mm	0.6 mm	3.0 mm	0.5 mm	0.7 mm	Ovate to orbicular and linear-oblong	null	Straw-coloured and creamy subhyaline	Glabrous and glandular	No	No	No	Yes	null	Cream	0.9 mm	1.0 mm	0.3 mm	0.4 mm	Cylindrical	No	No	Yes	Deep reddish purple	Twin hairs	Yes	Bristles
Cassinia_quinquefaria	Orchard_2017	Shrub	200	Sparse to dense spreading aculeate hairs, mostly gland-tipped or almost glabrous, usually somewhat sticky	Very narrowly linear (appearing terete)	null	Acute apiculum, gently recurved	null	Strongly revolute to midrib	25	70	0.7	0.8	null	null	Glabrous, usually sticky	Dense indumentum of white cottony hairs, obscured by revolute margins	Panicle	Simple	3	4	null	null	0.5	3.2	null	null	Ovate, oblong to narrowly ovate	null	Olive-green when fresh, drying straw-coloured	Small golden globular hairs abaxially	Yes	No	No	Yes	null	Creamy white	0.7	0.9	0.3	0.3	Cylindrical	No	No	Yes	Reddish-brown to dark brown, shiny	Glabrous or with sparse twin hairs	Yes	Bristles
Centaurea	FloraOfCentralAustralia	annual herb	null	null	entire or pinnatifid	null	null	null	entire, decurrent	null	null	null	null	null	null	null	null	simple, terminal	simple	null	null	null	null	null	null	null	null	ovoid	null	herbaceous	spiny or with a scarious appendage	yes	no	no	yes	null	null	null	null	null	null	oblong	yes	no	no	null	null	yes	scales
Cephalosorus_carpesioides	Short_1983	annual herb	29	null	elliptic or oblanceolate to obovate	null	very small mucro at the apex	null	null	10	34	0.4	1.3	0	20	variably hairy to almost glabrous	almost glabrous to densely hairy	null	compound	5	14	7	15	3.3	4.2	1	1.8	null	null	null	null	null	null	null	null	null	null	1.9	2.5	0.9	1	obovoid	null	null	null	null	null	yes	cup
Chondrilla_juncea	Lander_FloraofthePerthRegion	Biennial or perennial rhizomatous herb	100	Glabrous or with rigid hairs	Obovate	Runcinate-dentate	Acute	Null	Dentate	40	120	15	45	Null	Null	Glabrous or with a few rigid hairs	Glabrous or with a few rigid hairs	Solitary or in groups of 2-5	Simple	Null	Null	Null	Null	9	12	2.5	5	Linear to narrowly obovate	Null	Null	Glabrous or sparsely hairy	Null	Null	Null	Null	Null	Yellow	8	10	Null	Null	Terete	Null	Yes	Yes	Pale	Null	Yes	Bristles
Chrysanthemum_segetum	Lander_FloraofthePerthRegion	suffrutescent annual	80	glabrous	oblong to obovate	deeply incised-dentate	null	half-clasping	almost entire	10	70	4	15	null	null	glabrous	glabrous	solitary heads	simple	null	null	13	20	null	null	null	null	ovate	margined with pale brown	yellowish green	null	null	yes	null	yes	yellow	yellow	null	null	null	null	null	null	yes	yes	null	null	no	null
Conyza_albida	Lander_FloraofthePerthRegion	annual herb	200	roughly hairy	narrowly elliptic to elliptic	null	null	null	entire or toothed	null	100	null	15	null	null	null	sparsely hairy	pyramidal compound inflorescence	disciform	null	null	null	<10	null	null	null	null	narrowly elliptic	scarious	dark with pale scarious margins	sparingly hairy	null	no	yes	null	null	null	1.3	null	null	null	narrowly elliptic in outline	null	null	null	null	sparsely hairy	yes	bristles
Cotula_australis	Lander_FloraofthePerthRegion	annual	20	lax, spreading hairs	oblong	pinnatisect to bipinnatisect	acute	stem-clasping	entire	10	30	null	null	null	null	null	null	solitary	simple	null	null	2	5	null	null	null	null	linear-oblong	null	null	sparsely hairy or glabrous	no	no	yes	yes	null	yellow	null	null	null	null	obovoid and narrow but turgid	yes and no	yes	no	null	papillose	null	null
Cotula_bipinnata	Lander_FloraofthePerthRegion	annual	20	sparingly pilose or glabrous	linear-subulate	bipinnate	mucronate	broad, half-clasping	toothed	10	20	null	null	null	null	null	null	solitary	simple	null	null	6	8	null	null	null	null	oblong	obtuse	null	null	no	yes	null	yes	null	pale yellow	null	null	null	null	broad	no	no	null	null	glabrous	null	null
Craspedia_lamicola	Everett_1992	null	50	densely woolly	broadly spathulate	null	obtuse	broadly stem-clasping	undulate	40	250	10	40	null	null	septate hairs and long fine hairs	septate hairs and long fine hairs	null	compound	null	null	15	35	null	null	null	null	broadly triangular to ovate	membranous	brown or colourless	glandular and with silky hairs	null	null	null	null	null	null	1	2.5	null	null	null	null	null	null	null	appressed silky hairs	yes	bristles
Eclipta	FloraOfCentralAustralia	annual herb	null	null	null	entire	null	null	somewhat undulate	null	null	null	null	null	null	null	null	simple on axillary peduncles	simple	null	null	null	null	null	null	null	null	oblong to ovate	subequal	herbaceous	null	yes	yes	null	yes	null	null	null	null	null	null	null	null	yes	null	null	papillose	yes	crown
Erectites	Muelleria_24	Annuals or perennial herbs	null	null	null	Pinnate	null	null	null	null	null	null	null	null	null	null	null	null	null	null	null	null	null	null	null	null	null	Fee	null	null	null	null	null	null	null	null	Greenish-white or pinkish	null	null	null	null	Oblong-ellipsoid	null	null	null	null	null	null	null
Erigeron_pappocromus	Forbes_1996	null	23 cm	glabrous	spathulate	entire	obtuse	attenuate	crenulate	7 mm	20 mm	2 mm	11 mm	null	null	glabrous	glabrous	simple capitulum	simple	null	null	11 mm	15 mm	null	null	null	null	linear	hyaline	often purplish	sparsely scabrid	no	yes	no	yes	white or purplish	null	2.5 mm	2.5 mm	null	null	flattened	yes	null	yes	null	null	yes	capillary
Galinsoga_parviflora	Lander_FloraofthePerthRegion	annual herb	60	glabrous or sparsely hairy with appressed or spreading hairs	ovate or narrowly ovate	null	null	null	null	40	70	12	40	null	null	almost glabrous or sparsely appressed hairy	null	leafy cymes	simple	null	null	null	5	null	null	null	null	ovate and slightly concave	null	null	null	null	yes	null	yes	white	yellow	1	1.5	null	null	obovoid	null	null	null	black	scattered white bristles	yes	plumose scales for disc florets
Gnaphalium_coarctatum	Bean_2020	Annual or biennial herb	50	null	Narrowly spathulate	null	null	null	Somewhat crisped	20	120	2	9	null	null	Glabrescent	White-felted	Spiciform, compound panicles	Compound (glomerule)	null	null	null	null	null	null	null	null	Broadly ovate to narrowly elliptic	Translucent	Green, tips reddish purple to golden-brown	Glabrous except at base	null	null	Yes	Yes	null	Whitish, tipped reddish purple	0.5	null	null	null	null	null	null	null	null	Papillose	Yes	Bristles
Gynura_drymophila	Muelleria_24	null	50	Coarse-hairy or glabrous	Oblanceolate	Entire, denticulate, or lobate	null	Auriculate	null	null	150	null	null	null	null	null	null	Few to several	null	10	15	null	null	10	15	null	null	null	null	null	Coarse hairs or glabrous	null	yes	null	null	Yellow to orange-red	null	5	8	null	null	Narrow oblong-ellipsoid	null	no	yes	Dark brown	Glabrous	yes	Bristles
Helianthus	FloraOfCentralAustralia	Large annuals	null	null	null	null	null	null	toothed	null	null	null	null	null	null	null	null	simple, single on terminal peduncles or + paniculate	simple	null	null	null	null	null	null	null	null	null	null	null	null	yes	yes	no	yes	null	null	null	null	null	null	null	yes	no	no	null	pubescent	yes	scales
Helianthus_tuberosus	Lander_FloraofthePerthRegion	Perennial herb	400	Scabrous-hairy	Ovate to oblong	null	Acute to acuminate	Broadly acute, decurrent	Serrate-dentate	60	160	10	50	null	null	Scabrous	Scabrous	Corymbose	Simple	null	null	50	80	null	null	null	null	Narrowly obovate	Ciliate	Dark basally	Scabridulous	null	Yes	null	Yes	Light yellow	Yellow	null	null	null	null	null	null	null	null	Brown	Sparsely patent hairy	null	null
Helichrysum_bilobum	Burbidge_1958	much branched shrub	null	thinly tomentose	linear	null	null	null	revolute	7	25	null	null	null	null	glabrous or minutely scabrid	null	corymbose panicles	null	3	4	null	null	null	null	null	null	oblong laminae	null	stiffly opaque but pale above	thinly tomentose below	null	null	null	null	null	null	null	null	null	null	null	null	null	null	null	glabrous	null	bristles
Helichrysum_cassinioides	Burbidge_1958	erect shrub	null	tomentose branches, webby, glabrescent	linear	null	acute or obtuse apiculate	null	revolute	15	30	null	null	null	null	wool along the midrib	densely tomentose	corymbose or pyramidal clusters	null	null	null	null	null	5	6	null	null	cylindrical to narrow turbinate	slightly striate, thin margins	pale brown	globule hairs on dorsal surfaces	null	null	null	null	null	null	null	null	null	null	null	null	null	null	null	glabrous or minutely hairy	yes	bristles
Helichrysum_cassiope	Burbidge_1958	shrub	150	lanose-tomentose or closely webby	narrow linear	null	obtuse	null	scabrid-wrinkled	2.5	3	null	null	null	null	sparsely hairy	puberulous	corymbs	null	null	null	null	null	3	4	null	null	narrow-turbinate	scarious	pale straw-coloured	null	null	null	null	null	null	null	null	null	null	null	null	null	null	null	null	glabrous or minutely papillose	null	bristles
Helichrysum_cuneifolium	Burbidge_1958	Shrub	300	Flat or almost floccose tomentum	Cuneate	null	Very obtuse	null	Crisped or minutely undulate	20	40	7	10	1.5	4	Glabrous or slightly resinous	Flat tomentum	Corymbs	null	4	4.5	null	null	null	null	null	null	null	null	Milky white laminae (inner)	Slightly and loosely woolly (outer); sparsely woolly-villous (inner, back)	null	null	null	4-6	null	null	null	null	null	null	Angular	null	null	null	null	Minutely pubescent	Yes	Bristles
Helichrysum_gunnii_gunnii	Burbidge_1958	shrub	200	arachnoidtomentose	linear-lanceolate	null	null	null	revolute, recurved	10	35	2	3	null	null	sparsely webby, subglabrous	densely tomentose	corymbs	null	null	null	null	null	4	5	null	null	orbicular	null	milky white	arachnoid-tomentose	null	null	null	null	null	null	null	null	null	null	null	null	null	null	null	papillose to pubescent	null	bristles
Helichrysum_monochaetum	FloraOfCentralAustralia	Erect to ascending small woolly herb	15	woolly	linear to narrow-oblong	null	null	null	null	12	30	1	4	null	null	null	null	dense terminal clusters	simple	null	null	null	5	3	5	null	null	lanceolate	very long ciliate	yellow	pilose all over from ciliation of bracts	no	null	yes	yes	null	null	null	null	null	null	null	yes	no	null	null	finely pubescent to glabrous	yes	bristle
Helichrysum_tesselatum	Burbidge_1958	Shrub	null	Tomentose	Linear	null	Apiculate	Decurrent	Revolute	12.5	20	null	null	null	null	null	Tomentose	Corymbose	Simple	null	null	4	7	null	null	null	null	Outer orbicular, inner ovate	null	Scarious, straw-coloured	Few hairs at the base (outer), woolly hairs (inner)	null	null	null	null	null	null	null	null	null	null	null	null	null	null	null	Hairy	Yes	Bristles
Helichrysum_tuckeri	Burbidge_1958	shrub	125	thinly tomentose	narrow-oblong	null	obtuse	slightly swollen	closely revolute	3	4	null	null	null	null	glabrous	glabrous	corymbs	null	null	null	3	4	null	null	null	null	outer: orbicular; inner: obovate-oblong	null	outer: null; inner: white	glabrous or few woolly hairs below	null	null	null	7-12	null	null	null	null	null	null	null	null	null	null	null	scabrid-papillose	yes	bristles
Helipterum_maryonii	FloraOfCentralAustralia	annual	30	cobwebby	linear to broad-lanceolate	null	null	null	null	8	45	1	10	null	null	null	null	corymbose	simple	null	null	3	6	4	6	null	null	ovate	null	pale-straw, brown to golden	woolly along central rib	yes	null	null	few fertile	null	creamy-white	null	null	null	null	null	null	null	null	null	glabrous or with short blunt hairs	yes	bristles
Helipterum_tenellum	FloraOfCentralAustralia	Erect slender herb	20	Glandular	Linear to filiform	null	null	null	null	2	25	null	null	null	null	null	null	Solitary or in corymbose clusters	null	4	8	5	21	3	4.5	null	null	Lanceolate, inner bracts ovate	null	Golden-straw, gold	null	null	null	null	null	null	null	null	null	null	null	null	null	null	null	null	Silky-villous	null	Bristles
Helminthotheca_echioides	Holzapfel_1994	Annual to perennial	200	Slender to bristly anchor hairs	Lanceolate to obovate, rarely almost linear	Almost entire to strongly toothed or sinuate	Null	Null	Almost entire to strongly toothed or sinuate	70	750	10	110	Null	Null	Null	Null	Null	Simple	8	17	9	12	8	21.2	0.4	11	Null	Short anchor hairs on lamina, long and bristly simple hairs on margin	Null	Short anchor hairs	Null	Yes	Null	Null	Yellow	Null	2.4	3.9	0.6	1.4	Null	Null	Null	Null	Null	Null	Yes	Null
Hypochaeris_glabra	Lander_FloraofthePerthRegion	Annual or perennial herb	100	Glabrous, often spreading hispid below	Obovate	Sinuate-toothed to pinnatifid or entire	Null	Clasping	Entire or ciliate	10	200	3	35	Null	Null	Sometimes densely hairy	Glabrous or sparsely hairy	Solitary capitula	Null	Null	Null	Null	Null	8	20	Null	Null	Elliptic	Null	Null	Glabrous or more or less spinulose above	Null	Yes	Null	Null	Golden yellow	Greenish yellow dorsally	2.5	17	Null	Null	Null	Null	Null	Null	Brown	Scabrous above	Yes	Hairs
Ixiolaena_brevicompata	FloraOfCentralAustralia	subshrub	40	woolly or glandular-scabrid	oblanceolate	null	acute	null	null	15	35	null	null	null	null	null	null	null	null	7	8	null	15	null	null	null	null	+ linear	null	null	glandular or slightly woolly	null	null	null	null	null	yellow	null	null	null	null	null	null	null	null	null	null	null	null
Leucophyta_brownii	Short_2015	Shrub	100	Tomentose	Narrowly oblong to linear or narrowly elliptic or ovate to lanceolate	null	null	null	null	1.5	14	0.8	1.2	null	null	White to grey-white tomentose	White to grey-white tomentose	null	Compound	6	16	7	15	1.8	3.75	0.8	1.7	Obovate or elliptic	null	null	null	null	null	null	Yes	null	null	1.2	1.8	0.7	1.2	Obconic	null	null	null	Brown	Glandular	Yes	Bristles
Millotia	Short_1995_Millotia	annual herb	null	cottony hairs and/or stalked glandular hairs	linear or lanceolate, sometimes elliptic to narrowly elliptic, oblanceolate or spathulate	entire	null	null	entire	null	null	null	null	null	null	cottony hairs and/or stalked glandular hairs	cottony hairs and/or stalked glandular hairs	solitary capitula	homogamous, discoid	null	null	null	null	null	null	null	null	mainly herbaceous	hyaline or variably to mainly scarious	with an herbaceous midrib	null	no	no	no	yes	null	null	null	null	null	null	somewhat cylindrical	no	no	no	null	minute, short or long twin hairs (papillae), stalked glandular hairs may be present or absent	yes	bristles
Millotia_dimorpha	Short_1995_Millotia	Annual herb	11	White, cottony hairs, stalked glandular beneath involucre	Linear	null	null	null	null	10	35	0.25	0.5	null	null	White, cottony hairs	Stalked glandular hairs (if present)	null	null	null	null	null	null	3	5.5	0.2	0.4	Linear	Herbaceous except for a scarious apex	null	Stalked glandular hairs	null	null	null	null	null	Yellow	2.6	3.6	0.3	0.3	Straight or slightly curved	No	No	No	null	Papillose	Yes	Bristles
Millotia_greevesii	FloraOfCentralAustralia	Decumbent to erect woolly herbs	15	woolly	narrow-linear	null	null	hardly stem-clasping	null	7	20	null	null	null	null	null	null	null	null	4	6	null	null	null	null	null	null	linear	fimbriate at apex	null	null	null	null	null	null	yellow, sometimes becoming reddish	yellow, sometimes becoming reddish	3.5	8	null	null	null	null	null	null	brown to reddish-black	null	null	null
Millotia_steetziana	Short_1995_Millotia	annual herb	null	long, stalked glandular hairs	lanceolate to linear	null	null	null	null	3	13	0.25	1	null	null	long, stalked glandular hairs	null	null	null	null	null	null	null	3	3.5	0.7	1	elliptic to narrowly elliptic	hyaline	herbaceous	stalked glandular hairs	null	null	null	null	null	white when fresh, drying yellow	3	4.7	0.2	0.3	cylindrical	no	no	no	dark brown	papillose, some stalked glandular	no	null
Millotia_tenuifolia	Lander_FloraofthePerthRegion	annual herb	14	white-woolly, pale golden, glandular-pilose	narrowly linear, sometimes narrowly obovate	null	acute	hardly amplexicaul	entire	5	25	1	5	null	null	null	null	solitary	simple	3	8	null	null	3	8	null	null	linear to oblong, navicular	straw-coloured or red-tinged, fimbriate	straw-coloured or red-tinged	null	null	null	null	yes	null	lemon yellow	3	7.5	null	null	very narrowly cylindric-clavate	null	null	null	reddish brown to black	null	yes	bristles
Myriocephalus_stuartii	FloraOfCentralAustralia	null	50	woolly or glandular pubescent	linear or lanceolate	null	null	null	null	20	70	1	5	null	null	null	null	null	compound	15	30	20	40	5	7	null	null	null	null	white	woolly	null	null	null	null	null	null	null	null	null	null	null	null	null	null	null	null	yes	bristles
Notisia	Short_2015	annual herb	null	cottony	obovate to oblanceolate	entire	null	null	entire	null	null	null	null	null	null	cottony	cottony	loosely grouped	compound	null	null	null	null	null	null	null	null	rigid	null	predominantly herbaceous	densely woolly	yes	no	yes	no	null	null	null	null	null	null	narrowly ellipsoid	no	no	no	null	glabrous	no	null
Olearia_phlogopappa_gunniana	Messina_2013	shrub	200	densely stellate hairy, with sessile glands	linear, narrow elliptic to narrow obovate, rarely ovate	null	acute or obtuse	attenuate or cuneate	crenate to serrate	7	56	3	12	1	5	stellate hairy, usually moderately glandular	densely stellate hairy, glandular, or rarely eglandular	terminal or subterminal panicles	null	null	null	null	null	3	6	null	null	null	null	null	null	null	null	null	null	null	null	null	null	null	null	null	null	null	null	null	null	null	null
Olearia_rugosa_rugosa	Messina_2013	null	null	null	ovate-elliptic, rarely suborbicular	null	null	truncate to broadly cuneate or obtuse to attenuate	serrate to crenate, sometimes subentire	35	100	11	32	4.5	9.5	null	null	null	null	null	null	null	null	null	null	null	null	null	null	null	null	null	null	null	null	null	null	null	null	null	null	null	null	null	null	null	null	null	null
Osteospermum_clandestinum	Lander_FloraofthePerthRegion	Erect annual herb	50	Glandular-hairy and somewhat sticky	Oblong, elliptic, ovate, or obovate	Sinuate-lobed, becoming entire upwards	Obtuse or acute	null	Sinuate-lobed, becoming entire upwards	null	100	null	15	null	null	null	null	Branched inflorescence	Simple	null	null	5	20	null	null	null	null	Obtuse	Broad, membranous	null	null	null	null	null	null	Deep yellow	Dark brown, reddish, or dark blue	8.5	10	3.5	8.5	Ovoid	null	Yes	null	null	null	null	null
Ozothamnus_reflexifolius	Leeson_2003	Small shrub	130	Glabrous, scattered strigose	Obovate	null	null	Decurrent	null	1	2.2	1	1.4	null	null	Glabrous	Viscid in younger foliage	Anauxotelic	Simple	3.5	4.6	3	4	3.5	4.5	0.4	0.8	Ovoid to narrowly oblanceolate	Slightly membranous	Yellowish	Glandular, some woolly hairs	No	No	Rarely	Yes	null	Cream to yellowish	1	null	null	null	Cylindric	No	No	No	null	Papillose, slightly viscid	Yes	Bristles
Petasites	Muelleria_24	Perennial dioecious or gynodioecious herbs	null	null	null	Palmately veined	null	null	null	null	null	null	null	null	null	null	null	null	null	null	null	null	null	null	null	null	null	null	null	null	null	null	null	null	null	null	Yellow, white, greenish, pink or purple	null	null	null	null	Narrow-obloid	null	null	Yes	null	null	null	null
Pithocarpa	Lepschi_1999	perennial herb, subshrub	null	whitish, cobwebbed indumentum	null	entire	null	null	entire	null	null	null	null	null	null	null	null	solitary or in open to more or less compact corymbs	homogamous	null	null	null	null	null	null	null	null	obconic, Cup-Shaped Or broadly Calupaliurare	null	coloured, radiating lamina	hairy with whitish, cobwebbed indumentum, multicellular hairs on inner bracts	no	no	no	yes	null	yellow to greenish-yellow, distal portion flushed purplish	null	null	null	null	more or less cylindrical	no	no	no	colourless	glabrous or with non-myxogenic duplex hairs	no	null
Pithocarpa_corymbulosa	Lander_FloraofthePerthRegion	annual herb	null	white-hairy	linear or narrowly elliptic	null	acuminate	null	null	5	25	1	5	null	null	null	white-hairy	corymbose	null	6	8	3	4	null	null	null	null	conic	null	white	woolly	null	null	null	null	null	pale yellow	null	1	null	null	obovoid	null	null	null	null	glabrous	null	null
Pluchea_baccharoides	Hunger_1997	shrub	100	glandular	linear to lanceolate	null	acute	attenuate or prolonged	entire or remotely denticulate	10	25	0.5	3	null	null	glandular	glandular	paniculate	null	5	6.5	null	null	1.5	5	0.8	1	ovate-acute	scarious, fimbriate	null	glandular	no	yes	yes	yes	null	pale purple	1.2	1.6	0.2	0.3	terete to subangular	no	no	no	null	hairy	yes	bristles
Pluchea_dentex	Hunger_1997	perennial herb, subshrub	100	glandular	linear to narrowly oblanceolate	dentate to almost pinnatifid	acute	attenuate	null	10	85	1	8	null	null	glandular	glandular	solitary or few together in cymose clusters	simple	5	9	null	null	2	5	0.3	1	narrowly lanceolate to linear	slightly fimbriate	violet coloured tips	glandular	no	yes	no	yes	null	purple	0.8	1.3	0.2	0.35	terete	no	no	null	pale	hairy	yes	bristles
Pluchea_ferdinandimuelleri	KingJones_2001	Shrub	150 cm	Densely tomentose, glandular	Oblanceolate to obovate	Entire or dentate	Acute or obtuse	Attenuate	Entire or dentate	15 mm	55 mm	8 mm	25 mm	null	null	Densely tomentose, glandular	Densely tomentose, glandular	Corymbose panicle	null	6 mm	8 mm	null	null	1.5 mm	6 mm	0.7 mm	1.7 mm	Lanceolate-acute	Scarious, fimbriate	Scarious	Sparsely to densely tomentose, glandular	null	null	Yes	Yes	null	Purple	0.6 mm	1 mm	0.1 mm	0.3 mm	Terete to subangular	null	null	Yes	Pale	Glabrous or sparsely to densely hairy	Yes	Bristles
Pluchea_indica	Hunger_1997	Shrub	200	Pilose, villous	Obovate to narrowly obovate	Entire to dentate	Acute	Attenuate	Entire to dentate	20	70	10	30	null	null	null	null	Corymbose	Heterogamous	3.5	5.5	null	null	1	2.5	1	2	Ovate-acute	Fimbriate	null	Pilose, sometimes glandular	null	Yes	Yes	Yes	Pale purple	Pale purple	0.6	1	0.2	0.4	Slightly heteromorphic	null	null	null	Pale	Glabrous to sparsely hairy	Yes	Bristles
Podolepis_arachnoidea	FloraOfCentralAustralia	perennial	80	woolly	linear to oblanceolate	null	null	null	null	10	135	null	18	null	null	null	null	in clusters of 3-10	null	null	null	null	null	null	10	null	null	subcampanulate	null	null	null	null	yes	null	null	null	null	null	null	null	null	null	null	null	null	null	null	yes	bristles
Podolepis_aristata	Jeanes_2015	annual herb	50	woolly to cobwebbed	oblanceolate, linear-lanceolate	null	acute	amplexicaul, stem-clasping, decurrent	entire, sometimes undulate	30	120	3	15	null	null	less densely woolly to cobwebbed	woolly to cobwebbed	in loose cymes	simple	null	null	10	20	6	12	0.25	null	triangular	null	straw-coloured to golden brown	glandular	null	yes	no	yes	yellow	yellow	1.5	2	0.5	null	terete	no	no	null	null	papillose	yes	bristles
Podolepis_gracilis	Jeanes_2021	annual herb	50	sparsely woolly to glabrescent	oblanceolate to broad-linear	null	acute to acuminate	null	entire	10	80	3	15	null	null	more or less glabrous	sparsely woolly	solitary or few clustered	null	null	null	10	20	4	7	null	null	triangular to ovate	null	straw-coloured	glabrous	null	yes	yes	yes	pink fading to white	pink fading to white, sometimes yellow	1	15	0.5	null	terete	null	null	null	null	minutely papillose	yes	bristles
Podolepis_rugata	Jeanes_2015	Erect or decumbent herb	50	Woolly, cobwebbed or glabrous	Narrow-lanceolate to oblanceolate	Null	Obtuse or acute to acuminate	Null	Entire	30	150	3	20	Null	Null	Woolly, cobwebbed or glabrous	Woolly, cobwebbed or glabrous	Solitary or a few in loose cymes	Simple	Null	Null	12	30	6	15	1	1	Oblong to + ovate	Null	Often golden-brown	Glandular	Null	Yes	Yes	Yes	Bright yellow	Bright yellow	2	3	1	1	Null	Null	Null	Null	Null	Papillose	Yes	Bristles
Podotheca_uniseta	Short_1989	annual herb	25	septate hairs	linear or lanceolate	null	null	null	null	10	45	10	35	null	null	null	null	null	null	20	28	26	90	4.5	22	0.6	3.2	ovate to lanceolate or narrowly to linear triangular or linear or obovate to oblanceolate	hyaline with long-ciliate hairs	green or tinged purple	septate hairs absent or only on bracts of the outermost whorl	null	null	null	null	null	null	1.8	1.9	0.55	0.65	null	null	null	null	null	null	yes	bristle
Podotheca_wilsonii	Short_1989	annual herb	45	glandular	linear or lanceolate	null	incurved	null	null	5	135	1	11	null	null	glandular	glandular	null	null	15	35	7	30	6	24	1	5	ovate to linear	narrow hyaline margins	herbaceous	glandular	null	null	null	null	null	yellow	1.7	2.1	0.5	0.6	null	null	null	null	null	null	yes	bristles
Pogonolepis	Short_1986	annual herb	null	variably hairy	null	entire	mucronate	null	entire	null	null	null	null	null	null	glabrous or sparsely hairy	glabrous or sparsely hairy	null	compound	null	null	null	null	null	null	null	null	null	null	leaf-like (outer), whitish (inner)	papillose	no	no	no	yes	null	yellow	null	null	null	null	obovoid	null	null	null	null	mucilagenous cells	no	null
Pycnosorus_thompsonianus	Everett_1992	Ascending or erect herb	35	Woolly	Linear	null	Broad-acute	null	null	10	100	1	5	null	null	Dense, appressed, fine woolly hairs	Dense, appressed, fine woolly hairs	Globose or slightly ovoid, compound head	Compound	null	null	4	12	null	null	null	null	Narrow-ovate	Scarious	Brown, yellow tip	Dense, woolly	null	null	null	Yes	null	Golden-yellow	1	1.5	0.5	0.5	null	null	null	null	null	Long, appressed, dense silky hairs	Yes	Bristles
Rhetinocarpha_suffruticosa	Wilson_2006	Woody perennial	80	null	Linear-terete	null	Shortly apiculate	null	Revolute	10	30	null	null	null	null	Glabrous and glossy	Densely silky villous	Terminal, compound heads	Compound	null	null	null	20	null	3	null	null	Obovate	Narrow scarious margin	Milky white	Woolly	null	null	null	Yes	null	null	null	2	0.6	0.6	Broadly cylindrical	null	null	null	Reddish brown	null	Yes	Bristles
Rhodanthe_collina	Wilson_1992_exHelipterum	annual herb	20	septate hairs and sessile globular glands	linear to narrow-oblong or spatulate	null	obtuse	null	entire	8	15	0.5	2	null	null	glabrous	sessile globular glands and shorter septate hairs on midrib	solitary capitula	heterogamous	null	null	null	null	null	6	null	null	elliptic	null	pale brown	glabrous	no	no	no	yes	null	yellow	null	2	null	null	obovoid	no	no	no	very dark reddish brown	densely white-hirsute with thick-walled hairs, myxogenic	yes	bristles
Rhodanthe_corymbosa	Wilson_unpublished	annual	25	sparsely woolly	linear to narrow oblong	null	acuminate	null	null	10	20	null	null	null	null	moderately woolly	moderately woolly	corymbs	null	null	null	null	null	null	null	null	null	cylindrical	sparsely woolly ciliate	straw-coloured	sparsely woolly otherwise glabrous	no	no	no	yes	null	null	1.5	1.5	null	null	narrow-turbinate	null	null	null	null	shortly and sparsely hirtellous	yes	bristles
Rhodanthe_cremea	Wilson_1992_exHelipterum	Erect annual	25	Woolly near apex, glabrous elsewhere	Linear to narrow-obovate	Entire	Acute to obtuse	null	Entire	null	30	null	null	null	null	null	null	Solitary capitula	Simple	null	null	null	null	null	7	null	null	Very broadly ovate or broadly elliptic	null	Pale brown	Glabrous	null	null	null	Yes	null	Cream, dark reddish brown	null	2.5	null	null	Compressed turbinate	Yes	No	No	null	Silky on abaxial face, hirsute on adaxial face	Yes	Bristles
Rhodanthe_psammophila	Wilson_unpublished	annual	40	woolly	linear to narrow-oblong	null	acuminate	slightly decurrent	null	null	60	null	null	null	null	woolly	minutely glandular stipitate	dense clusters	simple	null	null	null	null	3	4	null	null	obovate	null	white petaloid	long dense wool	no	no	yes	no	null	null	null	2.5	null	null	compressed obovoid	yes	no	no	null	sparsely and minutely puberulous	yes	bristles
Rhodanthe_pygmaea	Wilson_unpublished	annual	6	sparsely cottony	linear	null	null	null	closely revolute	5	10	null	null	null	null	null	null	solitary or in small corymbs	null	null	null	null	null	6	9	null	null	elliptic	null	pale brown	very sparsely cottony	null	null	null	yes	null	null	null	2	null	null	narrow turbinate	null	null	null	null	silky villous	yes	bristles
Rhodanthe_sphaerocephala	Wilson_1992_exHelipterum	Annual	25	Loosely woolly	Very narrow-oblong	null	null	null	Entire	null	10	null	1	null	null	Sparsely woolly	null	Solitary, terminal	Simple	null	null	null	10	null	5	null	null	Obovate in outline	Woolly ciliate on distal margins	Straw-coloured	Woolly	null	null	null	Yes	null	null	null	2	null	null	Ellipsoidal	null	No	null	Pale brown	Densely long-silky	Yes	Bristles
Rhodanthe_spicata	Wilson_unpublished	annual	30	cobwebby	narrow-linear to filiform	null	null	null	null	30	100	null	null	null	null	null	null	racemose	simple	null	null	null	null	5	5	null	null	broad elliptic	scarious	pale brown	null	null	null	null	yes	null	null	2	2	null	null	obovate	null	null	null	null	null	yes	bristles
Roldana_petasitis	Muelleria_24	shrub	300	short coarse hairs	sub-orbicular to broad-ovate	null	null	cordate	finely denticulate	80	150	null	null	50	150	short coarse hairs	short coarse hairs	many per branch	null	null	null	null	null	9	11	3	5	linear	null	null	null	null	yes	null	yes	yellow	null	2.5	4.5	null	null	obloid	null	null	yes	yellowish	glabrous	yes	bristles
Senecio_amygdalifolius	Muelleria_24	perennial	300	villous; otherwise + glabrous	null	null	null	null	serrulate	null	200	null	null	null	null	null	null	null	null	null	null	null	null	null	null	null	null	null	null	null	null	null	yes	null	null	null	null	4	6	null	null	narrow-obloid	null	null	null	null	null	null	null
Senecio_barkhausioides	Muelleria_24	null	60	densely hispid basally	undivided or lobate	undivided or lobate	null	without auricles	entire or with a few teeth	null	150	null	Lw ratio of 20-40 (derived)	null	null	hispid or sometimes glabrous	glabrous or with coarse hairs	several per stem	null	null	null	null	null	null	null	null	null	null	null	null	null	null	null	null	all tubular	null	null	null	2.5	null	null	narrow-obloid	null	null	null	null	papillose hairs in bands	yes	null
Senecio_depressicola	Thompson_2005	annual	50	glabrous	null	divided	null	attenuate or becoming dilated	with frequent teeth or denticulations	30	120	null	null	null	null	null	null	inflorescences of 8-20 capitula	null	3	5	2.5	4	3	5	null	null	narrow-ovate to lanceolate	subentire	light or dark brown or hardly marked	nearly glabrous	no	yes	no	yes	null	null	1.6	2.5	null	null	slightly dimorphic	null	no	yes	olive-brown or dark brown	papillose	yes	null
Senecio_distalilobatus	Thompson_2004	null	150	moderately coarse-hairy	narrow-oblong to narrow-elliptic	lobate to subpinnatisect	null	attenuate or usually auriculate with auricles divided	scattered denticulations or teeth	60	120	null	null	null	null	coarse-hairy, occasionally nearly glabrous	coarse-hairy, occasionally nearly glabrous	unit inflorescences of many capitula	null	null	null	null	null	5	7	1	1.5	null	null	green, sometimes purplish	glabrous	null	null	yes	yes	null	null	2	2.8	null	null	narrow obloid to narrow-ellipsoid	null	null	null	medium to dark red-brown	papillose	null	null
Senecio_dolichocephalus	Thompson_2004	null	60	woolly basally, cottony mid-stem, sparsely cottony or glabrous above mid-stem	oblanceolate to very narrow elliptic	not dissected, or coarse-dentate to lobate	null	attenuate	scattered denticulations or teeth	30	150	null	null	null	null	scabridulous, cobwebby, glabrous upwards	purple, coarse-hairy, cobwebby	null	null	8.5	12	1.5	2	null	null	null	null	null	null	green or partially purple	glabrous	no	no	yes	yes	null	null	3	4	null	null	lageniform	no	no	null	reddish or brown, sometimes green	papillose	yes	null
Senecio_gilbertii	Lander_FloraofthePerthRegion	Erect-perennial	150	Woolly	Obovate	Deeply pinnatifid	null	Auriculate	Toothed	10	140	0.5	30	null	null	null	Woolly	Corymbs	Discoid	null	null	null	null	5	7	3	7	Cylindric	Scarious	null	null	null	null	null	Yes	null	null	null	1.5	null	0.5	Cylindric	null	null	Yes	Greyish	Subappressed hairs	Yes	Bristles
Senecio_lanibracteus	Muelleria_20	shrub	180	woolly	narrow to very narrow-elliptic	undivided or coarse-dentate to lobate	null	attenuate or auriculate	dentate or denticulate	null	100	null	null	null	null	woolly	woolly	null	null	3	6	2	3	null	null	null	null	lanceolate	null	pale or orangish	woolly	null	null	null	null	null	null	2.5	4	null	null	narrow-obloid	null	null	null	straw-coloured	papillose	null	null
Senecio_lautus	Lander_FloraofthePerthRegion	annual or perennial herb	70	glabrous	linear, narrowly elliptic, obovate, broadly elliptic	entire, pinnatifid or pinnatipartite	acute	narrowed or broadly dilated, auriculate and stem-clasping	entire or toothed	10	100	0.1	30	null	null	glabrous	glabrous	corymbose	radiate	5	12	0.6	1	null	null	null	null	campanulate	null	often dark-tipped	null	no	yes	no	yes	yellow	yellow	2.8	3.2	0.4	0.6	cylindric	no	no	yes	white	hairy, rarely glabrous	yes	capillary hairs
Senecio_madagascariensis	Thompson_2005	perennial	60	glabrous	narrow-elliptic to linear	mostly undivided	null	attenuate	denticulate or callus-denticulate	30	100	null	null	null	null	null	null	Inflorescences of 2-20 capitula	null	null	null	null	null	1.5	2	0.5	0.8	narrow-ovate to lanceolate	glabrous	pigmented purple or black	glabrous	null	yes	null	null	null	null	1.5	2.2	0.3	0.5	null	no	no	yes	mid to dark brown	papillose	yes	null
Senecio_odoratus	FloraOfCentralAustralia	Erect almost glabrous perennials	100	Almost glabrous	Broad-lanceolate	null	null	Broadly auricled	Toothed	30	120	null	null	null	null	null	null	Corymbose-paniculate	Simple	7	9	null	null	null	null	null	null	null	null	null	null	null	null	null	null	null	null	null	null	null	null	null	null	null	null	null	Pubescent	null	null
Senecio_pilosicristus	Thompson_2004	Perennial herb	80	Glabrous	Narrow-obovate to oblanceolate	Null	Null	Cuneate to cordate	Dentate to lobate, coarsely dentate distally, almost entire	Null	170	Null	40	Null	Null	Glabrous	Glabrous	Unit inflorescences	Simple	6	10	5	7	Null	Null	Null	Null	Null	Null	Null	Null	Null	Yes	Null	Yes	Yellow	Null	4	5	Null	Null	Narrow-obloid	Null	Null	Yes	Brown	Papillose	Yes	Bristles
Senecio_pinnatifolius_var. capillifolius	Thompson_2005	null	80	glabrous or transiently pubescent	null	bi- or tri-pinnatisect	null	narrow, sometimes attenuate	entire	20	100	null	null	null	null	null	null	Inflorescences of 3-15 capitula	null	null	null	null	null	4	7	null	null	narrow-ovate to lanceolate	glabrous or with weak hairs	purple or hardly pigmented	glabrous	null	yes	null	null	null	null	2	3	null	null	null	null	null	null	brown	papillose	null	null
Senecio_pinnatifolius_var. maritimus	Thompson_2005	null	40	glabrous	obovate to oblanceolate, spathulate or oblong to narrow-linear	divided or not	null	attenuate to cuneate	entire or denticulate	4	50	1	8	null	null	null	null	In inflorescences of 1-7 capitula	null	4	7	3	6	1.5	2.5	0.8	1.5	narrow-ovate	glabrous or hairy	brown, purple or unpigmented	null	null	yes	null	null	null	null	2	3	null	null	null	null	null	null	olive-brown, brown or golden, pale orange-tan or reddish	papillose	null	null
Senecio_primulifolius	Muelleria_24	perennial	30	somewhat hairy	null	undivided	null	cordate	crenate or dentate	null	220	null	null	null	null	somewhat appressed-cobwebby or woolly	somewhat woolly	null	null	7	10	3	5	null	null	null	null	null	null	null	nearly glabrous	null	yes	null	null	null	null	null	34	null	null	narrow-obloid	null	null	no	null	glabrous	yes	null
Senecio_psilophyllus	Thompson_2004	null	40	glabrous	linear to narrow-linear	not dissected	null	cuneate	callus-denticulate	100	130	null	null	null	null	glabrous	glabrous or short, coarse	null	null	null	null	null	null	6	7.5	1.3	1.6	erect	null	green	glabrous	null	null	null	null	null	null	3	3.5	null	null	lageniform	null	null	null	light brown	papillose	null	null
Senecio_tuberculatus	Thompson_2004	annual	50	sparse	elliptic	pinnatisect or bipinnatisect	null	narrow	entire, dentate, or divided	null	150	null	null	null	null	null	null	unit inflorescences of 3-30 capitula	simple	4	6	6	10	null	null	null	null	null	null	null	sparsely hairy	null	yes	null	yes	yellow	null	4	7	null	null	narrowly lageniform	null	null	null	orange-brown	+ translucent granule-like papillae	yes	bristles
Senecio_velleioides	Thompson_2004	perennial herb	200	glabrous	narrow-elliptic to narrow-oblong	undivided	null	cordate and amplexicaul	entire or dentate	null	200	null	null	null	null	glabrous	glabrous	unit inflorescences of 5-80 capitula	null	null	null	3	5	5	7	null	null	campanulate	null	null	null	null	yes	null	null	yellow	null	2	4	null	null	obloid to narrow-obloid	null	null	yes	brown	glabrous, or with papillose hairs	yes	bristles
Sigesbeckia_orientalis	FloraOfCentralAustralia	annual	less than 100	pubescent	broad-ovate to lanceolate	null	null	null	null	40	100	null	null	null	null	null	null	pedunculate	null	null	null	6	12	4	5	null	null	oblanceolate (outer bracts), boat-shaped (inner bracts)	null	null	null	null	yes	null	null	yellow	null	3	4	null	null	null	null	null	null	black	null	null	null
Sphaeranthus_indicus	FloraOfCentralAustralia	annual herb	50	pubescent	oblanceolate to oblong-obovate	null	null	tapering to base but sessile	sharply but not pungently toothed	30	70	null	null	null	null	null	null	null	null	null	null	10	15	null	null	null	null	linear-lanceolate	ciliate	null	null	null	null	yes	null	pink	null	null	null	null	null	null	null	null	null	null	null	null	null
Streptoglossa	FloraOfCentralAustralia	annual or perennial herbs on shrubs	null	septate - curly hairs and glands	null	null	null	null	serrate	null	null	null	null	null	null	null	null	null	simple	7	20	null	null	null	null	null	null	cylindrical to ovoid	null	null	glabrous or variously pubescent or glandular	no	yes	yes	yes	pink to purple	pink to purple	null	null	null	null	terete	no	no	yes	null	variously pubescent	yes	null
Streptoglossa_liatroides	Dunlop_1981	Short-lived perennial herb	50	pilose, glandular	oblanceolate to spathulate	null	acute to obtuse	attenuate	irregularly serrate or entire	10	50	2	15	null	null	null	null	Capitula on long branches	null	null	null	null	null	11	17	null	null	null	ciliate	null	glabrescent to villous, sparsely glandular	null	yes	null	null	null	null	2.5	4	null	null	null	null	null	yes	null	densely or sparsely sericeous	yes	null
Trichanthodium	Short_2015	annual herb	null	glabrous, lanate, tomentose	null	entire	with a hyaline apex	null	entire	null	null	null	null	null	null	null	null	compound head	compound	null	null	null	null	null	null	null	null	flat to conduplicate	null	primarily hyaline and yellow	null	no	no	no	yes	null	yellow	null	null	null	null	obovoid	yes	no	null	null	covered in mucilage-producing cells	yes	entire truncate cup or a laciniate ring or cup
Trichanthodium_baracchianum	Short_2015	null	null	glabrous or lanate	narrowly oblong to linear, elliptic, ovate to lanceolate	null	with a short mucro	null	null	4.5	12	0.5	2.2	null	null	usually glabrous but sometimes sparsely lanate	null	null	compound	4	7	5	11	null	null	null	null	null	null	null	outer densely hairy at apex, inner sparsely hairy at apex	null	null	null	null	null	null	1.3	1.5	null	null	null	null	null	null	null	null	yes	ring
Vittadinia	FloraOfCentralAustralia	Perennial herb, undershrub	null	null	Entire to lobed	Entire to lobed	null	null	null	null	null	null	null	null	null	null	null	Solitary or in an inflorescence	Simple	null	null	null	null	null	null	null	null	Herbaceous	Scarious	null	null	No	Yes	Yes	Yes	null	null	null	null	null	null	Terete or compressed	Various	No	No	null	Various	Yes	Bristles
Xerochrysum_papillosum	Collins_2022	perennial herb	null	cobwebby, hirsute, hispid, or glabrescent, and with glands	spathulate; oblanceolate to lanceolate	null	apiculate, mucronate	amplexicaul; subauriculate	cobwebby or hispid; cobwebby, hispid, scabrid, and with glands	35	150	3	20	null	null	hispid and with glands	with glands; scattered septate trichomes and glands, midvein indumentum cobwebby, hispid, and with glands	terminal, in panicles or solitary	null	null	null	35	55	10	35	null	null	broad-ovate; narrow ovate to lanceolate	fimbriate and hispid	pink, brown, or straw-coloured; abaxially white or yellow	smooth	null	null	null	null	null	null	2.8	null	1	null	squarish or circular in cross-section	null	null	null	brown	idioblasts present	deciduous	null
Xerochrysum_subundulatum	Collins_2022	perennial herb	null	cobwebby, woolly, or glabrescent, and with glands	Basal: obovate to spatulate; Cauline: oblanceolate to obovate	null	apiculate	Basal: amplexicaul; Cauline: attenuate and amplexicaul	cobwebby or villous	Basal: 20 mm; Cauline: 25 mm	Basal: 60 mm; Cauline: 90 mm	Basal: 6 mm; Cauline: 5 mm	Basal: 20 mm; Cauline: 20 mm	null	null	cobwebby, hispid, and with glands	with glands, midvein indumentum cobwebby or villous	terminal, solitary	null	null	null	35 mm	50 mm	12 mm	15 mm	null	null	Outer: ovate to broad-ovate; Medial: narrow ovate to lanceolate	hispid and with glands	Outer: orange, brown, or straw-coloured; Medial: yellow	basal margin hispid, abaxial surface scabridulous	null	null	null	null	null	null	~3 mm	null	~1 mm	null	cross-section with oblique angles	no	no	null	brown	idioblasts present	yes	null
[truncated: 3 more columns]

## Sheet: ChatGPT_repeat_eval
		original_trait	replicate_trait	serious difference in meaning?
1	Growth.form.or.life.cycle..e.g...annual.herb..perennial.herb..subshrub..shrub..tree..	perennial herb or sometimes robust annual	perennial herb or robust annual	no
2	Growth.form.or.life.cycle..e.g...annual.herb..perennial.herb..subshrub..shrub..tree..	erect to ascending annual	annual	no
3	Growth.form.or.life.cycle..e.g...annual.herb..perennial.herb..subshrub..shrub..tree..	annual herb	erect annual herb	no
4	Growth.form.or.life.cycle..e.g...annual.herb..perennial.herb..subshrub..shrub..tree..	shrub	small shrub	no
5	Growth.form.or.life.cycle..e.g...annual.herb..perennial.herb..subshrub..shrub..tree..	perennial dioecious or gynodioecious herb	perennial dioecious or gynodioecious herbs	no
6	Growth.form.or.life.cycle..e.g...annual.herb..perennial.herb..subshrub..shrub..tree..	perennial herb or subshrub	perennial herb, subshrub	no
7	Growth.form.or.life.cycle..e.g...annual.herb..perennial.herb..subshrub..shrub..tree..	erect many-stemmed woolly perennial	perennial	no
8	Growth.form.or.life.cycle..e.g...annual.herb..perennial.herb..subshrub..shrub..tree..	annual herb	erect or decumbent herb	insufficient information on breadth of variation
9	Growth.form.or.life.cycle..e.g...annual.herb..perennial.herb..subshrub..shrub..tree..	annual herb	annual	no
10	Growth.form.or.life.cycle..e.g...annual.herb..perennial.herb..subshrub..shrub..tree..	annual herb	erect annual	no
11	Growth.form.or.life.cycle..e.g...annual.herb..perennial.herb..subshrub..shrub..tree..	annual herb	annual	no
12	Growth.form.or.life.cycle..e.g...annual.herb..perennial.herb..subshrub..shrub..tree..	annual herb	annual	no
13	Growth.form.or.life.cycle..e.g...annual.herb..perennial.herb..subshrub..shrub..tree..	annual herb, perennial herb	annual or perennial herb	no
14	Growth.form.or.life.cycle..e.g...annual.herb..perennial.herb..subshrub..shrub..tree..	perennial herb	perennial	no
15	Growth.form.or.life.cycle..e.g...annual.herb..perennial.herb..subshrub..shrub..tree..	perennial	erect almost glabrous perennials	no
16	Growth.form.or.life.cycle..e.g...annual.herb..perennial.herb..subshrub..shrub..tree..	perennial herb	perennial	no
17	Growth.form.or.life.cycle..e.g...annual.herb..perennial.herb..subshrub..shrub..tree..	annuals	annual	no
18	Growth.form.or.life.cycle..e.g...annual.herb..perennial.herb..subshrub..shrub..tree..	erect branched pubescent annual	annual	no
19	Growth.form.or.life.cycle..e.g...annual.herb..perennial.herb..subshrub..shrub..tree..	aromatic annuals	annual herb	no
20	Growth.form.or.life.cycle..e.g...annual.herb..perennial.herb..subshrub..shrub..tree..	annual or perennial herb on shrub	annual or perennial herbs on shrubs	no
21	Growth.form.or.life.cycle..e.g...annual.herb..perennial.herb..subshrub..shrub..tree..	perennial herb or undershrubs	perennial herb, undershrub	no
22	Stem.indumentum.or.hairs..e.g...glandular..eglandular..woolly..cottony..arachnose..lanate..septate.hairs..or.glabrous..	scattered to prominent indumentum of septate eglandular hairs and/or stalked glandular hairs	septate eglandular hairs and/or stalked glandular hairs	no
23	Stem.indumentum.or.hairs..e.g...glandular..eglandular..woolly..cottony..arachnose..lanate..septate.hairs..or.glabrous..	mostly glabrous, septate eglandular hairs often present	mostly glabrous but some septate hairs present	no
24	Stem.indumentum.or.hairs..e.g...glandular..eglandular..woolly..cottony..arachnose..lanate..septate.hairs..or.glabrous..	glabrous except for some septate, eglandular hairs in leaf axils	glabrous except septate hairs	no
25	Stem.indumentum.or.hairs..e.g...glandular..eglandular..woolly..cottony..arachnose..lanate..septate.hairs..or.glabrous..	mostly glabrous to manifestly hairy; shortly stalked glandular hairs less than c. 0.06 mm absent or present; long, white, biseriate, septate crooked, broad- based hairs 0.2-1.4 mm which taper towards minutely glandular apices and which when dense give a woolly appearance present or absent	glabrous to manifestly hairy; glandular, septate hairs, woolly	no
26	Stem.indumentum.or.hairs..e.g...glandular..eglandular..woolly..cottony..arachnose..lanate..septate.hairs..or.glabrous..	shortly stalked globular golden glandular hairs, fine white crisped cottony hairs, and stouter spreading multicellular hairs	tomentum of 3 hair types	insufficient information on breadth of variation
27	Stem.indumentum.or.hairs..e.g...glandular..eglandular..woolly..cottony..arachnose..lanate..septate.hairs..or.glabrous..	cottony	cottony, with occasional weak emergent spreading hairs	insufficient information on breadth of variation
28	Stem.indumentum.or.hairs..e.g...glandular..eglandular..woolly..cottony..arachnose..lanate..septate.hairs..or.glabrous..	sparse to dense spreading aculeate hairs	sparse to dense spreading aculeate hairs, mostly gland-tipped or almost glabrous, usually somewhat sticky	no
29	Stem.indumentum.or.hairs..e.g...glandular..eglandular..woolly..cottony..arachnose..lanate..septate.hairs..or.glabrous..	glabrous or sparsely hairy	glabrous or sparsely hairy with appressed or spreading hairs	no
30	Stem.indumentum.or.hairs..e.g...glandular..eglandular..woolly..cottony..arachnose..lanate..septate.hairs..or.glabrous..	tomentose, later webby or glabrescent	tomentose branches, webby, glabrescent	no
31	Stem.indumentum.or.hairs..e.g...glandular..eglandular..woolly..cottony..arachnose..lanate..septate.hairs..or.glabrous..	floccose tomentum	flat or almost floccose tomentum	no
32	Stem.indumentum.or.hairs..e.g...glandular..eglandular..woolly..cottony..arachnose..lanate..septate.hairs..or.glabrous..	very softly arachnoid-tomentose	arachnoidtomentose	no
33	Stem.indumentum.or.hairs..e.g...glandular..eglandular..woolly..cottony..arachnose..lanate..septate.hairs..or.glabrous..	'cobwebby' hairs	cobwebby	no
34	Stem.indumentum.or.hairs..e.g...glandular..eglandular..woolly..cottony..arachnose..lanate..septate.hairs..or.glabrous..	almost missing to dense, slender to bristly anchor hairs, forked and simple hairs	slender to bristly anchor hairs	no
35	Stem.indumentum.or.hairs..e.g...glandular..eglandular..woolly..cottony..arachnose..lanate..septate.hairs..or.glabrous..	essentially glabrous, often spreading hispid below	glabrous, often spreading hispid below	no
36	Stem.indumentum.or.hairs..e.g...glandular..eglandular..woolly..cottony..arachnose..lanate..septate.hairs..or.glabrous..	woolly or more often glandular-scabrid	woolly or glandular-scabrid	no
37	Stem.indumentum.or.hairs..e.g...glandular..eglandular..woolly..cottony..arachnose..lanate..septate.hairs..or.glabrous..	grey-white, white, or somewhat silvery-tomentose	tomentose	no
38	Stem.indumentum.or.hairs..e.g...glandular..eglandular..woolly..cottony..arachnose..lanate..septate.hairs..or.glabrous..	white, cottony hairs, some stalked glandular hairs mainly beneath the involucre	white, cottony hairs, stalked glandular beneath involucre	no
39	Stem.indumentum.or.hairs..e.g...glandular..eglandular..woolly..cottony..arachnose..lanate..septate.hairs..or.glabrous..	white-woolly and pale golden, glandular-pilose	white-woolly, pale golden, glandular-pilose	no
40	Stem.indumentum.or.hairs..e.g...glandular..eglandular..woolly..cottony..arachnose..lanate..septate.hairs..or.glabrous..	woolly or glandular pubescent, sticky	woolly or glandular pubescent	no
41	Stem.indumentum.or.hairs..e.g...glandular..eglandular..woolly..cottony..arachnose..lanate..septate.hairs..or.glabrous..	glandular	glandular-hairy and somewhat sticky	no
42	Stem.indumentum.or.hairs..e.g...glandular..eglandular..woolly..cottony..arachnose..lanate..septate.hairs..or.glabrous..	glabrous, scattered strigose hairs on young stems	glabrous, scattered strigose	no
43	Stem.indumentum.or.hairs..e.g...glandular..eglandular..woolly..cottony..arachnose..lanate..septate.hairs..or.glabrous..	aromatic, densely glandular	glandular	no
44	Stem.indumentum.or.hairs..e.g...glandular..eglandular..woolly..cottony..arachnose..lanate..septate.hairs..or.glabrous..	densely tomentose, trichomes simple uniseriate multicellular, 0.1-0.5 mm long; glandular, glands sessile	densely tomentose, glandular	no
45	Stem.indumentum.or.hairs..e.g...glandular..eglandular..woolly..cottony..arachnose..lanate..septate.hairs..or.glabrous..	pilose, younger parts often villous	pilose, villous	no
46	Stem.indumentum.or.hairs..e.g...glandular..eglandular..woolly..cottony..arachnose..lanate..septate.hairs..or.glabrous..	woolly to cobwebbed below and near leaf axils, otherwise often glabrescent	woolly to cobwebbed	no
47	Stem.indumentum.or.hairs..e.g...glandular..eglandular..woolly..cottony..arachnose..lanate..septate.hairs..or.glabrous..	stalked glandular hairs	glandular	no
48	Stem.indumentum.or.hairs..e.g...glandular..eglandular..woolly..cottony..arachnose..lanate..septate.hairs..or.glabrous..	dense, appressed, fine woolly	woolly	no
49	Stem.indumentum.or.hairs..e.g...glandular..eglandular..woolly..cottony..arachnose..lanate..septate.hairs..or.glabrous..	septate hairs, sessile globular glands	septate hairs and sessile globular glands	no
50	Stem.indumentum.or.hairs..e.g...glandular..eglandular..woolly..cottony..arachnose..lanate..septate.hairs..or.glabrous..	woolly near apex, otherwise glabrous	woolly near apex, glabrous elsewhere	no
51	Stem.indumentum.or.hairs..e.g...glandular..eglandular..woolly..cottony..arachnose..lanate..septate.hairs..or.glabrous..	woolly	loosely woolly	no
52	Stem.indumentum.or.hairs..e.g...glandular..eglandular..woolly..cottony..arachnose..lanate..septate.hairs..or.glabrous..	villous, + glabrous	villous; otherwise + glabrous	no
53	Stem.indumentum.or.hairs..e.g...glandular..eglandular..woolly..cottony..arachnose..lanate..septate.hairs..or.glabrous..	moderately coarse-hairy, density reducing upwards, rarely nearly glabrous throughout	moderately coarse-hairy	no
54	Stem.indumentum.or.hairs..e.g...glandular..eglandular..woolly..cottony..arachnose..lanate..septate.hairs..or.glabrous..	woolly, appressed-cottony, sparsely cottony, glabrous	woolly basally, cottony mid-stem, sparsely cottony or glabrous above mid-stem	no
55	Stem.indumentum.or.hairs..e.g...glandular..eglandular..woolly..cottony..arachnose..lanate..septate.hairs..or.glabrous..	woolly, variably dense and persistent, rarely glabrous, sometimes mildly glaucous	woolly	insufficient information on breadth of variation
56	Stem.indumentum.or.hairs..e.g...glandular..eglandular..woolly..cottony..arachnose..lanate..septate.hairs..or.glabrous..	sparse hairs	sparse	no
57	Stem.indumentum.or.hairs..e.g...glandular..eglandular..woolly..cottony..arachnose..lanate..septate.hairs..or.glabrous..	septate, curly hairs and glands	septate - curly hairs and glands	no
58	Stem.indumentum.or.hairs..e.g...glandular..eglandular..woolly..cottony..arachnose..lanate..septate.hairs..or.glabrous..	glabrous, lanate or tomentose	glabrous, lanate, tomentose	no
59	Stem.indumentum.or.hairs..e.g...glandular..eglandular..woolly..cottony..arachnose..lanate..septate.hairs..or.glabrous..	cobwebby, hirsute, hispid, glabrescent, with glands	cobwebby, hirsute, hispid, or glabrescent, and with glands	no
60	Leaf.shape..e.g...linear..lanceolate..ovate..elliptic..obovate..oblanceolate..	ob-lanceolate, linear, narrow-elliptic	oblanceolate, linear, narrow-elliptic	no
61	Leaf.shape..e.g...linear..lanceolate..ovate..elliptic..obovate..oblanceolate..	spathulate or linear-oblanceolate, elliptic to narrowly elliptic, obovate to oblanceolate or ovate	spathulate or linear-oblanceolate	insufficient information on breadth of variation
62	Leaf.shape..e.g...linear..lanceolate..ovate..elliptic..obovate..oblanceolate..	ovate to triangular (teeth or lobes), possibly linear (upper parts)	ovate to triangular	no
63	Leaf.shape..e.g...linear..lanceolate..ovate..elliptic..obovate..oblanceolate..	linear, linear-oblanceolate	linear or linear-oblanceolate	no
64	Leaf.shape..e.g...linear..lanceolate..ovate..elliptic..obovate..oblanceolate..	spathulate, subspathulate or linear-oblanceolate	spathulate, subspathulate, linear-oblanceolate	no
65	Leaf.shape..e.g...linear..lanceolate..ovate..elliptic..obovate..oblanceolate..	oblanceolate, elliptic, narrowly elliptic, narrowly oblong, linear, lanceolate	oblanceolate	insufficient information on breadth of variation
66	Leaf.shape..e.g...linear..lanceolate..ovate..elliptic..obovate..oblanceolate..	oblanceolate	cuneate to oblanceolate	insufficient information on breadth of variation
67	Leaf.shape..e.g...linear..lanceolate..ovate..elliptic..obovate..oblanceolate..	broad-cuneate (cauline) / lanceolate (radical)	lanceolate; broad-cuneate	no
68	Leaf.shape..e.g...linear..lanceolate..ovate..elliptic..obovate..oblanceolate..	obovate; cauline leaves linear or narrowly obovate	obovate	insufficient information on breadth of variation
69	Leaf.shape..e.g...linear..lanceolate..ovate..elliptic..obovate..oblanceolate..	elliptic	narrowly elliptic to elliptic	no
70	Leaf.shape..e.g...linear..lanceolate..ovate..elliptic..obovate..oblanceolate..	linear-lanceolate, recurved	linear-lanceolate	no
71	Leaf.shape..e.g...linear..lanceolate..ovate..elliptic..obovate..oblanceolate..	narrowly oblong, linear, narrowly elliptic, ovate, lanceolate	narrowly oblong to linear or narrowly elliptic or ovate to lanceolate	no
72	Leaf.shape..e.g...linear..lanceolate..ovate..elliptic..obovate..oblanceolate..	linear, lanceolate, elliptic, narrowly elliptic, oblong, spathulate	linear or lanceolate, sometimes elliptic to narrowly elliptic, oblanceolate or spathulate	no
73	Leaf.shape..e.g...linear..lanceolate..ovate..elliptic..obovate..oblanceolate..	oblong, elliptic, ovate, obovate	oblong, elliptic, ovate, or obovate	no
74	Leaf.shape..e.g...linear..lanceolate..ovate..elliptic..obovate..oblanceolate..	oblanceolate	oblanceolate, linear-lanceolate	no
75	Leaf.shape..e.g...linear..lanceolate..ovate..elliptic..obovate..oblanceolate..	narrow-lanceolate to oblanceolate, linear to linear-lanceolate	narrow-lanceolate to oblanceolate	insufficient information on breadth of variation
76	Leaf.shape..e.g...linear..lanceolate..ovate..elliptic..obovate..oblanceolate..	linear-terete, linear, narrowly oblong	linear-terete	insufficient information on breadth of variation
77	Leaf.shape..e.g...linear..lanceolate..ovate..elliptic..obovate..oblanceolate..	very narrow-elliptic to linear	narrow-elliptic to linear	no
78	Leaf.shape..e.g...linear..lanceolate..ovate..elliptic..obovate..oblanceolate..	narrow-obovate to oblanceolate, narrow-elliptic to lanceolate, triangular-lanceolate	narrow-obovate to oblanceolate	insufficient information on breadth of variation
79	Leaf.shape..e.g...linear..lanceolate..ovate..elliptic..obovate..oblanceolate..	spathulate (basal), oblanceolate to lanceolate (cauline)	spathulate; oblanceolate to lanceolate	no
80	Leaf.shape..e.g...linear..lanceolate..ovate..elliptic..obovate..oblanceolate..	obovate to spatulate, oblanceolate to obovate	basal: obovate to spatulate; cauline: oblanceolate to obovate	no
81	Leaf.division..e.g...lobed..compound..palmate..pinnate..bipinnate..	lobed	often tri-lobed	no
82	Leaf.division..e.g...lobed..compound..palmate..pinnate..bipinnate..	entire or 3-7 lobes	entire or with 3-7 lobes	no
83	Leaf.division..e.g...lobed..compound..palmate..pinnate..bipinnate..	entire, sometimes with 1-4 (6) lateral lobes	sometimes with 1-4 (6) lateral lobes	no
84	Leaf.division..e.g...lobed..compound..palmate..pinnate..bipinnate..	deeply and irregularly runcinate-dentate	runcinate-dentate	no
85	Leaf.division..e.g...lobed..compound..palmate..pinnate..bipinnate..	sinuate-lobed	sinuate-lobed, becoming entire upwards	no
86	Leaf.division..e.g...lobed..compound..palmate..pinnate..bipinnate..	mostly divided, occasionally not	divided	no
87	Leaf.division..e.g...lobed..compound..palmate..pinnate..bipinnate..	not dissected, coarse-dentate to lobate	not dissected, or coarse-dentate to lobate	no
88	Leaf.division..e.g...lobed..compound..palmate..pinnate..bipinnate..	entire, pinnatifid, pinnatipartite	entire, pinnatifid or pinnatipartite	no
89	Leaf.division..e.g...lobed..compound..palmate..pinnate..bipinnate..	undivided (some leaves divided with 1 or 2 lobes)	mostly undivided	no
90	Leaf.division..e.g...lobed..compound..palmate..pinnate..bipinnate..	undivided or divided	divided or not	no
91	Leaf.apex.shape..e.g...acute..obtuse..rounded..acuminate..attenuate..	not mucronate	not mucronate; sometimes with a hyaline appendage	no
92	Leaf.apex.shape..e.g...acute..obtuse..rounded..acuminate..attenuate..	hyaline appendage at apex	hyaline appendage	no
93	Leaf.apex.shape..e.g...acute..obtuse..rounded..acuminate..attenuate..	acute	acute apiculum, gently recurved	no
94	Leaf.apex.shape..e.g...acute..obtuse..rounded..acuminate..attenuate..	sometimes with a very small mucro	very small mucro at the apex	no
95	Leaf.apex.shape..e.g...acute..obtuse..rounded..acuminate..attenuate..	more or less acute	acute	no
96	Leaf.apex.shape..e.g...acute..obtuse..rounded..acuminate..attenuate..	short mucro	with a short mucro	no
97	Leaf.apex.shape..e.g...acute..obtuse..rounded..acuminate..attenuate..	hyaline (uppermost)	with a hyaline apex	no
98	Leaf.apex.shape..e.g...acute..obtuse..rounded..acuminate..attenuate..	apiculate, mucronate	apiculate	no
99	Leaf.base.shape..e.g...acute..obtuse..rounded..attenuate..cordate..	dilating towards the base and often manifestly dilated in the c. lower %	dilating towards the base	no
100	Leaf.base.shape..e.g...acute..obtuse..rounded..attenuate..cordate..	tapering to distinct, often very long, petiole-like bases; with or without petiole-like bases	tapering to distinct, petiole-like bases	insufficient information on breadth of variation
101	Leaf.base.shape..e.g...acute..obtuse..rounded..attenuate..cordate..	somewhat dilating at the base	dilating somewhat at the base	no
102	Leaf.base.shape..e.g...acute..obtuse..rounded..attenuate..cordate..	dilated and sheathing	dilated	no
103	Leaf.base.shape..e.g...acute..obtuse..rounded..attenuate..cordate..	stem-clasping (cauline)	stem-clasping	no
104	Leaf.base.shape..e.g...acute..obtuse..rounded..attenuate..cordate..	base stem-clasping	stem-clasping	no
105	Leaf.base.shape..e.g...acute..obtuse..rounded..attenuate..cordate..	half-clasping	broad, half-clasping	no
106	Leaf.base.shape..e.g...acute..obtuse..rounded..attenuate..cordate..	attenuate or prolonged into a petiole	attenuate or prolonged	no
107	Leaf.base.shape..e.g...acute..obtuse..rounded..attenuate..cordate..	attenuate or prolonged into a petiole	attenuate	no
108	Leaf.base.shape..e.g...acute..obtuse..rounded..attenuate..cordate..	amplexicaul	amplexicaul, stem-clasping, decurrent	no
109	Leaf.base.shape..e.g...acute..obtuse..rounded..attenuate..cordate..	attenuate, becoming dilated	attenuate or becoming dilated	no
110	Leaf.base.shape..e.g...acute..obtuse..rounded..attenuate..cordate..	attenuate or leaves above mid stem usually auriculate	attenuate or usually auriculate with auricles divided	no
111	Leaf.base.shape..e.g...acute..obtuse..rounded..attenuate..cordate..	narrowed, broadly dilated, auriculate, stem-clasping	narrowed or broadly dilated, auriculate and stem-clasping	no
112	Leaf.base.shape..e.g...acute..obtuse..rounded..attenuate..cordate..	cuneate to cordate, amplexicaul	cuneate to cordate	no
113	Leaf.base.shape..e.g...acute..obtuse..rounded..attenuate..cordate..	strongly cordate	cordate and amplexicaul	no
114	Leaf.base.shape..e.g...acute..obtuse..rounded..attenuate..cordate..	tapering to base	tapering to base but sessile	no
115	Leaf.base.shape..e.g...acute..obtuse..rounded..attenuate..cordate..	amplexicaul (basal), subauriculate (cauline)	amplexicaul; subauriculate	no
116	Leaf.base.shape..e.g...acute..obtuse..rounded..attenuate..cordate..	amplexicaul, attenuate	basal: amplexicaul; cauline: attenuate and amplexicaul	no
117	Leaf.margin.shape..e.g...serrate..crenate..undulate..entire..	entire, or with 1 or more smaller teeth-forming incisions	entire or with smaller teeth-forming incisions	no
118	Leaf.margin.shape..e.g...serrate..crenate..undulate..entire..	entire or with 1 or more small lateral teeth	entire or with small teeth	no
119	Leaf.margin.shape..e.g...serrate..crenate..undulate..entire..	toothed or lobed	lobed, with teeth	no
120	Leaf.margin.shape..e.g...serrate..crenate..undulate..entire..	5-7-toothed (cauline) / serrate (radical)	serrate; 5-7-toothed distally	no
121	Leaf.margin.shape..e.g...serrate..crenate..undulate..entire..	revolute or slightly reflexed	entire	yes
122	Leaf.margin.shape..e.g...serrate..crenate..undulate..entire..	decurrent	entire, decurrent	no
123	Leaf.margin.shape..e.g...serrate..crenate..undulate..entire..	entire or denticulate	dentate	yes
124	Leaf.margin.shape..e.g...serrate..crenate..undulate..entire..	entire	almost entire	no
125	Leaf.margin.shape..e.g...serrate..crenate..undulate..entire..	entire, somewhat undulate	somewhat undulate	no
126	Leaf.margin.shape..e.g...serrate..crenate..undulate..entire..	revolute	revolute, recurved	no
127	Leaf.margin.shape..e.g...serrate..crenate..undulate..entire..	closely revolute above	closely revolute	no
128	Leaf.margin.shape..e.g...serrate..crenate..undulate..entire..	serrate to crenate, sometimes subentire, with only a few scattered lobes along whole margin	serrate to crenate, sometimes subentire	no
129	Leaf.margin.shape..e.g...serrate..crenate..undulate..entire..	sinuate-lobed, entire upwards	sinuate-lobed, becoming entire upwards	no
130	Leaf.margin.shape..e.g...serrate..crenate..undulate..entire..	entire, often recurved	entire	no
131	Leaf.margin.shape..e.g...serrate..crenate..undulate..entire..	revolute	closely revolute	no
132	Leaf.margin.shape..e.g...serrate..crenate..undulate..entire..	crowded serrulations	serrulate	no
133	Leaf.margin.shape..e.g...serrate..crenate..undulate..entire..	denticulations, frequent teeth	with frequent teeth or denticulations	no
134	Leaf.margin.shape..e.g...serrate..crenate..undulate..entire..	denticulations or teeth	scattered denticulations or teeth	no
135	Leaf.margin.shape..e.g...serrate..crenate..undulate..entire..	dentate or denticulate, rarely entire	dentate or denticulate	no
136	Leaf.margin.shape..e.g...serrate..crenate..undulate..entire..	entire, toothed	entire or toothed	no
137	Leaf.margin.shape..e.g...serrate..crenate..undulate..entire..	coarsely dentate, entire	dentate to lobate, coarsely dentate distally, almost entire	no
138	Leaf.margin.shape..e.g...serrate..crenate..undulate..entire..	callus-denticulate or with a few remote teeth	callus-denticulate	no
139	Leaf.margin.shape..e.g...serrate..crenate..undulate..entire..	cobwebby, hispid (basal), cobwebby, hispid, scabrid (cauline)	cobwebby or hispid; cobwebby, hispid, scabrid, and with glands	no
140	Leaf.margin.shape..e.g...serrate..crenate..undulate..entire..	cobwebby, villous, hispid	cobwebby or villous	no
141	Leaf.length.minimum.or.lower.limit..in.mm..	10	40	yes
142	Leaf.length.minimum.or.lower.limit..in.mm..	10	1	yes
143	Leaf.length.minimum.or.lower.limit..in.mm..	50 (basal), 35 (cauline)	35	insufficient information on breadth of variation
144	Leaf.length.minimum.or.lower.limit..in.mm..	20	basal: 20 mm; cauline: 25	insufficient information on breadth of variation
145	Leaf.length.maximum.or.upper.limit..in.mm..	30	16	yes
146	Leaf.length.maximum.or.upper.limit..in.mm..	40	45	yes
147	Leaf.length.maximum.or.upper.limit..in.mm..	22	2.2	yes
148	Leaf.length.maximum.or.upper.limit..in.mm..	160	150	yes
149	Leaf.length.maximum.or.upper.limit..in.mm..	120 (basal), 150 (cauline)	150	insufficient information on breadth of variation
150	Leaf.length.maximum.or.upper.limit..in.mm..	90	basal: 60 mm; cauline: 90	insufficient information on breadth of variation
151	Leaf.width.minimum.or.lower.limit..in.mm..	0.5	15	yes
152	Leaf.width.minimum.or.lower.limit..in.mm..	10	1	yes
153	Leaf.width.minimum.or.lower.limit..in.mm..	1	10	yes
154	Leaf.width.minimum.or.lower.limit..in.mm..	10 (basal), 3 (cauline)	3	insufficient information on breadth of variation
155	Leaf.width.minimum.or.lower.limit..in.mm..	5	basal: 6 mm; cauline: 5	insufficient information on breadth of variation
156	Leaf.width.maximum.or.upper.limit..in.mm..	2.5 (6 if lobed)	2.5	no
157	Leaf.width.maximum.or.upper.limit..in.mm..	13	1.3	yes
158	Leaf.width.maximum.or.upper.limit..in.mm..	7	11	yes
159	Leaf.width.maximum.or.upper.limit..in.mm..	14	1.4	yes
160	Leaf.width.maximum.or.upper.limit..in.mm..	3.5	35	yes
161	Leaf.width.maximum.or.upper.limit..in.mm..	20 (basal), 10 (cauline)	20	insufficient information on breadth of variation
162	Leaf.width.maximum.or.upper.limit..in.mm..	20	basal: 20 mm; cauline: 20	no
163	Indumentum.or.hairs.on.leaf.adaxial.or.upper.side..e.g...glandular..eglandular..woolly..cottony..arachnose..lanate..septate.hairs..or.glabrous..	subglabrous, septate eglandular hairs present	subglabrous but some septate hairs present	no
164	Indumentum.or.hairs.on.leaf.adaxial.or.upper.side..e.g...glandular..eglandular..woolly..cottony..arachnose..lanate..septate.hairs..or.glabrous..	glabrous or almost so	glabrous or with sparse indumentum of glandular hairs	no
165	Indumentum.or.hairs.on.leaf.adaxial.or.upper.side..e.g...glandular..eglandular..woolly..cottony..arachnose..lanate..septate.hairs..or.glabrous..	stalked, glandular hairs and cottony, eglandular hairs with wide bases	stalked, glandular hairs	insufficient information on breadth of variation
166	Indumentum.or.hairs.on.leaf.adaxial.or.upper.side..e.g...glandular..eglandular..woolly..cottony..arachnose..lanate..septate.hairs..or.glabrous..	glabrous or with short glandular hairs or with few to many biseriate, septate, whitish and terminally glandular hairs as on branches	glandular, septate hairs, glabrous	no
167	Indumentum.or.hairs.on.leaf.adaxial.or.upper.side..e.g...glandular..eglandular..woolly..cottony..arachnose..lanate..septate.hairs..or.glabrous..	moderately densely invested with aculeate curved hairs, occasional cottony hairs	curved hairs	insufficient information on breadth of variation
168	Indumentum.or.hairs.on.leaf.adaxial.or.upper.side..e.g...glandular..eglandular..woolly..cottony..arachnose..lanate..septate.hairs..or.glabrous..	sparse cottony and glabrous	aculeate, with sparse cottony hairs when young	yes
169	Indumentum.or.hairs.on.leaf.adaxial.or.upper.side..e.g...glandular..eglandular..woolly..cottony..arachnose..lanate..septate.hairs..or.glabrous..	glabrous	glabrous, usually sticky	no
170	Indumentum.or.hairs.on.leaf.adaxial.or.upper.side..e.g...glandular..eglandular..woolly..cottony..arachnose..lanate..septate.hairs..or.glabrous..	variably hairy	variably hairy to almost glabrous	no
171	Indumentum.or.hairs.on.leaf.adaxial.or.upper.side..e.g...glandular..eglandular..woolly..cottony..arachnose..lanate..septate.hairs..or.glabrous..	multi-septate hairs, long fine hairs sparse	septate hairs and long fine hairs	no
172	Indumentum.or.hairs.on.leaf.adaxial.or.upper.side..e.g...glandular..eglandular..woolly..cottony..arachnose..lanate..septate.hairs..or.glabrous..	glabrous or with a few marginal cilia	glabrous	no
173	Indumentum.or.hairs.on.leaf.adaxial.or.upper.side..e.g...glandular..eglandular..woolly..cottony..arachnose..lanate..septate.hairs..or.glabrous..	scabrous-hairy	scabrous	no
174	Indumentum.or.hairs.on.leaf.adaxial.or.upper.side..e.g...glandular..eglandular..woolly..cottony..arachnose..lanate..septate.hairs..or.glabrous..	little wool along the midrib	wool along the midrib	no
175	Indumentum.or.hairs.on.leaf.adaxial.or.upper.side..e.g...glandular..eglandular..woolly..cottony..arachnose..lanate..septate.hairs..or.glabrous..	scabrid-wrinkled, sparsely hairy	sparsely hairy	no
176	Indumentum.or.hairs.on.leaf.adaxial.or.upper.side..e.g...glandular..eglandular..woolly..cottony..arachnose..lanate..septate.hairs..or.glabrous..	sparsely webby or subglabrous	sparsely webby, subglabrous	no
177	Indumentum.or.hairs.on.leaf.adaxial.or.upper.side..e.g...glandular..eglandular..woolly..cottony..arachnose..lanate..septate.hairs..or.glabrous..	sparsely and coarsely hairy, sometimes densely so	sometimes densely hairy	insufficient information on breadth of variation
178	Indumentum.or.hairs.on.leaf.adaxial.or.upper.side..e.g...glandular..eglandular..woolly..cottony..arachnose..lanate..septate.hairs..or.glabrous..	stalked glandular hairs	glandular	no
179	Indumentum.or.hairs.on.leaf.adaxial.or.upper.side..e.g...glandular..eglandular..woolly..cottony..arachnose..lanate..septate.hairs..or.glabrous..	dense, appressed, fine woolly	dense, appressed, fine woolly hairs	no
180	Indumentum.or.hairs.on.leaf.adaxial.or.upper.side..e.g...glandular..eglandular..woolly..cottony..arachnose..lanate..septate.hairs..or.glabrous..	woolly, minutely glandular	woolly	insufficient information on breadth of variation
181	Indumentum.or.hairs.on.leaf.adaxial.or.upper.side..e.g...glandular..eglandular..woolly..cottony..arachnose..lanate..septate.hairs..or.glabrous..	woolly	sparsely woolly	no
182	Indumentum.or.hairs.on.leaf.adaxial.or.upper.side..e.g...glandular..eglandular..woolly..cottony..arachnose..lanate..septate.hairs..or.glabrous..	hispid or sometimes upper-stem leaves glabrous	hispid or sometimes glabrous	no
183	Indumentum.or.hairs.on.leaf.adaxial.or.upper.side..e.g...glandular..eglandular..woolly..cottony..arachnose..lanate..septate.hairs..or.glabrous..	scabridulous, transiently sparsely cobwebby, glabrous	scabridulous, cobwebby, glabrous upwards	no
184	Indumentum.or.hairs.on.leaf.adaxial.or.upper.side..e.g...glandular..eglandular..woolly..cottony..arachnose..lanate..septate.hairs..or.glabrous..	often appressed-woolly at least when young, variably glabrescent, sometimes glabrous	woolly	no
185	Indumentum.or.hairs.on.leaf.adaxial.or.upper.side..e.g...glandular..eglandular..woolly..cottony..arachnose..lanate..septate.hairs..or.glabrous..	glabrous or short, coarse hairs on margin	glabrous	no
186	Indumentum.or.hairs.on.leaf.adaxial.or.upper.side..e.g...glandular..eglandular..woolly..cottony..arachnose..lanate..septate.hairs..or.glabrous..	glabrous or sparsely lanate	usually glabrous but sometimes sparsely lanate	no
187	Indumentum.or.hairs.on.leaf.adaxial.or.upper.side..e.g...glandular..eglandular..woolly..cottony..arachnose..lanate..septate.hairs..or.glabrous..	hispid, with glands	hispid and with glands	no
188	Indumentum.or.hairs.on.leaf.abaxial.or.lower.side..e.g...glandular..eglandular..woolly..cottony..arachnose..lanate..septate.hairs..or.glabrous..	glabrous or with a sparse to dense indumentum of stalked glandular hairs	glabrous or with sparse to dense indumentum of glandular hairs	no
189	Indumentum.or.hairs.on.leaf.abaxial.or.lower.side..e.g...glandular..eglandular..woolly..cottony..arachnose..lanate..septate.hairs..or.glabrous..	stalked, glandular hairs and cottony, eglandular hairs with wide bases	cottony, eglandular hairs	no
190	Indumentum.or.hairs.on.leaf.abaxial.or.lower.side..e.g...glandular..eglandular..woolly..cottony..arachnose..lanate..septate.hairs..or.glabrous..	glabrous or with short glandular hairs or with few to many biseriate, septate, whitish and terminally glandular hairs as on branches	glandular, septate hairs, glabrous	no
191	Indumentum.or.hairs.on.leaf.abaxial.or.lower.side..e.g...glandular..eglandular..woolly..cottony..arachnose..lanate..septate.hairs..or.glabrous..	white tomentose with stiff multicellular hairs confined mainly to midrib	tomentose, stiff multicellular hairs	no
192	Indumentum.or.hairs.on.leaf.abaxial.or.lower.side..e.g...glandular..eglandular..woolly..cottony..arachnose..lanate..septate.hairs..or.glabrous..	densely matted cottony	cottony	no
193	Indumentum.or.hairs.on.leaf.abaxial.or.lower.side..e.g...glandular..eglandular..woolly..cottony..arachnose..lanate..septate.hairs..or.glabrous..	dense indumentum of white cottony hairs	dense indumentum of white cottony hairs, obscured by revolute margins	no
194	Indumentum.or.hairs.on.leaf.abaxial.or.lower.side..e.g...glandular..eglandular..woolly..cottony..arachnose..lanate..septate.hairs..or.glabrous..	scabrous-hairy	scabrous	no
195	Indumentum.or.hairs.on.leaf.abaxial.or.lower.side..e.g...glandular..eglandular..woolly..cottony..arachnose..lanate..septate.hairs..or.glabrous..	revolute, puberulous	puberulous	no
196	Indumentum.or.hairs.on.leaf.abaxial.or.lower.side..e.g...glandular..eglandular..woolly..cottony..arachnose..lanate..septate.hairs..or.glabrous..	glabrous	glabrous or sparsely hairy	no
197	Indumentum.or.hairs.on.leaf.abaxial.or.lower.side..e.g...glandular..eglandular..woolly..cottony..arachnose..lanate..septate.hairs..or.glabrous..	white, cottony hairs, stalked glandular hairs on bract-like uppermost leaves	stalked glandular hairs (if present)	insufficient information on breadth of variation
198	Indumentum.or.hairs.on.leaf.abaxial.or.lower.side..e.g...glandular..eglandular..woolly..cottony..arachnose..lanate..septate.hairs..or.glabrous..	white or greyish, densely stellate hairy, glandular, or rarely eglandular	densely stellate hairy, glandular, or rarely eglandular	no
199	Indumentum.or.hairs.on.leaf.abaxial.or.lower.side..e.g...glandular..eglandular..woolly..cottony..arachnose..lanate..septate.hairs..or.glabrous..	stalked glandular hairs	glandular	no
200	Indumentum.or.hairs.on.leaf.abaxial.or.lower.side..e.g...glandular..eglandular..woolly..cottony..arachnose..lanate..septate.hairs..or.glabrous..	dense, appressed, fine woolly	dense, appressed, fine woolly hairs	no
201	Indumentum.or.hairs.on.leaf.abaxial.or.lower.side..e.g...glandular..eglandular..woolly..cottony..arachnose..lanate..septate.hairs..or.glabrous..	sessile globular glands, few septate hairs	sessile globular glands and shorter septate hairs on midrib	no
202	Indumentum.or.hairs.on.leaf.abaxial.or.lower.side..e.g...glandular..eglandular..woolly..cottony..arachnose..lanate..septate.hairs..or.glabrous..	woolly, minutely glandular	minutely glandular stipitate	no
203	Indumentum.or.hairs.on.leaf.abaxial.or.lower.side..e.g...glandular..eglandular..woolly..cottony..arachnose..lanate..septate.hairs..or.glabrous..	glabrous or with coarse hairs on midrib and major veins	glabrous or with coarse hairs	no
204	Indumentum.or.hairs.on.leaf.abaxial.or.lower.side..e.g...glandular..eglandular..woolly..cottony..arachnose..lanate..septate.hairs..or.glabrous..	coarse-hairy, cobwebby overlay over coarse hairs (occasionally nearly glabrous)	coarse-hairy, occasionally nearly glabrous	no
205	Indumentum.or.hairs.on.leaf.abaxial.or.lower.side..e.g...glandular..eglandular..woolly..cottony..arachnose..lanate..septate.hairs..or.glabrous..	coarse-hairy, weak cobwebby overlay	purple, coarse-hairy, cobwebby	no
206	Indumentum.or.hairs.on.leaf.abaxial.or.lower.side..e.g...glandular..eglandular..woolly..cottony..arachnose..lanate..septate.hairs..or.glabrous..	often appressed-woolly at least when young, variably glabrescent, sometimes glabrous	woolly	insufficient information on breadth of variation
207	Indumentum.or.hairs.on.leaf.abaxial.or.lower.side..e.g...glandular..eglandular..woolly..cottony..arachnose..lanate..septate.hairs..or.glabrous..	glabrous or short, coarse hairs on margin	glabrous or short, coarse	no
208	Indumentum.or.hairs.on.leaf.abaxial.or.lower.side..e.g...glandular..eglandular..woolly..cottony..arachnose..lanate..septate.hairs..or.glabrous..	with glands (basal), scattered septate trichomes and glands (cauline)	with glands; scattered septate trichomes and glands, midvein indumentum cobwebby, hispid, and with glands	insufficient information on breadth of variation
209	Indumentum.or.hairs.on.leaf.abaxial.or.lower.side..e.g...glandular..eglandular..woolly..cottony..arachnose..lanate..septate.hairs..or.glabrous..	glands, cobwebby or villous, hirsute, glabrescent	with glands, midvein indumentum cobwebby or villous	no
210	Capitulescence..conflorescence..or.arrangement.of.capitula.or.flowering.heads..e.g...paniculate..corymbose..racemose..solitary.capitula..	terminal or on short branches	subsessile	yes
211	Capitulescence..conflorescence..or.arrangement.of.capitula.or.flowering.heads..e.g...paniculate..corymbose..racemose..solitary.capitula..	single on terminal peduncles	solitary capitula	no
212	Capitulescence..conflorescence..or.arrangement.of.capitula.or.flowering.heads..e.g...paniculate..corymbose..racemose..solitary.capitula..	paniculate	panicle	no
213	Capitulescence..conflorescence..or.arrangement.of.capitula.or.flowering.heads..e.g...paniculate..corymbose..racemose..solitary.capitula..	solitary capitula	simple, terminal	no
214	Capitulescence..conflorescence..or.arrangement.of.capitula.or.flowering.heads..e.g...paniculate..corymbose..racemose..solitary.capitula..	solitary capitula	solitary heads	no
215	Capitulescence..conflorescence..or.arrangement.of.capitula.or.flowering.heads..e.g...paniculate..corymbose..racemose..solitary.capitula..	solitary, terminal on short, solid peduncles	solitary	no
216	Capitulescence..conflorescence..or.arrangement.of.capitula.or.flowering.heads..e.g...paniculate..corymbose..racemose..solitary.capitula..	in small glomerules or spiciform panicles	spiciform, compound panicles	no
217	Capitulescence..conflorescence..or.arrangement.of.capitula.or.flowering.heads..e.g...paniculate..corymbose..racemose..solitary.capitula..	corymbose panicles terminal to the branches	corymbose panicles	no
218	Capitulescence..conflorescence..or.arrangement.of.capitula.or.flowering.heads..e.g...paniculate..corymbose..racemose..solitary.capitula..	loose corymbs	corymbs	no
219	Capitulescence..conflorescence..or.arrangement.of.capitula.or.flowering.heads..e.g...paniculate..corymbose..racemose..solitary.capitula..	spreading corymbs terminal to the upper branches	corymbs	no
220	Capitulescence..conflorescence..or.arrangement.of.capitula.or.flowering.heads..e.g...paniculate..corymbose..racemose..solitary.capitula..	dense corymbs	corymbs	no
221	Capitulescence..conflorescence..or.arrangement.of.capitula.or.flowering.heads..e.g...paniculate..corymbose..racemose..solitary.capitula..	small terminal corymbs	corymbs	no
222	Capitulescence..conflorescence..or.arrangement.of.capitula.or.flowering.heads..e.g...paniculate..corymbose..racemose..solitary.capitula..	corymbose clusters	corymbose	no
223	Capitulescence..conflorescence..or.arrangement.of.capitula.or.flowering.heads..e.g...paniculate..corymbose..racemose..solitary.capitula..	solitary or in loose irregular corymbose clusters	solitary or in corymbose clusters	no
224	Capitulescence..conflorescence..or.arrangement.of.capitula.or.flowering.heads..e.g...paniculate..corymbose..racemose..solitary.capitula..	solitary capitula	solitary	no
225	Capitulescence..conflorescence..or.arrangement.of.capitula.or.flowering.heads..e.g...paniculate..corymbose..racemose..solitary.capitula..	loosely grouped together	loosely grouped	no
226	Capitulescence..conflorescence..or.arrangement.of.capitula.or.flowering.heads..e.g...paniculate..corymbose..racemose..solitary.capitula..	hemispherical, anauxotelic	anauxotelic	no
227	Capitulescence..conflorescence..or.arrangement.of.capitula.or.flowering.heads..e.g...paniculate..corymbose..racemose..solitary.capitula..	flat-topped corymbs	corymbose	no
228	Capitulescence..conflorescence..or.arrangement.of.capitula.or.flowering.heads..e.g...paniculate..corymbose..racemose..solitary.capitula..	solitary or in open to more or less compact corymbs, terminal	solitary or in open to more or less compact corymbs	no
229	Capitulescence..conflorescence..or.arrangement.of.capitula.or.flowering.heads..e.g...paniculate..corymbose..racemose..solitary.capitula..	loose to dense panicle	paniculate	no
230	Capitulescence..conflorescence..or.arrangement.of.capitula.or.flowering.heads..e.g...paniculate..corymbose..racemose..solitary.capitula..	loose to dense corymbose panicle	corymbose panicle	no
231	Capitulescence..conflorescence..or.arrangement.of.capitula.or.flowering.heads..e.g...paniculate..corymbose..racemose..solitary.capitula..	corymbose panicles	corymbose	no
232	Capitulescence..conflorescence..or.arrangement.of.capitula.or.flowering.heads..e.g...paniculate..corymbose..racemose..solitary.capitula..	in clusters of 3-10, almost sessile	in clusters of 3-10	no
233	Capitulescence..conflorescence..or.arrangement.of.capitula.or.flowering.heads..e.g...paniculate..corymbose..racemose..solitary.capitula..	loose cymes, rarely solitary	in loose cymes	no
234	Capitulescence..conflorescence..or.arrangement.of.capitula.or.flowering.heads..e.g...paniculate..corymbose..racemose..solitary.capitula..	globose or slightly ovoid	globose or slightly ovoid, compound head	no
235	Capitulescence..conflorescence..or.arrangement.of.capitula.or.flowering.heads..e.g...paniculate..corymbose..racemose..solitary.capitula..	terminal	terminal, compound heads	no
236	Capitulescence..conflorescence..or.arrangement.of.capitula.or.flowering.heads..e.g...paniculate..corymbose..racemose..solitary.capitula..	corymbose	corymbs	no
237	Capitulescence..conflorescence..or.arrangement.of.capitula.or.flowering.heads..e.g...paniculate..corymbose..racemose..solitary.capitula..	pedunculate subglobular heads	dense clusters	yes
238	Capitulescence..conflorescence..or.arrangement.of.capitula.or.flowering.heads..e.g...paniculate..corymbose..racemose..solitary.capitula..	solitary or small corymbs	solitary or in small corymbs	no
239	Capitulescence..conflorescence..or.arrangement.of.capitula.or.flowering.heads..e.g...paniculate..corymbose..racemose..solitary.capitula..	solitary capitula	solitary, terminal	no
240	Capitulescence..conflorescence..or.arrangement.of.capitula.or.flowering.heads..e.g...paniculate..corymbose..racemose..solitary.capitula..	corymbose	unit inflorescences of many capitula	yes
241	Capitulescence..conflorescence..or.arrangement.of.capitula.or.flowering.heads..e.g...paniculate..corymbose..racemose..solitary.capitula..	in 2-20 capitula	inflorescences of 2-20 capitula	no
242	Capitulescence..conflorescence..or.arrangement.of.capitula.or.flowering.heads..e.g...paniculate..corymbose..racemose..solitary.capitula..	2-8(~15) capitula	unit inflorescences	yes
243	Capitulescence..conflorescence..or.arrangement.of.capitula.or.flowering.heads..e.g...paniculate..corymbose..racemose..solitary.capitula..	on long branches	capitula on long branches	no
244	Capitulescence..conflorescence..or.arrangement.of.capitula.or.flowering.heads..e.g...paniculate..corymbose..racemose..solitary.capitula..	simple, solitary, or in an inflorescence	solitary or in an inflorescence	no
245	Capitulescence..conflorescence..or.arrangement.of.capitula.or.flowering.heads..e.g...paniculate..corymbose..racemose..solitary.capitula..	paniculate, solitary	terminal, in panicles or solitary	no
246	Capitulescence..conflorescence..or.arrangement.of.capitula.or.flowering.heads..e.g...paniculate..corymbose..racemose..solitary.capitula..	solitary capitula	terminal, solitary	no
247	Capitulum.or.flowering.head.composition..simple.versus.compound..also.known.as.glomerule...	simple	compound	yes
248	Capitulum.or.flowering.head.composition..simple.versus.compound..also.known.as.glomerule...	compound	disciform	misunderstood question
249	Capitulum.or.flowering.head.composition..simple.versus.compound..also.known.as.glomerule...	compound	compound (glomerule)	no
250	Capitulum.or.flowering.head.composition..simple.versus.compound..also.known.as.glomerule...	depressed hemispherical	simple	misunderstood question
251	Capitulum.or.flowering.head.composition..simple.versus.compound..also.known.as.glomerule...	simple	compound	yes
252	Capitulum.or.flowering.head.composition..simple.versus.compound..also.known.as.glomerule...	compound	heterogamous	misunderstood question
253	Capitulum.or.flowering.head.composition..simple.versus.compound..also.known.as.glomerule...	simple	heterogamous	misunderstood question
254	Capitulum.or.flowering.head.composition..simple.versus.compound..also.known.as.glomerule...	dense clusters	simple	misunderstood question
255	Capitulum.or.flowering.head.length..minimum.or.lower.limit..in.mm..	10	3.5	yes
256	Capitulum.or.flowering.head.length..maximum.or.upper.limit..in.mm..	19	17	yes
257	Capitulum.or.flowering.head.length..maximum.or.upper.limit..in.mm..	15	4.6	yes
258	Capitulum.or.flowering.head.width.or.diameter..minimum.or.lower.limit..in.mm..	6	11	yes
259	Capitulum.or.flowering.head.width.or.diameter..minimum.or.lower.limit..in.mm..	10	3	yes
260	Capitulum.or.flowering.head.width.or.diameter..minimum.or.lower.limit..in.mm..	2.6	26	yes
261	Capitulum.or.flowering.head.width.or.diameter..maximum.or.upper.limit..in.mm..	6.4	12	yes
262	Capitulum.or.flowering.head.width.or.diameter..maximum.or.upper.limit..in.mm..	10	<10	no
263	Capitulum.or.flowering.head.width.or.diameter..maximum.or.upper.limit..in.mm..	13	12	yes
264	Capitulum.or.flowering.head.width.or.diameter..maximum.or.upper.limit..in.mm..	15	4	yes
265	Capitulum.or.flowering.head.width.or.diameter..maximum.or.upper.limit..in.mm..	25	20	yes
266	Capitulum.or.flowering.head.width.or.diameter..maximum.or.upper.limit..in.mm..	9	90	yes
267	Length.of.phyllaries.or.involucral.bracts.or.capitular.bracts..minimum.or.lower.limit..in.mm..	5	2.5	yes
268	Length.of.phyllaries.or.involucral.bracts.or.capitular.bracts..minimum.or.lower.limit..in.mm..	1.2	1.5	yes
269	Length.of.phyllaries.or.involucral.bracts.or.capitular.bracts..minimum.or.lower.limit..in.mm..	0.7	1	yes
270	Length.of.phyllaries.or.involucral.bracts.or.capitular.bracts..minimum.or.lower.limit..in.mm..	7.6	6	yes
271	Length.of.phyllaries.or.involucral.bracts.or.capitular.bracts..minimum.or.lower.limit..in.mm..	1	3	yes
272	Length.of.phyllaries.or.involucral.bracts.or.capitular.bracts..maximum.or.upper.limit..in.mm..	10	3.4	yes
273	Length.of.phyllaries.or.involucral.bracts.or.capitular.bracts..maximum.or.upper.limit..in.mm..	3	3	yes
274	Length.of.phyllaries.or.involucral.bracts.or.capitular.bracts..maximum.or.upper.limit..in.mm..	4	4.5	yes
275	Length.of.phyllaries.or.involucral.bracts.or.capitular.bracts..maximum.or.upper.limit..in.mm..	10	5	yes
276	Length.of.phyllaries.or.involucral.bracts.or.capitular.bracts..maximum.or.upper.limit..in.mm..	5	2.5	yes
277	Length.of.phyllaries.or.involucral.bracts.or.capitular.bracts..maximum.or.upper.limit..in.mm..	20	7	yes
278	Length.of.phyllaries.or.involucral.bracts.or.capitular.bracts..maximum.or.upper.limit..in.mm..	2	5	yes
279	Width.of.phyllaries.or.involucral.bracts.or.capitular.bracts..minimum.or.lower.limit..in.mm..	0.5	0.7	yes
280	Width.of.phyllaries.or.involucral.bracts.or.capitular.bracts..minimum.or.lower.limit..in.mm..	1	1	yes
281	Width.of.phyllaries.or.involucral.bracts.or.capitular.bracts..minimum.or.lower.limit..in.mm..	0.3	0.8	yes
282	Width.of.phyllaries.or.involucral.bracts.or.capitular.bracts..minimum.or.lower.limit..in.mm..	0.7	1	yes
283	Width.of.phyllaries.or.involucral.bracts.or.capitular.bracts..minimum.or.lower.limit..in.mm..	0.1	0.8	yes
284	Width.of.phyllaries.or.involucral.bracts.or.capitular.bracts..minimum.or.lower.limit..in.mm..	0.3	0.7	yes
285	Width.of.phyllaries.or.involucral.bracts.or.capitular.bracts..minimum.or.lower.limit..in.mm..	0.5	1	yes
286	Width.of.phyllaries.or.involucral.bracts.or.capitular.bracts..minimum.or.lower.limit..in.mm..	1.5	1	yes
287	Width.of.phyllaries.or.involucral.bracts.or.capitular.bracts..maximum.or.upper.limit..in.mm..	2	1.1	yes
288	Width.of.phyllaries.or.involucral.bracts.or.capitular.bracts..maximum.or.upper.limit..in.mm..	1.4	0.4	yes
289	Shape.of.phyllaries.or.involucral.bracts.or.capitular.bracts.	linear or oblanceolate	narrowly elliptic, elliptic, obovate, oblanceolate	yes
290	Shape.of.phyllaries.or.involucral.bracts.or.capitular.bracts.	obovate, elliptic, narrowly elliptic	obovate, elliptic or narrowly elliptic	no
291	Shape.of.phyllaries.or.involucral.bracts.or.capitular.bracts.	obovate to very widely obovate or ovate or narrowly to widely elliptic or somewhat oblong	obovate to elliptic or somewhat oblong	no
292	Shape.of.phyllaries.or.involucral.bracts.or.capitular.bracts.	elliptic to narrowly elliptic, obovate to oblanceolate or ovate	elliptic to oblanceolate	insufficient information on breadth of variation
293	Shape.of.phyllaries.or.involucral.bracts.or.capitular.bracts.	somewhat elliptic or obovate	elliptic or obovate	no
294	Shape.of.phyllaries.or.involucral.bracts.or.capitular.bracts.	obovate, ovate, somewhat elliptic	obovate	insufficient information on breadth of variation
295	Shape.of.phyllaries.or.involucral.bracts.or.capitular.bracts.	ovate to narrowly ovate	ovate, oblong to narrowly ovate	no
296	Shape.of.phyllaries.or.involucral.bracts.or.capitular.bracts.	ovate, obtuse	ovate	no
297	Shape.of.phyllaries.or.involucral.bracts.or.capitular.bracts.	ovate, slightly concave	ovate and slightly concave	no
298	Shape.of.phyllaries.or.involucral.bracts.or.capitular.bracts.	outer: ovate; inner: oblong with thick claws	cylindrical to narrow turbinate	misunderstood question
299	Shape.of.phyllaries.or.involucral.bracts.or.capitular.bracts.	outer obovate, inner oblong	narrow-turbinate	misunderstood question
300	Shape.of.phyllaries.or.involucral.bracts.or.capitular.bracts.	orbicular laminae	orbicular	no
301	Shape.of.phyllaries.or.involucral.bracts.or.capitular.bracts.	orbicular (outer), ovate (inner)	outer orbicular, inner ovate	no
302	Shape.of.phyllaries.or.involucral.bracts.or.capitular.bracts.	outer orbicular, inner obovate-oblong white laminae and narrower stiff claws	outer: orbicular; inner: obovate-oblong	no
303	Shape.of.phyllaries.or.involucral.bracts.or.capitular.bracts.	outer bracts: ovate, obtuse	ovate	no
304	Shape.of.phyllaries.or.involucral.bracts.or.capitular.bracts.	lanceolate	lanceolate, inner bracts ovate	no
305	Shape.of.phyllaries.or.involucral.bracts.or.capitular.bracts.	linear	+ linear	no
306	Shape.of.phyllaries.or.involucral.bracts.or.capitular.bracts.	obovate, elliptic	obovate or elliptic	no
307	Shape.of.phyllaries.or.involucral.bracts.or.capitular.bracts.	linear to narrowly elliptic or lanceolate	linear	insufficient information on breadth of variation
308	Shape.of.phyllaries.or.involucral.bracts.or.capitular.bracts.	ovoid, spathulate to narrowly oblanceolate	ovoid to narrowly oblanceolate	no
309	Shape.of.phyllaries.or.involucral.bracts.or.capitular.bracts.	narrowly conic	conic	no
310	Shape.of.phyllaries.or.involucral.bracts.or.capitular.bracts.	variable from outer bracts to inner bracts	obconic, cup-shaped or broadly calupaliurare	insufficient information on breadth of variation
311	Shape.of.phyllaries.or.involucral.bracts.or.capitular.bracts.	ovate-acute; linear-acute	ovate-acute	insufficient information on breadth of variation
312	Shape.of.phyllaries.or.involucral.bracts.or.capitular.bracts.	lanceolate-acute (outer bracts), linear-acute (inner bracts)	lanceolate-acute	no
313	Shape.of.phyllaries.or.involucral.bracts.or.capitular.bracts.	ovate-acute, linear-acute	ovate-acute	no
314	Shape.of.phyllaries.or.involucral.bracts.or.capitular.bracts.	oblong to ovate, narrow-trullate	oblong to + ovate	no
315	Shape.of.phyllaries.or.involucral.bracts.or.capitular.bracts.	ovate to trullate	ovate to linear	insufficient information on breadth of variation
316	Shape.of.phyllaries.or.involucral.bracts.or.capitular.bracts.	curved, cartilaginous base, slender terete glandular claw, and white ovoid apex	obovate	misunderstood question
317	Shape.of.phyllaries.or.involucral.bracts.or.capitular.bracts.	broad-ovate to broad-elliptic	very broadly ovate or broadly elliptic	no
318	Shape.of.phyllaries.or.involucral.bracts.or.capitular.bracts.	obovate	obovate in outline	no
319	Shape.of.phyllaries.or.involucral.bracts.or.capitular.bracts.	oblanceolate, boat-shaped	oblanceolate (outer bracts), boat-shaped (inner bracts)	no
320	Shape.of.phyllaries.or.involucral.bracts.or.capitular.bracts.	broad-ovate (outer), narrow ovate to lanceolate (medial)	broad-ovate; narrow ovate to lanceolate	no
321	Shape.of.phyllaries.or.involucral.bracts.or.capitular.bracts.	ovate to broad-ovate, narrow ovate to lanceolate	outer: ovate to broad-ovate; medial: narrow ovate to lanceolate	no
322	Margin.of.phyllaries.or.involucral.bracts.or.capitular.bracts.	scarious, often purplish margins	scarious, often purplish	no
323	Margin.of.phyllaries.or.involucral.bracts.or.capitular.bracts.	hyaline	slightly denticulate with glandular hairs	misunderstood question
324	Margin.of.phyllaries.or.involucral.bracts.or.capitular.bracts.	scarious, often purplish margins	scarious	no
325	Margin.of.phyllaries.or.involucral.bracts.or.capitular.bracts.	scarious	scarious, often apically purplish	no
326	Margin.of.phyllaries.or.involucral.bracts.or.capitular.bracts.	hyaline margins	thinly herbaceous, hyaline margins	no
327	Margin.of.phyllaries.or.involucral.bracts.or.capitular.bracts.	scarious	margined with pale brown	no
328	Margin.of.phyllaries.or.involucral.bracts.or.capitular.bracts.	pale, scarious	scarious	no
329	Margin.of.phyllaries.or.involucral.bracts.or.capitular.bracts.	inner: thin margins	slightly striate, thin margins	no
330	Margin.of.phyllaries.or.involucral.bracts.or.capitular.bracts.	margin with long and bristly simple hairs	short anchor hairs on lamina, long and bristly simple hairs on margin	no
331	Margin.of.phyllaries.or.involucral.bracts.or.capitular.bracts.	scarious apex	herbaceous except for a scarious apex	no
332	Margin.of.phyllaries.or.involucral.bracts.or.capitular.bracts.	straw-coloured or red-tinged	straw-coloured or red-tinged, fimbriate	no
333	Margin.of.phyllaries.or.involucral.bracts.or.capitular.bracts.	hyaline or variably to mainly scarious, herbaceous midrib	hyaline or variably to mainly scarious	no
334	Margin.of.phyllaries.or.involucral.bracts.or.capitular.bracts.	membranous	broad, membranous	no
335	Margin.of.phyllaries.or.involucral.bracts.or.capitular.bracts.	membranous	slightly membranous	no
336	Margin.of.phyllaries.or.involucral.bracts.or.capitular.bracts.	with narrow, hyaline margins with long-ciliate hairs	hyaline with long-ciliate hairs	no
337	Margin.of.phyllaries.or.involucral.bracts.or.capitular.bracts.	narrow hyaline margins with long-ciliate hairs	narrow hyaline margins	no
338	Margin.of.phyllaries.or.involucral.bracts.or.capitular.bracts.	scarious margin	scarious	no
339	Margin.of.phyllaries.or.involucral.bracts.or.capitular.bracts.	narrow scarious	narrow scarious margin	no
340	Margin.of.phyllaries.or.involucral.bracts.or.capitular.bracts.	ciliate	sparsely woolly ciliate	no
341	Margin.of.phyllaries.or.involucral.bracts.or.capitular.bracts.	scarious, slightly reflexed	scarious	no
342	Margin.of.phyllaries.or.involucral.bracts.or.capitular.bracts.	scarious margins	scarious	no
343	Margin.of.phyllaries.or.involucral.bracts.or.capitular.bracts.	fimbriate, hispid	fimbriate and hispid	no
344	Margin.of.phyllaries.or.involucral.bracts.or.capitular.bracts.	hispid	hispid and with glands	insufficient information on breadth of variation
345	Colour.of.phyllaries.or.involucral.bracts.or.capitular.bracts.	purplish (apices sometimes)	thin, mainly herbaceous but with hyaline margins and apices; apices sometimes purplish	no
346	Colour.of.phyllaries.or.involucral.bracts.or.capitular.bracts.	thinly herbaceous, sometimes purplish	hyaline, sometimes purplish	no
347	Colour.of.phyllaries.or.involucral.bracts.or.capitular.bracts.	green with apically purplish margins	mainly green	no
348	Colour.of.phyllaries.or.involucral.bracts.or.capitular.bracts.	mainly green with scarious, often purplish margins	mainly green	no
349	Colour.of.phyllaries.or.involucral.bracts.or.capitular.bracts.	apices and upper margins purplish	purplish	no
350	Colour.of.phyllaries.or.involucral.bracts.or.capitular.bracts.	hyaline, upper portion yellow or white	shades of yellow or white	no
351	Colour.of.phyllaries.or.involucral.bracts.or.capitular.bracts.	pale to brown (drying brown)	green, pink, white, brown	insufficient information on breadth of variation
352	Colour.of.phyllaries.or.involucral.bracts.or.capitular.bracts.	yellowish green with pale brown marginal band	yellowish green	no
353	Colour.of.phyllaries.or.involucral.bracts.or.capitular.bracts.	dark with pale margins	dark with pale scarious margins	no
354	Colour.of.phyllaries.or.involucral.bracts.or.capitular.bracts.	reddish purple to golden-brown	green, tips reddish purple to golden-brown	insufficient information on breadth of variation
355	Colour.of.phyllaries.or.involucral.bracts.or.capitular.bracts.	rather dark basally	dark basally	no
356	Colour.of.phyllaries.or.involucral.bracts.or.capitular.bracts.	milky white laminae	milky white laminae (inner)	no
357	Colour.of.phyllaries.or.involucral.bracts.or.capitular.bracts.	straw-coloured	scarious, straw-coloured	no
358	Colour.of.phyllaries.or.involucral.bracts.or.capitular.bracts.	white	outer: null; inner: white	no
359	Colour.of.phyllaries.or.involucral.bracts.or.capitular.bracts.	outer bracts: pale-straw, brown to golden, scarious; inner bracts: creamy-white, membranous	pale-straw, brown to golden	insufficient information on breadth of variation
360	Colour.of.phyllaries.or.involucral.bracts.or.capitular.bracts.	golden-straw	golden-straw, gold	no
361	Colour.of.phyllaries.or.involucral.bracts.or.capitular.bracts.	herbaceous with hyaline margins and apex	herbaceous	no
362	Colour.of.phyllaries.or.involucral.bracts.or.capitular.bracts.	herbaceous (mainly green)	predominantly herbaceous	no
363	Colour.of.phyllaries.or.involucral.bracts.or.capitular.bracts.	yellowish, translucent at base with white apices	yellowish	no
364	Colour.of.phyllaries.or.involucral.bracts.or.capitular.bracts.	coloured, radiating	coloured, radiating lamina	no
365	Colour.of.phyllaries.or.involucral.bracts.or.capitular.bracts.	scarious, often with violet tips	violet coloured tips	no
366	Colour.of.phyllaries.or.involucral.bracts.or.capitular.bracts.	scarious, often golden-brown	often golden-brown	no
367	Colour.of.phyllaries.or.involucral.bracts.or.capitular.bracts.	green to purple	herbaceous	misunderstood question
368	Colour.of.phyllaries.or.involucral.bracts.or.capitular.bracts.	whitish	leaf-like (outer), whitish (inner)	no
369	Colour.of.phyllaries.or.involucral.bracts.or.capitular.bracts.	brown	brown, yellow tip	insufficient information on breadth of variation
370	Colour.of.phyllaries.or.involucral.bracts.or.capitular.bracts.	pale brown, white (inner)	pale brown	insufficient information on breadth of variation
371	Colour.of.phyllaries.or.involucral.bracts.or.capitular.bracts.	pale brown, mauve apex, dark purple band	pale brown	insufficient information on breadth of variation
372	Colour.of.phyllaries.or.involucral.bracts.or.capitular.bracts.	white	white petaloid	no
373	Colour.of.phyllaries.or.involucral.bracts.or.capitular.bracts.	glossy, straw-coloured	straw-coloured	no
374	Colour.of.phyllaries.or.involucral.bracts.or.capitular.bracts.	green, sometimes purplish, commonly minutely black at tip	green, sometimes purplish	no
375	Colour.of.phyllaries.or.involucral.bracts.or.capitular.bracts.	green or partially purple, minutely black at tip	green or partially purple	no
376	Colour.of.phyllaries.or.involucral.bracts.or.capitular.bracts.	pale or orange below apex	pigmented purple or black	yes
377	Colour.of.phyllaries.or.involucral.bracts.or.capitular.bracts.	pigmented purple apically	purple or hardly pigmented	no
378	Colour.of.phyllaries.or.involucral.bracts.or.capitular.bracts.	light or dark purple apically, with mark c. 0.5 mm long, or unpigmented	brown, purple or unpigmented	no
379	Colour.of.phyllaries.or.involucral.bracts.or.capitular.bracts.	green (sometimes minutely black at tip and/or purple in a zone c. 1 mm long below tip)	green	no
380	Colour.of.phyllaries.or.involucral.bracts.or.capitular.bracts.	primarily hyaline and yellow in the upper part	primarily hyaline and yellow	no
381	Colour.of.phyllaries.or.involucral.bracts.or.capitular.bracts.	pink, brown, straw-coloured (outer), white or yellow (medial)	pink, brown, or straw-coloured; abaxially white or yellow	no
382	Colour.of.phyllaries.or.involucral.bracts.or.capitular.bracts.	orange, brown, or straw-coloured (outer), yellow (medial)	outer: orange, brown, or straw-coloured; medial: yellow	no
383	Indumentum.or.hairs.on.phyllaries.or.involucral.bracts..e.g...glandular..eglandular..woolly..cottony..arachnose..lanate..septate.hairs..or.glabrous..	glabrous or variably hairy	glabrous or variably hairy toward the apex	no
384	Indumentum.or.hairs.on.phyllaries.or.involucral.bracts..e.g...glandular..eglandular..woolly..cottony..arachnose..lanate..septate.hairs..or.glabrous..	glabrous or with scattered cottony hairs	glabrous or with scattered, eglandular, cottony, shortly stalked glandular hairs	insufficient information on breadth of variation
385	Indumentum.or.hairs.on.phyllaries.or.involucral.bracts..e.g...glandular..eglandular..woolly..cottony..arachnose..lanate..septate.hairs..or.glabrous..	stalked glandular and/or septate eglandular hairs	stalked glandular and/or septate eglandular hairs present	no
386	Indumentum.or.hairs.on.phyllaries.or.involucral.bracts..e.g...glandular..eglandular..woolly..cottony..arachnose..lanate..septate.hairs..or.glabrous..	glandular (minute, confined to hyaline margins)	glandular, minute	no
387	Indumentum.or.hairs.on.phyllaries.or.involucral.bracts..e.g...glandular..eglandular..woolly..cottony..arachnose..lanate..septate.hairs..or.glabrous..	with stalked glandular hairs on surface and margins	stalked glandular hairs	no
388	Indumentum.or.hairs.on.phyllaries.or.involucral.bracts..e.g...glandular..eglandular..woolly..cottony..arachnose..lanate..septate.hairs..or.glabrous..	stalked glandular hairs externally, 0.05-0.44 mm long, mostly in the lower 1/4	stalked glandular hairs	no
389	Indumentum.or.hairs.on.phyllaries.or.involucral.bracts..e.g...glandular..eglandular..woolly..cottony..arachnose..lanate..septate.hairs..or.glabrous..	long hairs near apex of midrib	long hairs extending from near the apex	no
390	Indumentum.or.hairs.on.phyllaries.or.involucral.bracts..e.g...glandular..eglandular..woolly..cottony..arachnose..lanate..septate.hairs..or.glabrous..	cottony, glandular	glandular and cottony	no
391	Indumentum.or.hairs.on.phyllaries.or.involucral.bracts..e.g...glandular..eglandular..woolly..cottony..arachnose..lanate..septate.hairs..or.glabrous..	glandular with silky hairs	glandular and with silky hairs	no
392	Indumentum.or.hairs.on.phyllaries.or.involucral.bracts..e.g...glandular..eglandular..woolly..cottony..arachnose..lanate..septate.hairs..or.glabrous..	sparsely scabrid on basal margins, glabrous apart from apical setae	sparsely scabrid	no
393	Indumentum.or.hairs.on.phyllaries.or.involucral.bracts..e.g...glandular..eglandular..woolly..cottony..arachnose..lanate..septate.hairs..or.glabrous..	thinly tomentose	thinly tomentose below	no
394	Indumentum.or.hairs.on.phyllaries.or.involucral.bracts..e.g...glandular..eglandular..woolly..cottony..arachnose..lanate..septate.hairs..or.glabrous..	inner: globule hairs on dorsal surfaces	globule hairs on dorsal surfaces	no
395	Indumentum.or.hairs.on.phyllaries.or.involucral.bracts..e.g...glandular..eglandular..woolly..cottony..arachnose..lanate..septate.hairs..or.glabrous..	slightly and loosely woolly	slightly and loosely woolly (outer); sparsely woolly-villous (inner, back)	no
396	Indumentum.or.hairs.on.phyllaries.or.involucral.bracts..e.g...glandular..eglandular..woolly..cottony..arachnose..lanate..septate.hairs..or.glabrous..	arachnoid-tomentose (outer), less so (intermediate)	arachnoid-tomentose	no
397	Indumentum.or.hairs.on.phyllaries.or.involucral.bracts..e.g...glandular..eglandular..woolly..cottony..arachnose..lanate..septate.hairs..or.glabrous..	pilose	pilose all over from ciliation of bracts	no
398	Indumentum.or.hairs.on.phyllaries.or.involucral.bracts..e.g...glandular..eglandular..woolly..cottony..arachnose..lanate..septate.hairs..or.glabrous..	few hairs at base (outer), woolly hairs (inner)	few hairs at the base (outer), woolly hairs (inner)	no
399	Indumentum.or.hairs.on.phyllaries.or.involucral.bracts..e.g...glandular..eglandular..woolly..cottony..arachnose..lanate..septate.hairs..or.glabrous..	glabrous or with few woolly hairs below	glabrous or few woolly hairs below	no
400	Indumentum.or.hairs.on.phyllaries.or.involucral.bracts..e.g...glandular..eglandular..woolly..cottony..arachnose..lanate..septate.hairs..or.glabrous..	inner bracts: woolly along central rib	woolly along central rib	no
401	Indumentum.or.hairs.on.phyllaries.or.involucral.bracts..e.g...glandular..eglandular..woolly..cottony..arachnose..lanate..septate.hairs..or.glabrous..	short to long anchor hairs, slender to bristly anchor hairs, simple hairs	short anchor hairs	no
402	Indumentum.or.hairs.on.phyllaries.or.involucral.bracts..e.g...glandular..eglandular..woolly..cottony..arachnose..lanate..septate.hairs..or.glabrous..	whitish, cobwebbed indumentum, some multicellular hairs	hairy with whitish, cobwebbed indumentum, multicellular hairs on inner bracts	no
403	Indumentum.or.hairs.on.phyllaries.or.involucral.bracts..e.g...glandular..eglandular..woolly..cottony..arachnose..lanate..septate.hairs..or.glabrous..	septate hairs absent or only present on bracts of the outermost whorl	septate hairs absent or only on bracts of the outermost whorl	no
404	Indumentum.or.hairs.on.phyllaries.or.involucral.bracts..e.g...glandular..eglandular..woolly..cottony..arachnose..lanate..septate.hairs..or.glabrous..	stalked glandular hairs	glandular	no
405	Indumentum.or.hairs.on.phyllaries.or.involucral.bracts..e.g...glandular..eglandular..woolly..cottony..arachnose..lanate..septate.hairs..or.glabrous..	dense, woolly, glandular	dense, woolly	insufficient information on breadth of variation
406	Indumentum.or.hairs.on.phyllaries.or.involucral.bracts..e.g...glandular..eglandular..woolly..cottony..arachnose..lanate..septate.hairs..or.glabrous..	woolly	long dense wool	no
407	Indumentum.or.hairs.on.phyllaries.or.involucral.bracts..e.g...glandular..eglandular..woolly..cottony..arachnose..lanate..septate.hairs..or.glabrous..	slightly to densely appressed-woolly, variably glabrescent, rarely glabrous	woolly	no
408	Indumentum.or.hairs.on.phyllaries.or.involucral.bracts..e.g...glandular..eglandular..woolly..cottony..arachnose..lanate..septate.hairs..or.glabrous..	sparse hairs	sparsely hairy	no
409	Indumentum.or.hairs.on.phyllaries.or.involucral.bracts..e.g...glandular..eglandular..woolly..cottony..arachnose..lanate..septate.hairs..or.glabrous..	outer ones densely hairy at apex, inner ones sparsely hairy at apex	outer densely hairy at apex, inner sparsely hairy at apex	no
410	Indumentum.or.hairs.on.phyllaries.or.involucral.bracts..e.g...glandular..eglandular..woolly..cottony..arachnose..lanate..septate.hairs..or.glabrous..	hispid, smooth (outer)	smooth	no
411	Indumentum.or.hairs.on.phyllaries.or.involucral.bracts..e.g...glandular..eglandular..woolly..cottony..arachnose..lanate..septate.hairs..or.glabrous..	hispid, scabridulous, with glands	basal margin hispid, abaxial surface scabridulous	insufficient information on breadth of variation
412	Receptacle.bracts.or.paleae.present..yes.or.no..	yes	no	yes
413	Ray.florets.or.ligulate.florets.present..yes.or.no..	yes	no	yes
414	Ray.florets.or.ligulate.florets.present..yes.or.no..	yes	no	yes
415	Ray.florets.or.ligulate.florets.present..yes.or.no..	yes	no	yes
416	Female.only.filiform.florets.present..yes.or.no..	no	yes	yes
417	Female.only.filiform.florets.present..yes.or.no..	no	yes	yes
418	Female.only.filiform.florets.present..yes.or.no..	no	rarely	insufficient information on breadth of variation
419	Bisexual..tubular.disk.florets.present..yes.or.no..	yes	no	yes
420	Bisexual..tubular.disk.florets.present..yes.or.no..	yes	all tubular	misunderstood question
421	Colour.of.rays..ray.florets..or.ligules.	white, yellow in bud	white, often or always yellow in bud	no
422	Colour.of.rays..ray.florets..or.ligules.	white, somewhat mauve, drying yellow	white or somewhat mauve, drying yellow	no
423	Colour.of.rays..ray.florets..or.ligules.	recorded as white, blue, pale to dark mauve, mauve-blue, pink, pale violet, lavender and lilac	white, blue, pale to dark mauve, mauve-blue, pink, pale violet, lavender, lilac	no
424	Colour.of.rays..ray.florets..or.ligules.	golden yellow abaxially, greenish yellow dorsally	golden yellow	no
425	Colour.of.rays..ray.florets..or.ligules.	yellow	yellow, sometimes becoming reddish	no
426	Colour.of.disk.florets.	white	creamy white to white	no
427	Colour.of.disk.florets.	creamy-brown to yellowish	cream	yes
428	Colour.of.disk.florets.	whitish and tipped reddish purple	whitish, tipped reddish purple	no
429	Colour.of.disk.florets.	sometimes becoming reddish	yellow, sometimes becoming reddish	insufficient information on breadth of variation
430	Colour.of.disk.florets.	dark brown, reddish or dark blue	dark brown, reddish, or dark blue	no
431	Colour.of.disk.florets.	dark reddish brown	cream, dark reddish brown	insufficient information on breadth of variation
432	Cypsela.or.achene.length..minimum.or.lower.limit..in.mm..	2.4	3	yes
433	Cypsela.or.achene.length..maximum.or.upper.limit..in.mm..	1	1	no	unclear why R decided these were different
434	Cypsela.or.achene.length..maximum.or.upper.limit..in.mm..	2.6	4.7	yes
435	Cypsela.or.achene.length..maximum.or.upper.limit..in.mm..	1.8	1.6	yes
436	Cypsela.or.achene.width.or.diameter..maximum.or.upper.limit..in.mm..	1.1	1.4	yes
437	Cypsela.or.achene.shape..e.g...cylindrical..ovoid..obovoid..fusiform..	obtriangular (ab/adaxial view)	somewhat obtriangular	no
438	Cypsela.or.achene.shape..e.g...cylindrical..ovoid..obovoid..fusiform..	somewhat circular in outline, curved through its length	circular in outline	no
439	Cypsela.or.achene.shape..e.g...cylindrical..ovoid..obovoid..fusiform..	very widely obovate to obovate or widely elliptic or subcircular in outline	very widely obovate to obovate or widely elliptic or subcircular	no
440	Cypsela.or.achene.shape..e.g...cylindrical..ovoid..obovoid..fusiform..	narrowly elliptic	narrowly elliptic in outline	no
441	Cypsela.or.achene.shape..e.g...cylindrical..ovoid..obovoid..fusiform..	obovoid	obovoid and narrow but turgid	no
442	Cypsela.or.achene.shape..e.g...cylindrical..ovoid..obovoid..fusiform..	straight or slightly curved, + tapering into a beak	straight or slightly curved	no
443	Cypsela.or.achene.shape..e.g...cylindrical..ovoid..obovoid..fusiform..	cylindrical, tapering to a beak	cylindrical	no
444	Cypsela.or.achene.shape..e.g...cylindrical..ovoid..obovoid..fusiform..	cylindrical	somewhat cylindrical	no
445	Cypsela.or.achene.shape..e.g...cylindrical..ovoid..obovoid..fusiform..	cylindrical	cylindric	no
446	Cypsela.or.achene.shape..e.g...cylindrical..ovoid..obovoid..fusiform..	cylindrical	more or less cylindrical	no
447	Cypsela.or.achene.shape..e.g...cylindrical..ovoid..obovoid..fusiform..	terete, narrow at the base	terete	no
448	Cypsela.or.achene.shape..e.g...cylindrical..ovoid..obovoid..fusiform..	narrow obovate	obovate	no
449	Cypsela.or.achene.shape..e.g...cylindrical..ovoid..obovoid..fusiform..	weakly lageniform	lageniform	no
450	Cypsela.or.achene.shape..e.g...cylindrical..ovoid..obovoid..fusiform..	cylindrical to ovoid	terete	misunderstood question
451	Cypsela.or.achene.flattened.or.compressed..yes.or.no..	yes	no	yes
452	Cypsela.or.achene.flattened.or.compressed..yes.or.no..	yes	yes and no	insufficient information on breadth of variation
453	Cypsela.or.achene.flattened.or.compressed..yes.or.no..	often somewhat flattened	yes	no
454	Cypsela.or.achene.flattened.or.compressed..yes.or.no..	yes	various	no
455	Cypsela.or.achene.winged..yes.or.no..	ray achenes 3-winged, disc achenes 2-winged	yes	no
456	Cypsela.or.achene.has.longitudinal.ribs..yes.or.no..	very rarely somewhat distinct	no	yes
457	Cypsela.or.achene.has.longitudinal.ribs..yes.or.no..	yes (in some species)	yes	no
458	Cypsela.or.achene.surface.colour.	pale to dark brown or reddish brown, if pale brown then often with some purplish colouration at or near the apex	pale to dark brown or reddish brown	no
459	Cypsela.or.achene.surface.colour.	pale brown with whitish, scale-like tubercles	pale brown	no
460	Cypsela.or.achene.surface.colour.	reddish-brown to dark brown	reddish-brown to dark brown, shiny	no
461	Cypsela.or.achene.surface.colour.	black, scattered white bristles	black	no
462	Cypsela.or.achene.surface.colour.	pale (for disc florets)	pale	no
463	Cypsela.or.achene.surface.colour.	greyish with lines of whitish	greyish	no
464	Cypsela.or.achene.surface.colour.	olive-brown, brown or golden	olive-brown, brown or golden, pale orange-tan or reddish	no
465	Cypsela.or.achene.hairs.or.indumentum..e.g...papillose..twin.hairs..myxogenic.hairs..glandular..or.glabrous..	variably papillose	papillose	no
466	Cypsela.or.achene.hairs.or.indumentum..e.g...papillose..twin.hairs..myxogenic.hairs..glandular..or.glabrous..	conspicuous tubercles with apically-curled eglandular hair	eglandular hairs, apically-curled hair	no
467	Cypsela.or.achene.hairs.or.indumentum..e.g...papillose..twin.hairs..myxogenic.hairs..glandular..or.glabrous..	short, straight or slightly curved, non-bifid eglandular hairs	tuberculate between the ridges with short, straight or slightly curved, non-bifid eglandular hairs	no
468	Cypsela.or.achene.hairs.or.indumentum..e.g...papillose..twin.hairs..myxogenic.hairs..glandular..or.glabrous..	dense, eglandular, biseriate, apically-curled silky white or somewhat golden hairs	eglandular, biseriate, apically-curled silky white	no
469	Cypsela.or.achene.hairs.or.indumentum..e.g...papillose..twin.hairs..myxogenic.hairs..glandular..or.glabrous..	with or without a whitish, eglandular biseriate hair; multicellular, stalked glandular hairs sometimes present	tubercles, eglandular biseriate hairs	insufficient information on breadth of variation
470	Cypsela.or.achene.hairs.or.indumentum..e.g...papillose..twin.hairs..myxogenic.hairs..glandular..or.glabrous..	small, biseriate, curved eglandular hairs and glandular hairs common	biseriate, curved eglandular	insufficient information on breadth of variation
471	Cypsela.or.achene.hairs.or.indumentum..e.g...papillose..twin.hairs..myxogenic.hairs..glandular..or.glabrous..	eglandular hair at the apex, with or without a few stalked, glandular hairs	longitudinal rows of tubercles, eglandular hairs	insufficient information on breadth of variation
472	Cypsela.or.achene.hairs.or.indumentum..e.g...papillose..twin.hairs..myxogenic.hairs..glandular..or.glabrous..	tuberculate and with biseriate, curving to apically curled, whitish eglandular hairs	biseriate, curving to apically curled, whitish eglandular hairs	no
473	Cypsela.or.achene.hairs.or.indumentum..e.g...papillose..twin.hairs..myxogenic.hairs..glandular..or.glabrous..	scattered eglandular hairs; outer margins of all wings externally with apically-curled whitish eglandular hairs 0.08-0.28 mm long along their length	eglandular hairs	no
474	Cypsela.or.achene.hairs.or.indumentum..e.g...papillose..twin.hairs..myxogenic.hairs..glandular..or.glabrous..	myxogenic hairs, twin hairs	myxogenic and with globose myxogenic twin hairs	no
475	Cypsela.or.achene.hairs.or.indumentum..e.g...papillose..twin.hairs..myxogenic.hairs..glandular..or.glabrous..	semi-appressed blunt myxogenic twin hairs	sparse, semi-appressed, blunt myxogenic twin hairs	no
476	Cypsela.or.achene.hairs.or.indumentum..e.g...papillose..twin.hairs..myxogenic.hairs..glandular..or.glabrous..	scattered appressed white twin hairs	twin hairs	no
477	Cypsela.or.achene.hairs.or.indumentum..e.g...papillose..twin.hairs..myxogenic.hairs..glandular..or.glabrous..	densely scabrid-papillose	scabrid-papillose	no
478	Cypsela.or.achene.hairs.or.indumentum..e.g...papillose..twin.hairs..myxogenic.hairs..glandular..or.glabrous..	glabrous or with short blunt hairs; enveloped in wool similar in colour to bracts	glabrous or with short blunt hairs	insufficient information on breadth of variation
479	Cypsela.or.achene.hairs.or.indumentum..e.g...papillose..twin.hairs..myxogenic.hairs..glandular..or.glabrous..	minutely papillate	papillose	no
480	Cypsela.or.achene.hairs.or.indumentum..e.g...papillose..twin.hairs..myxogenic.hairs..glandular..or.glabrous..	shortly papillate, with some stalked glandular hairs	papillose, some stalked glandular	no
481	Cypsela.or.achene.hairs.or.indumentum..e.g...papillose..twin.hairs..myxogenic.hairs..glandular..or.glabrous..	minute, short or long twin hairs	minute, short or long twin hairs (papillae), stalked glandular hairs may be present or absent	insufficient information on breadth of variation
482	Cypsela.or.achene.hairs.or.indumentum..e.g...papillose..twin.hairs..myxogenic.hairs..glandular..or.glabrous..	mucilaginous cells	mucilagenous cells	no
483	Cypsela.or.achene.hairs.or.indumentum..e.g...papillose..twin.hairs..myxogenic.hairs..glandular..or.glabrous..	long appressed dense silky hairs	long, appressed, dense silky hairs	no
484	Cypsela.or.achene.hairs.or.indumentum..e.g...papillose..twin.hairs..myxogenic.hairs..glandular..or.glabrous..	densely white-hirsute, myxogenic	densely white-hirsute with thick-walled hairs, myxogenic	no
485	Cypsela.or.achene.hairs.or.indumentum..e.g...papillose..twin.hairs..myxogenic.hairs..glandular..or.glabrous..	dense long-silky to base	densely long-silky	no
486	Cypsela.or.achene.hairs.or.indumentum..e.g...papillose..twin.hairs..myxogenic.hairs..glandular..or.glabrous..	relatively fine papillose hairs in lines or somewhat scattered	papillose	no
487	Cypsela.or.achene.hairs.or.indumentum..e.g...papillose..twin.hairs..myxogenic.hairs..glandular..or.glabrous..	papillose hairs	papillose	no
488	Cypsela.or.achene.hairs.or.indumentum..e.g...papillose..twin.hairs..myxogenic.hairs..glandular..or.glabrous..	subappressed hairs between ribs	subappressed hairs	no
489	Cypsela.or.achene.hairs.or.indumentum..e.g...papillose..twin.hairs..myxogenic.hairs..glandular..or.glabrous..	papillose hairs usually in bands several hairs wide	papillose	no
490	Cypsela.or.achene.hairs.or.indumentum..e.g...papillose..twin.hairs..myxogenic.hairs..glandular..or.glabrous..	hairy (rarely glabrous)	hairy, rarely glabrous	no
491	Cypsela.or.achene.hairs.or.indumentum..e.g...papillose..twin.hairs..myxogenic.hairs..glandular..or.glabrous..	papillose hairs in broad bands	papillose	no
492	Cypsela.or.achene.hairs.or.indumentum..e.g...papillose..twin.hairs..myxogenic.hairs..glandular..or.glabrous..	translucent granule-like papillae	+ translucent granule-like papillae	no
493	Cypsela.or.achene.hairs.or.indumentum..e.g...papillose..twin.hairs..myxogenic.hairs..glandular..or.glabrous..	papillose hairs in grooves of ridges or glabrous	glabrous, or with papillose hairs	no
494	Cypsela.or.achene.hairs.or.indumentum..e.g...papillose..twin.hairs..myxogenic.hairs..glandular..or.glabrous..	sericeous	densely or sparsely sericeous	no
495	Cypsela.or.achene.hairs.or.indumentum..e.g...papillose..twin.hairs..myxogenic.hairs..glandular..or.glabrous..	mucilage-producing cells	covered in mucilage-producing cells	no
496	Cypsela.or.achene.hairs.or.indumentum..e.g...papillose..twin.hairs..myxogenic.hairs..glandular..or.glabrous..	variously hairy	various	no
497	Pappus.present..yes.or.no..	yes	deciduous	misunderstood question
498	Pappus.type..bristles..scales..awns..crown..	crown of bristles	crown	insufficient information on breadth of variation
499	Pappus.type..bristles..scales..awns..crown..	crown of unequal, whitish bristles	crown	insufficient information on breadth of variation
500	Pappus.type..bristles..scales..awns..crown..	awns and scales	awns	insufficient information on breadth of variation
501	Pappus.type..bristles..scales..awns..crown..	jagged cup	cup	no
502	Pappus.type..bristles..scales..awns..crown..	scales	plumose scales for disc florets	no
503	Pappus.type..bristles..scales..awns..crown..	bristles	hairs	no
504	Pappus.type..bristles..scales..awns..crown..	hairs	bristles	no
505	Pappus.type..bristles..scales..awns..crown..	a jagged ring	ring	no
506	Pappus.type..bristles..scales..awns..crown..	numerous bristles	bristles	no
507	Pappus.ornamentation..barbellate..plumose..smooth..	barbed and woolly	barbed	no
508	Pappus.ornamentation..barbellate..plumose..smooth..	barbellate	sparse minute barbels	no
509	Pappus.ornamentation..barbellate..plumose..smooth..	sparsely scabrid-barbellate	barbellate	no
510	Pappus.ornamentation..barbellate..plumose..smooth..	densely plumose at apex, barbellate below	barbellate-plumose	no
511	Pappus.ornamentation..barbellate..plumose..smooth..	outer ones scabrous or sparsely plumose, inner ones longer and plumose	scabrous or sparsely plumose for outer, plumose for inner	no
512	Pappus.ornamentation..barbellate..plumose..smooth..	plumose at base but becoming barbellate toward top	plumose, barbellate	no
513	Pappus.ornamentation..barbellate..plumose..smooth..	minutely barbellate	barbellate	no
514	Pappus.ornamentation..barbellate..plumose..smooth..	smooth or barbellate in the lower 1/2-2/3, the upper 1/3-1/2 plumose	barbellate in lower 1/2 to 2/3, plumose in upper 1/3 to 1/2	no
515	Pappus.ornamentation..barbellate..plumose..smooth..	smooth to barbellate,, subplumose	smooth to barbellate, subplumose	no
516	Pappus.ornamentation..barbellate..plumose..smooth..	shortly plumose	plumose	no
517	Pappus.ornamentation..barbellate..plumose..smooth..	barbellate	scabrid-barbellate	no
518	Pappus.length..minimum.or.lower.limit..in.mm..	1	1	no	unclear why R decided these were different
519	Pappus.length..maximum.or.upper.limit..in.mm..	2	2	no	unclear why R decided these were different
				Of all	Of cells containing data in at least one replicate	Of differences
		Exact text match (and not null)	2132	0.383522	0.669598
		Both replicates are null	2375	0.427235
		Only one replicate has data, the other is null	533	0.0958806	0.167399
		No meaningful difference in meaning or number value	381	0.0685375	0.119661
		Meaningful difference in meaning or number value	71	0.0127721	0.022299	0.514493
		Misunderstood question in one replicate	13	0.00233855	0.00408291	0.0942029
		Insufficient information on breadth of variation or insufficient detail in one replicate	54	0.00971398	0.0169598	0.391304
		Sum total of data cells	5559
		Checksum	5559
		Both have data	2651	0.476884
		At least one has data	3184	0.572765
		All differences	138	0.0248246	0.0433417

## Sheet: OpenChat_raw
Note: This table does not contain most of the first column because OpenChat made formatting glitches that affected parsing of output, and many other cells have shifted to the wrong column because OpenChat skipped traits. The corrected table is provided in the next tab.
Taxon	values	Reference	Growth form or life cycle (e.g., annual herb, perennial herb, subshrub, shrub, tree);	Overall plant height, maximum or upper limit (in cm);	Stem indumentum or hairs (e.g., glandular, eglandular, woolly, cottony, arachnose, lanate, septate hairs, or glabrous);	Leaf shape (e.g., linear, lanceolate, ovate, elliptic, obovate, oblanceolate);	Leaf division (e.g., lobed, compound, palmate, pinnate, bipinnate);	Leaf apex shape (e.g., acute, obtuse, rounded, acuminate, attenuate);	Leaf base shape (e.g., acute, obtuse, rounded, attenuate, cordate);	Leaf margin shape (e.g., serrate, crenate, undulate, entire);	Leaf length minimum or lower limit (in mm);	Leaf length maximum or upper limit (in mm);	Leaf width minimum or lower limit (in mm);	Leaf width maximum or upper limit (in mm);	Petiole length minimum or lower limit (in mm);	Petiole length maximum or upper limit (in mm);	Indumentum or hairs on leaf adaxial or upper side (e.g., glandular, eglandular, woolly, cottony, arachnose, lanate, septate hairs, or glabrous);	Indumentum or hairs on leaf abaxial or lower side (e.g., glandular, eglandular, woolly, cottony, arachnose, lanate, septate hairs, or glabrous);	Capitulescence, conflorescence, or arrangement of capitula or flowering heads (e.g., paniculate, corymbose, racemose, solitary capitula);	Capitulum or flowering head composition (simple versus compound [also known as glomerule]);	Capitulum or flowering head length, minimum or lower limit (in mm);	Capitulum or flowering head length, maximum or upper limit (in mm);	Capitulum or flowering head width or diameter, minimum or lower limit (in mm);	Capitulum or flowering head width or diameter, maximum or upper limit (in mm);	Length of phyllaries or involucral bracts or capitular bracts, minimum or lower limit (in mm);	Length of phyllaries or involucral bracts or capitular bracts, maximum or upper limit (in mm);	Width of phyllaries or involucral bracts or capitular bracts, minimum or lower limit (in mm);	Width of phyllaries or involucral bracts or capitular bracts, maximum or upper limit (in mm);	Shape of phyllaries or involucral bracts or capitular bracts;	Margin of phyllaries or involucral bracts or capitular bracts;	Colour of phyllaries or involucral bracts or capitular bracts;	Indumentum or hairs on phyllaries or involucral bracts (e.g., glandular, eglandular, woolly, cottony, arachnose, lanate, septate hairs, or glabrous);	Receptacle bracts or paleae present (yes or no);	Ray florets or ligulate florets present (yes or no);	Female-only filiform florets present (yes or no);	Bisexual, tubular disk florets present (yes or no);	Colour of rays, ray florets, or ligules;	Colour of disk florets;	Cypsela or achene length, minimum or lower limit (in mm);	Cypsela or achene length, maximum or upper limit (in mm);	Cypsela or achene width or diameter, minimum or lower limit (in mm);	Cypsela or achene width or diameter, maximum or upper limit (in mm);	Cypsela or achene shape (e.g., cylindrical, ovoid, obovoid, fusiform);	Cypsela or achene flattened or compressed (yes or no);	Cypsela or achene winged (yes or no);	Cypsela or achene has longitudinal ribs (yes or no);	Cypsela or achene surface colour;	Cypsela or achene hairs or indumentum (e.g., papillose, twin hairs, myxogenic hairs, glandular, or glabrous);	Pappus present (yes or no);
Angianthus_brachypappus	51	FloraOfCentralAustralia	Not specified (null)	5-13 cm	Not specified (null)	Usually ob-lanceolate, sometimes linear or narrow-elliptic	Compound	Not specified (null)	Not specified (null)	Not specified (null)	Not specified (null)	1-3 cm	Not specified (null)	0.1-0.5 cm	Not specified (null)	Not specified (null)	Not specified (null)	Not specified (null)	Erect stems with ascending or sometimes decumbent stems; capitula in compound heads	Compound	Not specified (null)	1-2.9 cm	Not specified (null)	0.5-0.8 cm	Not specified (null)	4 bracts arranged such that 2 outer concave bracts surround 2 inner flat bracts; inner bracts conspicuously attenuated in lower one-third to half. Pappus cup-shaped, variably jagged, often with 1 or 2 bristles extending half to two-thirds the length of corolla, cup 0.15-0.7 mm long.	Not specified (null)	Not specified (null)	Not specified (null)	Not specified (null)	Not specified (null)	Not specified (null)	Yes (bracts tend to not form a conspicuous involucre, rarely c. one-quarter the length of head)	Not specified (null)	Not specified (null)	Yes (bisexual, tubular disk florets)	Not specified (null)	Not specified (null)	Not specified (null)	Not specified (null)	Not specified (null)	Not specified (null)	Not specified (null)	Not specified (null)	Not specified (null)	Not specified (null)	Not specified (null)	Not specified (null)	Yes (Pappus is present and described as cup-shaped, variably jagged, often with 1 or 2 bristles extending half to two-thirds the length of corolla, cup 0.15-0.7 mm long)
Angianthus_glabratus	50	Short_1983	14(16) cm high	Glabrous or slightly hairy; eglandular hair	Not mucronate but sometimes the upper ones with a hyaline appendage at the apex, succulent and cylindrical when fresh; ovate or + oblong; c. 0.4-1.6(3) cm long, c. 0.1 cm wide	Not applicable	Not applicable	Not applicable	Not applicable	Not applicable	Not applicable	Not applicable	Not applicable	Not applicable	Not applicable	Glabrous or slightly hairy; eglandular hair	Glabrous or slightly hairy; eglandular hair	Compound heads erect or ascending	Compound	1-2.5(3.4) cm long, c. 0.4 cm diam.	Not applicable	Not applicable	Not applicable	Not applicable	Not applicable	Not applicable	Not applicable	Elliptic to ellipsoid	Not applicable	Not applicable	Glabrous or variably hairy toward the apex	Yes	Not applicable	Not applicable	Yes	Not applicable	Not applicable	Not applicable	Not applicable	Not applicable	Not applicable	Obovoid	Not applicable	Yes	Not applicable	Not applicable	Papillose	Yes	Bristles, cup-shaped, sometimes appearing to be composed of c. 5 scales joined at the base; barbellate or plumose; jagged, looks like it has 5 scales joined at the base
Angianthus_prostratus	50	Short_1983	20(23) cm	Hairy; not distinct from the major branches which develop from basal nodes	Linear or oblanceolate	Alternate, + linear or oblanceolate	Mucronate	Not specified	Not specified	Not specified	2 cm	Not specified	0.2 cm	Not specified	Not specified	Hairy	Not specified	Compound heads very broadly to broadly depressed ovoid	Compound	0.5 cm	1 cm	0.5 cm	1.1 cm	Not specified	1 cm	Not specified	Not specified	+ Broadly ovoid	Conspicuous involucre about equal to or exceeding the length of the head, of c. 10 bracts	Not specified	Hairy	Yes	Not specified	Not specified	Not specified	Not specified	Not specified	0.7 mm	0.9 mm	Not specified	0.5 mm	+Obovoid	Not specified	Not specified	Not specified	Not specified	Variably papillose	No	Not specified
Athrixia	48	FloraOfCentralAustralia	Not specified	Not specified	Entire	Not specified	Not specified	Not specified	Entire	Not specified	Not specified	Not specified	Not specified	Not specified	Not specified	Not specified	Not specified	Simple capitula	Simple	Not specified	Not specified	Not specified	Not specified	Not specified	Not specified	Not specified	Not specified	Not specified	Not specified	Yes	No	No	Yes	Not specified	Not specified	Not specified	Not specified	Not specified	Not specified	Fusiform	No	No	Yes	Not specified	Papillose	Yes	Plumose	Barbellate, plumose	Not specified
Brachyschome_dentata	50	Short_2014	15-45 cm tall	Cottony, eglandular, septate hairs, usually at the base of the plant and immediately below the involucre; stalked glandular hairs usually absent or inconspicuous	Linear or oblanceolate	Entire or often several lobes in upper section, often tri-lobed	Often rounded	Often rounded	Entire or sometimes dissected into a number of distinct teeth	2 cm long	8 cm long	0.1 cm wide	0.5 cm wide	Not specified	Not specified	Cottony, eglandular, septate hairs; sometimes shortly-stalked glandular hairs	Glabrous	Peduncles usually with cottony hairs below involucre, glandular hairs absent or mostly inconspicuous	Involucre 5.4-10 mm diam; bracts 13-30 in c. 1 row	Not specified	Not specified	5.4 mm diam	10 mm diam	Not specified	Not specified	1-2.5 mm wide	Not specified	Mainly obovate, elliptic or narrowly elliptic	Mainly green but with scarious, often purplish margins; outer surface glabrous or with scattered, eglandular, cottony hairs and shortly stalked glandular hairs	Not specified	Cottony, eglandular, septate hairs; sometimes shortly-stalked glandular hairs	Yes (receptacle convex to subconical, areolate, glabrous)	Ray florets 33-71; corolla 6.4-11.8 mm long, 1.1-2.2 mm wide, 3-lobed, with 4 veins, maturing white, often or always yellow in bud	Not specified	Yes (disk florets 85-289, 5-lobed)	Often or always yellow in bud	Not specified	2.3-4.6 mm long	Not specified	1.6-2.8 mm wide	Not specified	Light brown; lateral surfaces with up to c. 30 short but conspicuous tubercles which may terminate in an apically-curled eglandular hair	Yes (flat, very widely obovate to obovate)	Yes (wing-like margins usually variously dissected into a number of distinct teeth and with apically-curled hairs)	Not specified	Light brown	Short, not specified (hair type of lateral surfaces)	Yes	Bristles
Brachyschome_diversifolia	40	Short_2014	To 50 cm long	Glandular, eglandular hairs and/or stalked glandular hairs	Spathulate or narrowly obovate	2-10 (14) cm long, c. 0.5-2 cm wide	Entire	Dilating towards the base	Slightly denticulate with glandular hairs	1- or 2-pinnatilobed or pinnatisect	2.1-37 cm long, to 10.5 mm wide	N/A	Glandular, eglandular hairs, and/or stalked glandular hairs	Glandular, eglandular hairs, and/or stalked glandular hairs	Solitary capitula	Simple	11-18 mm diam.	N/A	20-30 in about 2 rows	N/A	Elliptic to narrowly elliptic or obovate to oblanceolate	Slightly denticulate with glandular hairs	Hyaline margins and apices, sometimes purplish	Stalked glandular and/or septate eglandular hairs present, edges slightly denticulate with glandular hairs	N/A	Yes (c. 21-37)	No	Yes (c. 130-380)	White	Yellow	N/A	1.5-2.7 mm wide; 1.8 mm long	In lateral view straight or slightly curved	N/A	N/A	Yes (2, sometimes becoming very prominent at the apex of the fruit)	Pale to dark brown or reddish brown	N/A	Yes	Centred or sometimes slightly, asymmetrically placed of numerous somewhat spreading to erect bristles	N/A	0.3-1.0 mm long
Brachyschome_lineariloba	49	Short_2014	16	Glabrous with scattered broad, septate, eglandular hairs	Linear, entire, or 1-pinnatisect	Basal or near-basal, pinnatisect leaves	Not mentioned	Not mentioned	Entire	1	8	0.4	2	Not mentioned	Not mentioned	Glabrous or with scattered broad, septate, eglandular hairs	Glabrous	Not mentioned	Simple	2.2	12	Not mentioned	c. 12 mm diam. when fruit mature	Not mentioned	6.8	Not mentioned	4.3	Obovate to very widely obovate or ovate or narrowly to widely elliptic or somewhat oblong	Not mentioned	Mainly herbaceous but with scarious, often purplish margins, glabrous	Scarious, often purplish margins, glabrous	Yes	4-14	Not mentioned	25-35	White	Yellow	2.14	Not mentioned	1.2-2.6	Obtriangular (ab/adaxial view)	Not mentioned	Yes, with dense, usually unbroken line of c. 2 mm long, eglandular, biseriate, apically-curled silky white or somewhat golden hairs extending along the outer surface	Yes	Yellow brown to dark brown, with ab/adaxial margins often darker than lateral ridges	Elandular, biseriate, apically-curled silky white or somewhat golden hairs extending along the outer surface	Yes	Bristles	Barbellate, plumose, smooth
Brachyschome_microcarpa	49	Short_2014	c. 40 cm long	Subglabrous to prominently glandular-hairy	Spathulate or linear-oblanceolate	Lobed	Acute to obtuse, divisions extending to c. % way	Tapering to distinct, often very long, petiole-like bases	Entire or slightly serrated	15 mm	130 mm	5 mm	25 mm	Not determined	Not determined	Stalked glandular hairs of variable lengths	Not determined	Involucre on peduncles far exceeding uppermost leaves	Simple	c. 4-4.5 mm diam.	Not determined	Not determined	Not determined	2.3-4.5 mm	Not determined	0.9-1.8 mm	Not determined	Elliptic to narrowly elliptic, obovate to oblanceolate, ovate	Distally entire or slightly serrated	Hyaline, sometimes purplish, margins which are distally entire or slightly serrated, reflexing at maturity	Not determined	Yes	Yes	No	Yes	Corolla white, mauve or pink	c. 1.05-2 mm	Not determined	0.53-1.15 mm	Not determined	Flat, obovate, straight, 1.05-2 mm long, 0.53-1.15 mm broad	Yes	Not determined	Not determined	Yellow-brown to dark brown to black at maturity; lateral surfaces of cypsela body with c. 15-50 tubercles, tubercle with or without a whitish, eglandular biseriate hair	Not determined	Yes	Bristles	Not determined
Brachyschome_muelleri	50	Short_2014	c. 5 to 23 cm long	Glabrous except for some septate, eglandular hairs in the leaf axils; glandular and eglandular hairs in bracts	Lobed	Pinnatisect	Entire or with 1 or more small lateral teeth	Basal and cauline, forming a rosette in small plants	Serrate	25	85	4	12	Not provided	Not provided	Glabrous except for some septate, eglandular hairs in the leaf axils; glandular and eglandular hairs in bracts	Not provided	1	Simple	Not provided	Not provided	Not provided	Not provided	4-7 mm diam.	Not provided	Not provided	Not provided	Elliptic to narrowly elliptic, obovate to oblanceolate, ovate	Entire margins, glandular hairs minute and confined to hyaline margins	Not provided	Glandular hairs minute and confined to hyaline margins	Yes	Yes	Not provided	Yes	White or pale mauve	Yellow	Not provided	Not provided	1.4-2 mm long	Not provided	Cylindrical, ovoid, obovoid, fusiform (varies)	Yes	Yes	Not provided	Entire or with 1 or more small lateral teeth	glandular and eglandular hairs common; wings with entire margins, both curling in the same direction, glabrous; pericarp internally with sclerenchymal tissue only present on the ab/adaxial margins, the longitudinal ridges and slightly extending into the ab/adaxial wings	No	Not provided
Brachyschome_papillosa	50	Short_2014	40 cm	Glandular and cottony hairs	Linear to linear-oblanceolate	Basal and cauline	Dilating somewhat at the base	Mainly green, mostly appearing green but usually with stalked, glandular hairs and cottony, eglandular hairs	Entire or with 3-7 (19) lobes	8 mm	70 mm	1 mm	11 mm	Not mentioned	Not mentioned	Glandular and cottony, hairs commonly forming a dense indumentum immediately beneath the capitulum	Cottony, eglandular hairs with bases several cells wide	Not mentioned	Not mentioned	5 mm	10 mm	Not mentioned	Not mentioned	15 mm	20 mm	Not mentioned	Not mentioned	Obovate to oblanceolate or elliptic to narrowly elliptic	Mainly green, but with scarious, often apically purplish margins	Not mentioned	Stalked and glandular hairs, cottony, eglandular hairs with bases several cells wide	Yes (paleae are white, cottony, eglandular hairs without wide bases)	18-43; corolla 6.5-10 mm long, 0.7-1.8 mm wide	Not mentioned	Not mentioned	White to mauve at least underneath but drying yellow	Yellow or sometimes greenish	2.2 mm	Not mentioned	1.85 mm	3.2 mm	Wide range (e.g., obovate, ellipsoid)	Not mentioned	Yes (wing-like extensions very pale brown or whitish)	Not mentioned	Pale brown but densely covered with longitudinal rows of prominent, flat, whitish, scale-like tubercles	Not mentioned	Yes	Bristles
Brachyschome_trachycarpa	51	Short_2014	45 cm	Glandular, stalked glandular hairs c. 0.08-0.15 mm long	Linear to linear-oblanceolate, sometimes with lobes	Cauline, entire or with 1-4 (6) lateral lobes	Submucronate	Uppermost leaves often markedly smaller and sometimes ovate or subtriangular; the rest are mostly linear	Entire, sometimes with 1-4 (6) lateral lobes	3 mm	50 mm	0.5 mm	2.5 mm	N/A	N/A	Glandular or eglandular, sometimes stalked glandular hairs as on branches	Glandular or eglandular, sometimes stalked glandular hairs as on branches	In a single row	Simple	N/A	N/A	12 mm	20 mm	N/A	3 mm	N/A	1 mm	Elliptic or obovate	Mainly green but with scarious, often purplish margins	Scarious, often purplish	Stalked glandular hairs on surface and margins	Yes	Yes	N/A	Yes	White or variously described as pale blue, mauve, pale violet or purple	Yellow	N/A	1.7 mm	0.55 mm	0.7 mm	Flattened, obovate	Yes	No	Yes	Shades of brown or grey-brown	Whitish eglandular hairs c. 0.05-0.08 mm long, tubercles c. 7-25 on each lateral surface	Yes	A short crown 0.1 mm long
Brachyschome_whitei	44	Short_2014	30 cm	Glabrous, short-stalked glandular hairs less than c. 0.06 mm absent or present; long, white, biseriate, septate crooked, broad-based hairs 0.2-1.4 mm which taper towards minutely glandular apices and which when dense give a woolly appearance present or absent	Spathulate, subspathulate or linear-oblanceolate in outline	Lobed	Acute to obtuse	Narrowly petiolule-like for c. 5-40 mm, only dilated slightly at base	Entire or with short glandular hairs or with few to many biseriate, septate, whitish and terminally glandular hairs as on branches; basal and some lower-cauline to most cauline leaves narrow and petiole-like for c. 5-40 mm, only dilated slightly at base	13 mm	70 mm	5 mm	20 mm	Not specified	Not specified	Glabrous, glandular, septate hairs 0.2-1.4 mm long tapering towards minutely glandular apices, or with few to many biseriate, septate, whitish and terminally glandular hairs as on branches; basal and some lower-cauline to most cauline leaves narrow and petiole-like for c. 5-40 mm, only dilated slightly at base	Glabrous, glandular, septate hairs 0.2-1.4 mm long tapering towards minutely glandular apices, or with few to many biseriate, septate, whitish and terminally glandular hairs as on branches; basal and some lower-cauline to most cauline leaves narrow and petiole-like for c. 5-40 mm, only dilated slightly at base	Not specified	Simple (not specified)	Not specified	Not specified	Elliptic to narrowly elliptic, ovate or obovate to oblanceolate, 2.3-6.4 mm long, 0.8- 2.1 mm wide, thinly herbaceous	Entire, obtuse to acute apices and upper margins purplish	Hyaline margins and apices; pink, purple, mauve-blue, lavender and lilac; white, blue, pale to dark mauve, mauve-blue, pink, pale violet, lavender and lilac, (2-) 4-veined, minutely c. 2-lobed apically	Stalked glandular hairs externally, 0.05-0.44 mm long, mostly in the lower '4	Yes	Yes (female)	Not specified	Yes (male)	White, blue, pale to dark mauve, mauve-blue, pink, pale violet, lavender and lilac	Yellow	1.3 mm	1.95 mm	1 mm	1.95 mm	Cylindrical to obovoid	No	Yes	Yes	Not specified	White, crooked, septate glandular hairs 0.2-1.4 mm long taper towards minutely glandular apices; when dense give a woolly appearance present or absent	Yes	Crown of unequal, whitish bristles 0.05-0.42 mm long	Not specified	Not specified	Not specified
Calocephalus_sonderi	50	Short_2015	45 cm	Tomentose	Obovate to narrowly oblong or linear to lanceolate	Alternate; but at least sometimes opposite	Acuminate, sometimes attenuate	Dilated and sheathing at the base and variably decurrent	Entire	5 mm	63 mm	2 mm	5 mm	Not specified	Not specified	Tomentose	Tomentose	Solitary capitula	Compound heads very broadly to broadly ovoid or spheroidal to broadly ellipsoid	6.5 mm	12 mm	6.5 mm	9 mm	1.7 mm	3.5 mm	0.5 mm	0.9 mm	Obovate, ovate or somewhat elliptic	Entire, slightly tapered to the base	Hyaline; shades of yellow or white	Tomentose	No (Involucre inconspicuous)	No (General receptacle cylindrical, consisting of a single, hairy major axis)	No (Florets 1-3, bisexual)	Yes	Not specified	Not specified	0.6 mm	1 mm	0.35 mm	0.4 mm	Obconic	No (Brown, epidermis myxogenic and with globose myxogenic twin hairs which lack basal cells)	No (Cypselas have papillae on inner surface)	Not specified	Brown	Tomentose (Papillate)	Yes	Bristles
Calotis_hispidula	50	FloraOfCentralAustralia	15 cm	Scabrous-pubescent	Cuneate to oblanceolate	Caudate	3-5-toothed towards apex	Null	Serrate	1 mm	2 cm	Null	Null	Null	Null	Null	Null	Heads subsessile, terminal, or on short branches	Compound	Null	3mm	Null	2 mm	3mm	Null	Null	Null	Lanceolate	Entire	Null	Very scabrous	Yes	Yes	Null	Null	Yellow	Null	Null	2 mm	Null	Null	Cylindrical	Null	Null	Null	Null	Glabrous, alternate with shorter simple or 2-8-fid hairy scales	Yes	Bristles
Calotis_inermis	50	FloraOfCentralAustralia	30 cm	Hairy	Not specified (cannot be determined)	Not specified (cannot be determined)	Not specified (cannot be determined)	Stem-clasping	Serrate	Not specified (cannot be determined)	4 cm	Not specified (cannot be determined)	Not specified (cannot be determined)	4.5 cm	Not specified (cannot be determined)	Hairy	Hairy	Single on terminal peduncles	Not specified (cannot be determined)	Not specified (cannot be determined)	3.5-4 mm	Not specified (cannot be determined)	Not specified (cannot be determined)	3.5-4 mm	Not specified (cannot be determined)	Not specified (cannot be determined)	Not specified (cannot be determined)	Lanceolate, acuminate	Entire	Not specified (cannot be determined)	Densely hairy	Not specified (cannot be determined)	Yes	Not specified (cannot be determined)	Not specified (cannot be determined)	Purple	Not specified (cannot be determined)	2.5 mm	Not specified (cannot be determined)	Not specified (cannot be determined)	Not specified (cannot be determined)	Compressed, elliptic	Yes	Not specified (cannot be determined)	Not specified (cannot be determined)	Pale brown	Hairy, not specified (cannot be determined)	Yes	Pappus of 12-15 fine flexible awns with spreading hairs, 10-15 mm long.
Cassinia_aculeata	36	Orchard_2009	1.2-6 m tall	Shortly stalked globular golden glandular hairs, fine white crisped cottony hairs, and stouter spreading multicellular hairs 0.25-3.5(-4.5)mm long, sometimes gland-tipped	Linear	Subopposite at base of twigs, alternate above; sessile	Blunt	Not given (null)	Entire; with or obscuredly reflexed	3-mm long, rarely	50-mm long, even on the same plant	Not given (null)	2-mm wide, rarely	Not given (null)	Not given (null)	Glandular, eglandular, woolly, cottony, arachnose, lanate, septate hairs, or glabrous	Fine white crisped cottony hairs, and stouter spreading multicellular hairs 0.25-3.5(-4.5)mm long, sometimes gland-tipped	Compound cyme	4-5 mm long, creamy white to white; receptacle bracts all papery, spirally arrange in vertical ranks. Outer phyllaries 0.8--1.2 mm long, with lower half pale with a dorsal indumentum of cottony lL flat, 0.3-0.4 mm diam. in 4 or 5 whorls (not +tovate to orbicular, green (drying brown), airs, upper half white, glabrous or glabrescent, or brown throughout. Innermost yllaries narrowly ovate to oblong…	Not given (null)	Outer phyllaries 0.8--1.2 mm long, innermost yllaries narrowly ovate to oblong, slightly hooded	Not given (null)	Not given (null)	Ovate to oblong, slightly hooded; pale with a dorsal indumentum of cottony lL flat, 0.3-0.4 mm diam. in 4 or 5 whorls (not +tovate to orbicular, green (drying brown), airs, upper half white, glabrous or glabrescent, or brown throughout. Innermost yllaries narrowly ovate to oblong, slightly hooded, (2.7-)3.2-3.7 mm long, often pink in bud, coming white, upper half opaque-white and shiny; lower alf…	Not given (null)	Not given (null)	Not given (null)	Not given (null)	Cylindrical, ovoid, obovoid, fusiform	Not given (null)	Yes (having longitudinal ribs)	Olive brown, cylindrical (slightly angular)	Semi-appressed blunt myxogenic twin hairs, particularly at base and towards apex.	Yes	Uniseriate, fused at extreme base, of 19-25 shortly barbellate bristles ~2.5-3.5mm long. Corolla tube white to cream, (2.0-)2.2-2.5mm long, slender (~0.3mm diam. at throat, tapering to base), swollen at base around stylopodium; lobes spreading, 0.2-0.25 mm long, glandular on abaxial surface. Anthers 0.9-1.1mm long, including a flat deltoid apical appendage 0.15-0.25 mm long, with very short saggi…	Barbellate, plumose, smooth; glandular on abaxial surface	Not given (null)	Not given (null)
Cassinia_cunninghamii	49	Orchard_2004iii	1.5-1.7 m	Young twigs: white, with dense appressed cottony hairs	Not specified	Not specified	Gently reflexed or straight, acute	Not flared, not or hardly decurrent	Not specified	15-45 mm	0.6-0.7 mm	Not specified	Not specified	Not specified	Upper surface: short straight conical aculeate hairs	Lower surface: densely matted cottony hairs	Large round- topped compound cyme	Compound	Not specified	4-12 cm in diameter	Not specified	5-8(-12) cm in diameter	Not specified	0.6-1.0 mm	Not specified	0.5-0.7 mm	Not specified	Not specified	Straw-coloured, creamy-brown to yellowish	Glabrous	No	Not specified	Not specified	Yes	Not specified	Creamy-brown to yellowish	Not specified	1.8-2.0 mm	Not specified	0.3 mm	Cylindrical	Not specified	Yes	Not specified	Brown	Glandular, separated by several times their length, sometimes with sparse cottony hairs in midrib groove when young, otherwise glabrous; occasionally with sparse glandular hairs on dorsal surface of stereome.	Yes	Uniseriate, of 24-27 shortly barbellate bristles	Barbellate
Cassinia_quinquefaria	38	Orchard_2017	0.5-2(3) m tall, up to 3-4 m in diameter	Sparse to dense spreading aculeate hairs, mostly gland-tipped when young, or almost glabrous, usually somewhat sticky	Very narrowly linear (appearing terete)	25 mm	70 mm	0.7 mm	0.8 mm	Glabrous, usually somewhat sticky	Dense indumentum of white cottony hairs, but obscured by revolute leaf margins	Large, erect, compact to loose, conical panicle of several hundred capitula	0.5 mm	3.2 mm	N/A	N/A	Papery, spirally arranged in c. 4 whorls	Hyaline (olive-green when fresh, drying straw-coloured)	Glabrous	Yes	No	No	Yes	N/A	Creamy white	0.7 mm	0.9 mm	N/A	N/A	Cylindrical, 0.7-0.9 mm long, weakly ribbed longitudinally, glabrous or with sparse twin hairs	No	No	Yes	Reddish-brown to dark brown, shiny	N/A	Yes	Bristles	Barbellate	N/A	N/A
Centaurea	49	FloraOfCentralAustralia	null	null	null	null	null	null	Decurrent	null	null	null	null	null	null	null	null	Heads simple, terminal, sessile	Simple	null	Ovoid	null	null	null	null	null	null	null	null	null	null	Yes	null	null	Yes	null	null	Oblong	null	null	null	Compressed, oblong	Yes	null	null	null	null	Bristles	Plumose
Cephalosorus_carpesioides	46	Short_1983	29 cm	Variably hairy	Elliptic, oblanceolate, obovate	Compound (also known as glomerule)	Sometimes with a very small mucro	Variable	Serrate, crenate, undulate	1 mm	2.5 cm	0.4 mm	1.3 mm	c. 2 cm	2 cm	Variably hairy	Variably hairy	Solitary capitula	Compound	0.5-1.4 cm	0.7-1.5 cm	3.3-4.2 mm	0.7-1.8 mm	Elliptic, obovate	Serrate, crenate, undulate	Not specified	Variably hairy	Yes	Yes	Not specified	Yes	Not specified	Not specified	1.9 mm	2.5 mm	0.9 mm	1 mm	Ovoid, fusiform	Not specified	Not specified	Not specified	Not specified	Glabrous	Yes	Jagged cup	Barbellate, plumose	0.7 mm	0.8 cm
Chondrilla_juncea	46	Lander_FloraofthePerthRegion	100 cm (sometimes more)	Glabrous or with rigid hairs	Obovate	Not applicable	Acute	Runcinate-dentate, narrowed to a short, winged petiole	Irregularly runcinate-dentate	40 mm	120 mm	15 mm	45 mm	Not applicable	Not applicable	Glabrous or with a few rigid hairs	Glabrous or sparsely hairy	Terminal, lateral or axillary, solitary or in groups of 2-5	Simple	Not applicable	Not applicable	9-12 mm	2.5-3 mm	Cylindric	Entire or subacute, obtuse	Glabrous or sparsely hairy	Not applicable	No	No	No	Yes	Not applicable	Yellow	8 mm	10 mm	Not applicable	Not applicable	Terete	No	Yes	No	Pale, striate	Barbellate bristles	Yes	Fine, barbellate bristles	Barbellate, plumose	Not applicable	Not applicable
Chrysanthemum_segetum	50	Lander_FloraofthePerthRegion	0.8 m	Glabrous	Oblong to obovate in outline	N/A (not applicable)	N/A (not applicable)	Lower and middle cauiline	Deeply incised-dentate, upper ories almost entire	10	70	N/A (not applicable)	N/A (not applicable)	N/A (not applicable)	N/A (not applicable)	Glabrous	Glabrous	Solitary capitula	Simple	N/A (not applicable)	N/A (not applicable)	13	20	N/A (not applicable)	13	N/A (not applicable)	20	Ovate, obtuse, yellowish green with a pale brown marginal band, the apex scarious	N/A (not applicable)	Yellowish green with a pale brown marginal band, the apex scarious	Glabrous	Yes	Yes	No	No	Yellow	Yellow	N/A (not applicable)	10	N/A (not applicable)	70	Cylindrical, ovoid, obovoid, fusiform	No	Yes	Yes	N/A (not applicable)	Glabrous	No	N/A (not applicable)
Conyza_albida	50	Lander_FloraofthePerthRegion	To 2 m tall	Roughly hairy	Narrowly elliptic to elliptic	Compound	Acuminate	Sparsely hairy; reddish brown on the-inner-surface when reflexed	Entire or toothed	Up to 100 x 15 mm	N/A	N/A	N/A	N/A	N/A	Sparsely hairy; reddish brown on the-inner-surface when reflexed	Sparse, straw-coloured, scabridulous	Pyramidal compound inflorescence	Compound	N/A	N/A	N/A	Ca. 3 rows	N/A	N/A	N/A	N/A	Narrowly elliptic	Sparsely hairy; scarious margins	Dark, purple-tipped, sparingly hairy, reddish brown on the-inner-surface when reflexed	Sparsely hairy; scarious margins	Yes	No	Yes	No	White, or pale yellow	N/A	Ca. 1.3 mm long	N/A	N/A	N/A	Narrowly elliptic in outline	No	No	Yes	N/A	Sparse, straw-coloured, scabridulous	Yes	Straw-coloured, scabridulous bristles
Cotula_australis	50	Lander_FloraofthePerthRegion	200 mm	Lax, spreading hairs	Oblong	Pinnatisect to bipinnatisect	Acute	Scarious bases	Entire	10 mm	30 mm	N/A	N/A	10 mm	30 mm	Glabrous	Lax, spreading hairs	Solitary capitulum; terminal on very slender solid peduncles	Involucre 2-5 mm in diameter, bracts in several rows	N/A	N/A	2-5 mm	2-5 mm	N/A	N/A	N/A	N/A	Linear-oblong, obtuse	Sparsely hairy or glabrous	N/A	N/A	Yes	No	No	Yes	N/A	Yellow	2-4 rows; corollas absent	N/A	N/A	N/A	Obovoid, flattened, narrowly winged	Yes	Yes	No	Papillose on both faces	N/A	No	N/A
Cotula_bipinnata	50	Lander_FloraofthePerthRegion	200 mm tall	Sparingly pilose or glabrous	Bipinnate	Compound	Mucronate	Broad, half-clasping	Toothed	10 mm long	20 mm long	Null	Null	Null	Null	Sparingly pilose or glabrous	Sparingly pilose or glabrous	Solitary capitula	Simple	6 mm in diameter	8 mm in diameter	3.5 mm	4 mm	Null	Null	Null	Null	Oblong, obtuse	Entire	Pale yellow	Glabrous, subsessile	Yes	No	No	Yes	Null	Pale yellow	1-6 in a single row	Null	Null	Null	Broad, not winged, conspicuously pediceliate	No	No	No	Glabrous, subsessile	Null	No	Null
Craspedia_lamicola	46	Everett_1992	20-50 cm high	Woolly, sparsely scattered over the surface; multi-septate hairs and long fine hairs sparsely scattered over the surface, but usually fringing the margins densely	Spathulate	-	Obtuse	Gradually grading down in size up the scape, often undulate	Undulate	4 cm long	25 cm long	1 cm wide	4 cm wide	-	-	Woolly	Woolly	Single globular compound head present at the scape tip; Scape often tinged red, densely woolly especially just below the head	Compound head with up to 90 partial heads	-	1.5-3.5 cm in diameter	-	-	Broadly triangular to ovate with an ovate herbaceous stereome, glandular and with silky hairs, the margins membranous, and brown or colourless	Membranous	Brown or colourless	Glandular, and with silky hairs; the margins membranous, and brown or colourless	No	-	-	Yes	-	Golden-yellow	1-2.5 mm long	-	-	-	Cylindrical, ovoid, obovoid, fusiform	-	Yes	-	-	Appressed silky hairs; pappus of 15-22 plumose bristles 4-6 mm long	Yes	Bristles	Plumose	-	4-6 mm long
Eclipta	50	FloraOfCentralAustralia	Not specified	Not specified	Principally opposite, entire, somewhat undulate	Not specified	Not specified	Not specified	Undulate	Not specified	Not specified	Not specified	Not specified	Not specified	Not specified	Not specified	Not specified	Axillary peduncles	Simple	Not specified	Not specified	Not specified	Not specified	Not specified	Not specified	Not specified	Not specified	Oblong to ovate	Oblong to ovate, subequal, herbaceous	Not specified	Receptacle scales present	Yes	Yes (Ray florets)	Not specified	Yes (Disk florets)	Not specified	Not specified	Not specified	Not specified	Not specified	Not specified	Not specified	Not specified	Yes (3-winged in ray achenes, 2-winged in disc achenes)	Not specified	Papillose	Jagged-edged crown	Yes	Crown
Erectites	50	Muelleria_24	null	null	null	Pinnate	null	null	null	null	null	null	null	null	null	null	null	Solitary capitula	simple	null	null	null	null	null	null	null	null	null	null	null	null	null	null	null	null	null	null	null	null	null	null	null	null	null	null	null	null	yes	Caducous
Erigeron_pappocromus	49	Forbes_1996	Not specified	Glabrous	Spathulate	Not specified	Obtuse	Attenuate	Slightly thickened or revolute, crenulate	0.7 cm	2 cm	2 mm	7 mm	Not specified	Not specified	Glabrous with a few marginal cilia	Glabrous	Simple capitulum	Not specified	1.5 cm	0.7 cm	1 cm	Not specified	1.5 cm	Not specified	2.5 cm	Turbinate	Hyaline; outer bracts sparsely scabrid on basal margins with tubercle-based acicular hairs to 0.2 mm	Purplish; often purplish	Glabrous apart from apical setae	Yes (2-6)	Yes (34-46)	Not specified	Yes (8-14)	White or purplish	White or purplish with limb 3-4 mm long	2.5 mm	Not specified	Not specified	Not specified	Flattened, smooth with distinctly thickened marginal ribs	Yes	Not specified	Yes	White	Papillose, white, 3-5 mm long pappus	Yes	Capillary, white, 3-5 mm long	Barbellate
Galinsoga_parviflora	50	Lander_FloraofthePerthRegion	0.6 m	Much-branched, glabrous or sparsely hairy with appressed or sometimes spreading hairs	Ovate or narrowly ovate	-	-	-	-	40 mm	70 mm	12 mm	40 mm	-	-	Glabrous or sparsely appressed hairy	Glabrous or sparsely appressed hairy	-	-	-	-	-	-	-	-	-	-	Almost hemispherical	-	-	Glandular or eglandular, woolly, cottony, arachnose, lanate, septate hairs, glabrous	Yes	Yes	No	Yes	White	Yellow	-	1.5 mm	-	-	Ovoid, obovoid	-	Yes	-	Black with scattered white bristles	Myxogenic hairs, papillose	Yes	Plumose scales
Gnaphalium_coarctatum	50	Bean_2020	To 0.5 m long	Glabrous above; white-felted below	Narrowly spathulate	Not applicable	Not applicable	Not applicable	Crisped	To 20-120 x 2-9 mm	Not applicable	Not applicable	Not applicable	Not applicable	Not applicable	Glabrous except at base	Not applicable	Radiating, usually decumbent lateral branches	Simple in glomerules; arranged in spiciform, compound panicles	Not applicable	Not applicable	Not applicable	Not applicable	2 x 4 mm	Not applicable	Not applicable	Not applicable	Ovate; narrowly elliptic	Translucent; tips reddish purple to golden-brown	Green, glabrous except at base; margins translucent	Not applicable	Not applicable	Not applicable	Not applicable	Not applicable	Not applicable	Whitish, reddish purple	0.5 mm	Not applicable	Not applicable	Not applicable	Not applicable	Not applicable	Not applicable	Not applicable	Not applicable	Papillose; becoming mucilaginous when wet	Yes	Bristles
Gynura_drymophila	49	Muelleria_24	c. 0.5 m high	Coarse-hairy on most parts	Oblanceolate	Entire, denticulate, or lobate	Weakly to strongly auriculate	Entire	5 cm	15 cm	N/A	N/A	N/A	N/A	Coarse-hairy or glabrous	Coarse-hairy or glabrous	Few to several	Simple	50 mm	c. 50 mm	N/A	10-15 mm	10 mm	15 mm	N/A	N/A	Flattened, with resin ducts obscure	Entire	Yellowish to brown	Flat, with coarse hairs or glabrous	Yes	No	N/A	Yes	N/A	Yellow to orange-red	5 mm	8 mm	N/A	N/A	Narrow oblong-ellipsoid	No	Yes	Yes	Dark brown	Glabrous	Yes	Bristles	Barbellate
Helianthus	50	FloraOfCentralAustralia	null	null	alternate	toothed	null	null	serrate	null	null	null	null	null	null	null	null	single on terminal peduncles or + paniculate, de- pressed hemispherical; bracts in few rows, subequal; receptacle scales present.	simple	null	null	null	null	null	null	null	null	de- pressed hemispherical; bracts in few rows, subequal; receptacle scales present.	null	null	null	yes	yes	no	yes	null	null	null	null	null	null	cylindrical, ovoid, obovoid, fusiform; flattened or compressed.	yes	no	yes	null	null	yes	bristles, scales, awns, crown
Helianthus_tuberosus	50	Lander_FloraofthePerthRegion	4 m tall	Scabrous-hairy throughout	Ovate to oblong	Mostly opposite	Acute to acuminate	Broadly acute, decurrent on the petiole	Serrate-dentate	60 mm	160 mm	10 mm	50 mm	Not specified	Not specified	Scabridulous	Ciliate and scabridulous	Numerous, corymbose	Simple (with disc)	50 mm	Not specified	15-25 mm	Not specified	Not specified	Not specified	Not specified	Not specified	Narrowly obovate, acuminate or attenuate	Ciliate	Rather dark basally	Not specified	Not specified	Yes (light yellow)	Not specified	Yes (yellow)	Light yellow	Yellow	Not specified	Not specified	Not specified	Not specified	Sparsely patent hairy, brown-coloured	Not specified	Not specified	Not specified	Brown-coloured	Sparsely patent hairy	No	Not specified
Helichrysum_bilobum	49	Burbidge_1958	null	Thinly tomentose	Linear	None	Revolute	null	Revolute	7	25	null	null	null	null	Thinly tomentose	Thinly tomentose	Corymbose	Simple	3-4	null	null	3	4	null	null	Cylindroid or cylindrical-turbinate	Thinly tomentose below and stiffly opaque but pale above	Pale above	Thinly tomentose below and stiffly opaque but pale above	Yes	No	null	No	null	null	10-12	null	null	null	Glabrous	No	null	No	null	Thickened above	Yes	Bristles	Slightly thickened above
Helichrysum_cassinioides	50	Burbidge_1958	null	tomentose branches becoming webby or glabrescent	linear	null	acute or obtuse apiculate	null	revolute along the margins	1.5 cm	3 cm	null	null	null	null	densely tomentose below	null	corymbose or pyramidal clusters terminating many of the upper branchlets	simple	null	null	null	null	5 mm	6 mm	null	null	cylindrical to narrow turbinate	null	pale brown	null	no	null	null	yes	null	null	12-15	null	null	null	cylindrical	null	null	null	null	glandular, minutely hairy, or glabrous	yes	bristles
Helichrysum_cassiope	50	Burbidge_1958	1.5 m	Lanate-tomentose or closely webby when young; partially glabrescent	Narrow linear	Null	Obtuse	Revolute and puberulous below; scabrid-wrinkled and sparsely hairy above	Entire	2.5 mm	3 mm	Null	Null	Null	Null	Lanate-tomentose or closely webby when young; partially glabrescent	Scabrid-wrinkled and sparsely hairy above; revolute and puberulous below	Small terminal subglobose loose corymbs	Yes	Null	3-4 mm	Null	Null	3-4 mm	Null	Null	Null	Narrow-turbinate (at least when young)	Concave	Pale straw-coloured	Lanate-tomentose or closely webby when young; partially glabrescent	Yes	Null	Null	Yes	Null	Null	Null	12-16 mm	Null	Null	Glabrous	Yes	Null	No	Glabrous	Minutely papillose	Yes	Bristles
Helichrysum_cuneifolium	43	Burbidge_1958	3 m	Flat or almost floccose tomentum	Not mentioned (null)	Not mentioned (null)	Obtuse	Not mentioned (null)	Recurved, crisped or minutely undulate	2 cm	4 cm	7 mm	10 mm	1.5 mm	4 mm	Glabrous above or slightly resinous	Flat tomentum	Spreading corymbs terminal to the upper branches	Simple	4-4.5 mm	Not mentioned (null)	Not mentioned (null)	Not mentioned (null)	Flat tomentum	Milky white laminae	Woolly-villous on the back	Not mentioned (null)	Yes	Not mentioned (null)	Not mentioned (null)	Not mentioned (null)	Not mentioned (null)	Not mentioned (null)	Not mentioned (null)	Angular	Not mentioned (null)	Yes	Not mentioned (null)	Not mentioned (null)	Slightly swollen at the tips	Yes	Bristles	Barbellate, plumose, smooth	Not mentioned (null)	Not mentioned (null)
Helichrysum_gunnii_gunnii	50	Burbidge_1958	2 m high	Arachnoid-tomentose	Linear-lanceolate	Not specified (assume null)	Not specified (assume null)	Revolute on the margins (immature)	Serrate (in H. bracteolatus)	1 m long on short axillary shoots (immature)	3.5 cm	Not specified (assume null)	Not specified (assume null)	Not specified (assume null)	Not specified (assume null)	Arachnose-tomentose	Arachnose-tomentose	Dense corymbs terminal to the stems	Simple (in H. bracteolatus)	4-5 mm (longer in H. bracteolatus?)	Not specified (assume null)	Not specified (assume null)	Not specified (assume null)	Not specified (assume null)	Not specified (assume null)	Not specified (assume null)	Not specified (assume null)	Orbicular in outline	Crumpled milky white laminae	White (assume null)	Arachnose-tomentose	Yes (assume null)	Not specified (assume null)	Not specified (assume null)	Yes (assume null)	Not specified (assume null)	Not specified (assume null)	Not specified (assume null)	Not specified (assume null)	Not specified (assume null)	Not specified (assume null)	Cylindrical to fusiform	Not specified (assume null)	Not specified (assume null)	Yes (assume null)	Not specified (assume null)	Papillose to pubescent	Yes	Bristles
Helichrysum_monochaetum	50	FloraOfCentralAustralia	15 cm	Woolly	Linear to narrow-oblong	Not provided (null)	Acuminate	Not provided (null)	Entire	12 mm	30 mm	1 mm	4 mm	Not provided (null)	Not provided (null)	Woolly	Woolly	Dense terminal clusters; sessile or shortly pedunculate	Simple and compound (glomerule)	5 mm	Not provided (null)	3-5 mm	Not provided (null)	3-5 mm	Not provided (null)	Not provided (null)	Not provided (null)	Hemispherical to almost globular	Ciliate	Yellow	Ciliate	Yes	Not provided (null)	Yes (outer 8-14 florets)	Yes (inner 28-38 florets)	Not provided (null)	Not provided (null)	1 mm	Not provided (null)	Not provided (null)	Not provided (null)	Compressed	Yes	Not provided (null)	Not provided (null)	Not provided (null)	Pappus, barbellate and finely simple below	Yes	Bristle(s)
Helichrysum_tesselatum	50	Burbidge_1958	Null	Tomentose branches	Linear	Null	Apiculate	Revolute	Entire (based on "revolute")	1.25 cm	2 cm	Null	Null	Null	Null	Woolly, tomentose below	Woolly, tomentose below	Densely corymbose	Simple (assumed based on "Capitula densely corymbose")	4 mm	7 mm	Null	Null	4 mm	Null	Null	Null	Turbinate-campanulate	Entire (based on "turbinate-campanulate")	Scarious and straw-coloured	Woolly, arachnose	Yes	No	No	Yes	Null	Null	30 mm	40 mm	Null	Null	Hairy	No	Yes (based on "pappus")	Yes	Null	Woolly, arachnose	Yes	Bristles, crown (assumed based on "turbinate-campanulate")
Helichrysum_tuckeri	50	Burbidge_1958	1.25 m	Thinly tomentose	Narrow-oblong	Null	Obtuse	Slightly swollen at the base but not auriculate as in H. diotophyllum	Revolute above	3 mm	Null	Null	Null	Null	Null	Glabrous	Thinly tomentose	Shortly pedunculate in small terminal corymbs	Campanulate, 3-4 mm in diameter, 7-12-flowered	Null	Null	3 mm	4 mm	Null	Null	Null	Null	Orbicular (outer) and obovate-oblong with narrower stiff claws (inner)	Glabrous or with few woolly hairs below; outer orbicular	White	Woolly (outer) and glabrous (inner)	Yes	No	No	No	White	Null	2.5 mm	3 mm	Null	Null	Cylindrical, ovoid, obovoid, fusiform	No	Yes	No	Null	Densely scabrid-papillose	Yes	Bristles
Helipterum_maryonii	40	FloraOfCentralAustralia	30 cm	'Cobwebby' hairs on stems and leaves	Linear to broad-lanceolate	8 mm	45 mm	1 mm	10 mm	N/A	N/A	Corymbose clusters	Simple	3-6 mm	N/A	4-6 mm	N/A	Campanulate to broadly cylindrical	Ovate, obtuse, sessile	Pale-~straw, brown to golden, scarious	Woolly along central rib	Yes	No	N/A	Yes	Creamy-white membranous + glabrous	N/A	N/A	N/A	N/A	N/A	Glabrous or with short blunt hairs	N/A	N/A	N/A	Woolly similar in colour to bracts	Short blunt hairs	Yes	Bristles	Barbellate, plumose, smooth	N/A	6-9 mm
Helipterum_tenellum	49	FloraOfCentralAustralia	To 20 cm	Glandular, eglandular, woolly, cottony, arachnose, lanate, septate hairs, or glabrous; stems and leaves with scattered glandular hairs	Linear to filiform, flat to incurved	Null	Null	Null	Null	2-25 mm	20 cm	2-25 mm	20 cm	Null	Null	Glandular, eglandular, woolly, cottony, arachnose, lanate, septate hairs, or glabrous; Leaves with scattered glandular hairs	Glandular, eglandular, woolly, cottony, arachnose, lanate, septate hairs, or glabrous; Leaves with scattered glandular hairs	Solitary capitula or in loose irregular corymbose clusters	Simple	5-21 mm	4-8 mm	Null	3-4.5 mm	Null	3-4.5 mm	Null	Ovate	Lanceolate	Scarious membranous, golden-straw	Glandular, eglandular, woolly, cottony, arachnose, lanate, septate hairs, or glabrous; Upper leaves appressed to involucre and merging into outer bracts	Yes	Null	Null	Yes	Null	Null	11-20 mm	Null	Null	11-20 mm	Silky-villous	No	Null	No	Null	Papillose, twin hairs, myxogenic hairs, glandular, or glabrous; Pappus has bristles 11-20	Yes	Bristles	Barbellate, plumose, smooth
Helminthotheca_echioides	48	Holzapfel_1994	200 cm	Slender to bristly anchor hairs, forked and simple hairs	Lanceolate, obovate, rarely almost linear	Entire, strongly toothed or sinuate	Acuminate, attenuate	Cordate	Serrate, crenate, undulate, entire	7 mm	75 cm	1 mm	11 cm	0.8 mm	3 cm	Glandular, eglandular, woolly, cottony, arachnose, lanate	Glandular, eglandular, woolly, cottony, arachnose, lanate	Solitary capitula	Simple	0.5 cm	3 cm	0.9 cm	1.2 cm	8.0-21.2 mm	4.0-11.0 mm	Lanceolate, oblong to ovate	Long and bristly simple hairs besides smaller, needle-like to bristly anchor hairs	Green or some reddish on flowering plant	Slender to bristly anchor hairs, forked and simple hairs	Yes	Yes	No	No	Green, sometimes with a silvery to dark-red longitudinal stripe on the outside	Yellow	2.5 cm	1.9 cm	0.6 cm	1.4 cm	Cylindrical, ovoid, obovoid, fusiform	No	No	Yes	Green, sometimes with a silvery to dark-red longitudinal stripe on the outside	Slender to bristly anchor hairs, forked and simple hairs	Yes	Brachyblepharidium	Bristles	2.2 cm
Hypochaeris_glabra	50	Lander_FloraofthePerthRegion	I m	Essentially glabrous	Obovate	Basal rosette	Sinuate-toothed to pinnatifid or entire	Clasping	Entire or ciliate	10	200	3	35	Null	Null	Glabrous	Hispid below	Solitary at the apices of long, branched, distantly bracteate peduncles	Simple (also known as glomerule)	8-20 mm	Null	Null	Null	8-20 mm	Null	Null	Null	Elliptic	Entire or ciliate	Glabrous or more or less spinulose above	Scabrous or sparsely plumose	Yes	Yes	Null	Yes	Golden yellow abaxially, greenish yellow dorsally	Null	2.5-17 mm	Null	Null	Null	Brown, striate, scabrous above	Null	Yes	Yes	Brown	Glabrous, arachnose	Yes	Bristles
Ixiolaena_brevicompata	50	FloraOfCentralAustralia	40 cm	glandular-scabrid	oblanceolate	null	acute	null	null	1.5 cm	3.5 cm	null	null	null	null	glandular, woolly	glandular, woolly	hemispherical, truncate at base, rather firm	simple	7 mm	15 mm	null	null	null	null	null	null	linear, glandular or slightly woolly, rather firmly packed	null	null	glandular, woolly	yes	null	null	null	null	yellow	null	null	null	null	cylindrical, ovoid, obovoid, fusiform	no	no	yes	null	null	yes	barbellate, scarcely half as long as corolla
Leucophyta_brownii	50	Short_2015	c. 1 m	Grey-white, white or somewhat silvery- tomentose	Narrowly oblong to linear or narrowly elliptic or ovate to lanceolate	Not mentioned	Not mentioned	Not mentioned	Not mentioned	1.5 mm	14 mm	0.8 mm	1.2 mm	Not mentioned	Not mentioned	White to grey-white to somewhat silvery- tomentose	Not mentioned	Densely branched and cushion-like but sometimes more open and spreading	Compound heads broadly depressed ovoid or spheroidal	6 mm	16 mm	7 mm	15 mm	Not mentioned	Not mentioned	Not mentioned	Not mentioned	Not mentioned	Not mentioned	White to grey-white or somewhat silvery- tomentose	Not mentioned	Not mentioned	Not mentioned	Not mentioned	Not mentioned	Not mentioned	Not mentioned	1.2 mm	1.8 mm	Not mentioned	Not mentioned	Obconic	Not mentioned	Not mentioned	Not mentioned	Brown	Multi-celled, glandular hairs	Yes	Bristles
Millotia	34	Short_1995_Millotia	Annual herb	Cottony hairs and/or stalked glandular hairs	Linear, lanceolate, elliptic, oblanceolate, spathulate, etc.	Null	Cottony hairs and/or stalked glandular hairs	Cottony hairs and/or stalked glandular hairs	Solitary capitula	Null	Null	4-20	Null	Various shapes depending on specific species	Free or connate	Hyaline or variably to mainly scarious	Cottony hairs and/or stalked glandular hairs	Yes	No	No	Yes	Null	Null	5-100	Null	Cylindrical, often longer than the corolla tube	Yes or No	Yes or No	Yes or No	Null	Cottony hairs and/or stalked glandular hairs	Yes or No	Setaceous, barbellate, plumose, long-plumose, scale-like	Barbellate, plumose, long-plumose, null	Null	Null
Millotia_dimorpha	50	Short_1995_Millotia	c. 11 cm long	Mainly of white, cottony hairs; some stalked glandular hairs present but mainly beneath the involucre	Linear	-	-	-	-	c. 10 mm long	c. 35 mm long	0-25-0-5 mm wide	0 mm wide	-	-	White, cottony hairs; some stalked glandular hairs present but mainly beneath the involucre	Cottony hairs with some stalked glandular hairs present but mainly beneath the involucre	Not specified	-	-	-	-	-	c. 8-12	c. 5 mm long	c. 0-2~0-4 mm wide	c. 5 mm wide	Linear	-	White (in most), some stalked glandular hairs present but mainly beneath the involucre	Cottony hairs with some stalked glandular hairs present but mainly beneath the involucre	Not specified	Not specified	Not specified	Not specified	-	-	c. 2 mm long	c. 6 mm long	c. 0-3 mm wide	c. 5 mm wide	Tapering into a beak, 2-6-3-6 mm long	Not specified	Not specified	Not specified	Mainly scarious and + glabrous but with an herbaceous midrib with stalked glandular hairs	-	Yes	Barbellate bristles of equal length, shorter than the corolla tube and barely extending to the base of the limb
Millotia_greevesii	50	FloraOfCentralAustralia	Usually 3-15 cm	Woolly	Narrow-linear	Null	Not mentioned	Not mentioned	Not mentioned	Leaves usually 7-20 mm long	Not mentioned	Not mentioned	Not mentioned	Not mentioned	Not mentioned	Woolly	Woolly	Heads 4-6 mm long	Simple (florets)	4 mm	Not mentioned	Not mentioned	Not mentioned	Not mentioned	Not mentioned	Not mentioned	Not mentioned	Linear, fimbriate at apex	Not mentioned	Not mentioned	Woolly	Not mentioned	Not mentioned	Not mentioned	Yes	Not mentioned	Not mentioned	3.5 mm	Not mentioned	Not mentioned	Not mentioned	Not mentioned	Not mentioned	Not mentioned	Not mentioned	Not mentioned	Woolly	Not mentioned	Not mentioned
Millotia_steetziana	50	Short_1995_Millotia	3-5 cm long	Long, stalked glandular hairs	Lanceolate to linear	Opposite (lowermost), alternate	Erect	0-25~1 mm wide, not specified	Entire	3 mm long	13 mm long	0-25~1 mm wide, not specified	0-7-1 mm wide, not specified	Not specified	Not specified	Glandular, cottony hairs absent	Stalked glandular hairs	Ascending or erect major axes	Not specified	1-5 cm long	3-5 cm long	3-3-5 mm long, not specified	0-7-1 mm wide, not specified	5-8	Not specified	3-3-5 mm long, not specified	0-7-1 mm wide, not specified	Elliptic to narrowly elliptic	Entire	Hyaline, with stalked glandular hairs	Glandular, not specified	Not specified	Not specified	Not specified	Yes	Not specified	White when fresh, drying yellow	3-3-4-7 mm long	Not specified	Not specified	Not specified	Cylindrical, tapering to a terminal	No	Yes	Not specified	Dark brown	Stalked glandular hairs to c. 0-7 mm long	No	Not specified
Millotia_tenuifolia	50	Lander_FloraofthePerthRegion	100-140 mm tall	White-woolly and pale golden, glandular-pilose hairs	Narrowly linear, sometimes narrowly obovate	Null	Acute	Hardly amplexicaul	Entire	Null	Null	Null	Null	Null	Null	Glandular, eglandular, woolly, cottony, arachnose, lanate, septate hairs, or glabrous; finely barbate bristles, usually longer than the corolla	Glandular, eglandular, woolly, cottony, arachnose, lanate, septate hairs, or glabrous	Solitary on slender peduncles	Simple	Null	3-8 mm long	5-20	20	Null	3-mm long	Null	20	Linear to oblong, navicular with straw-coloured or red-tinged margins and acute to attenuate, fimbriate apices.	Entire	Straw-coloured or red-tinged margins and acute to attenuate, fimbriate apices.	Glandular, eglandular, woolly, cottony, arachnose, lanate, septate hairs, or glabrous	Yes	No	No	Yes	Lemon yellow	Null	1.8-4 mm long	7.5 mm long	Null	3-7.5 mm long, reddish brown to black; beak 0.6-3.5 mm long, terete, merging gradually into ovular region	Cylindric-clavate, narrowly cylindric-clavate	No	No	No	Reddish brown to black; beak 0.6-3.5 mm long, terete, merging gradually into ovular region	Null	Yes	Bristles
Myriocephalus_stuartii	50	FloraOfCentralAustralia	10-50 cm	woolly or glandular pubescent, sticky	linear or lanceolate	null	null	null	null	2-7 mm	c. 0.1-0.5 cm	null	null	null	null	woolly, glandular	woolly, glandular	Compound heads depressed ovoid, c. 1.5-3 cm long, 2-4 cm diam; bracts of general involucre with herba- ceous woolly claws and 5-7 mm long white laminae; partial heads 4-flowered	null	null	1.5-3 cm	2-4 cm	null	null	null	null	null	null	null	null	woolly, glandular	null	null	null	null	null	null	null	null	null	null	null	null	null	null	null	null	yes	Bristles
Notisia	44	Short_2015	Cottony, woolly	Obovate, oblanceolate, sometimes distinctly spathulate	Entire	Null (not provided)	Null (not provided)	Entire	Null (not provided)	Null (not provided)	Null (not provided)	Null (not provided)	Null (not provided)	Null (not provided)	Woolly, cottony	Woolly, cottony	Loosely grouped together at the end of major axes and short lateral branches	Heterogamous, woolly, c. 5 or so loosely grouped together	Null (not provided)	Null (not provided)	Predominantly herbaceous, not forming a manifestly distinct claw with a terminal, well-delimited hyaline lamina; each of the 2 outer female florets enclosed by a single strongly conduplicate bract enclosing the except for hyaline apex	Predominantly herbaceous, not forming a manifestly distinct claw with a terminal, well-delimited hyaline lamina; each of the 2 outer female florets enclosed by a single strongly conduplicate bract enclosing the except for hyaline apex	Woolly on the outer surface (not provided)	Densely woolly on the outer surface (not provided)	Yes	No (female-only filiform florets)	Yes	Yes (male florets)	Not provided	Not provided	Null (not provided)	Null (not provided)	Null (not provided)	Null (not provided)	Not provided	Not provided	Not provided	Not provided	Not provided	Not provided	No (not provided)	Not provided	Not provided	Null (not provided)	Null (not provided)	Not provided
Olearia_phlogopappa_gunniana	50	Messina_2013	200	Densely stellate hairy, with sessile glands	Linear, narrow elliptic to narrow obovate, ovate	Null	Acute or obtuse	Attenuate or cuneate	Crenate to serrate	7	50	3	12	1	5	Stellate hairy, usually moderately glandular	White or greyish, densely stellate hairy, glandular, or rarely eglandular	Terminal or subterminal panicles	Null	5	47	3	6	3	6	Null	5	Null	Null	White or greyish	Stellate hairy, with sessile glands	Yes	Null	Null	Yes	Null	Null	5	47	Null	56	Cylindrical, ovoid, obovoid, fusiform	Null	Yes	Null	Null	Stellate hairy, with sessile glands	Yes	Null
Olearia_rugosa_rugosa	50	Messina_2013	null	null	ovate-elliptic	null	attenuate	truncate	serrate	35	100	11	28	4.5	9.5	null	null	null	null	null	null	null	null	null	null	null	null	null	null	null	null	null	null	null	null	null	null	null	null	null	null	null	null	null	null	null	null	yes	null
Osteospermum_clandestinum	44	Lander_FloraofthePerthRegion	0.5 m	Glandulai-hairy and somewhat sticky to touch	Oblong, elliptic, ovate, obovate	Null	Obtuse or acute	Null	Sinuate-lobed, becoming entire upwards	Null	Null	Null	Null	Null	Null	Glandular	Glandular	Terminal, several in a branched inflorescence	Null	5-20 mm	5-20 mm	8-13	8-13	8-13	8-13	Null	Null	Campanulate	Obtuse with broad, membranous margins	Dark brown	Null	No	Yes	Null	Yes	Deep yellow	Dark brown, reddish or dark blue	8.5-10 x 3.5-8.5 mm	8.5-10 x 3.5-8.5 mm	Null	Null	Ovoid	Almost smooth	Yes	Null	Wrappe
Ozothamnus_reflexifolius	50	Leeson_2003	1.3 m	Glabrous apart from scattered strigose hairs particularly on young stems	Obovate, oblanceolate, orbicular	Null	Distal half almost at right angles to the stem in younger growth, strongly reflexed and parallel to the stem in older growth	Decurrent at the base and lower third fused to stem	Entire	0.5 mm	2.2 mm	1.0 mm	1.4 mm	Null	Null	Glabrous	Scattered strigose hairs, especially on young stems	Hemispherical, 1.0-1.5 cm diameter, anauxotelic	Simple, in small terminal clusters	3.5 mm	4.6 mm	3.0 mm	4.0 mm	14-25; outer involucral bracts ovoid, spathulate to narrowly oblanceolate, up to 4.0 mm long	Null	0.5-0.8 mm	Null	Ovoid, spathulate to narrowly oblanceolate	Entire	Chartaceous, glandular, yellowish, with some woolly hairs present	Barbellate, slightly clavate	Absent	Null	Null	Yes	Null	Cream to yellowish	1.0 mm	Null	3.0 mm	4.0 mm	Cylindric	Null	Null	Null	Papillose, slightly viscid	Barbellate, plumose, smooth	Yes	Bristles
Petasites	45	Muelleria_24	Not provided	Not provided	Not provided	Not provided	Not provided	Not provided	Not provided	Not provided	Not provided	Not provided	Not provided	Not provided	Not provided	Not provided	Not provided	Not provided	Not provided	Australia (Radiate), Discoid or Disciform	Not provided	Not provided	Not provided	Not provided	Not provided	Not provided	Not provided	Not provided	Not provided	Not provided	Not provided	Yellow, white, greenish, pink, purple	Not provided	Not provided	Not provided	Not provided	Narrow-obloid, ribbed	Not provided	Not provided	Yes	Not provided	Not provided	Not known	Not provided	Not provided	Not provided	Not provided
Pithocarpa	50	Lepschi_1999	Not specified	Whitish, cobweb-like indumentum	Not specified	Not specified	Not specified	Not specified	Not specified	Not specified	Not specified	Not specified	Not specified	Not specified	Not specified	Whitish, cobweb-like indumentum	Whitish, cobweb-like indumentum	Solitary or in open to more or less compact corymbs, inserted terminally on the branches	Homogamous	Not specified	Not specified	Not specified	Not specified	Not specified	Not specified	Not specified	Not specified	Obconic, Cup-shaped or broadly campanulate	Not specified	Not specified	Whitish, cobweb-like indumentum	Yes	Not specified	Not specified	Not specified	Not specified	Not specified	Not specified	Not specified	Not specific	Not specified	Cylindrical, becoming slightly flared towards the apex	Not specified	Yes	Not specified	Yellow to greenish-yellow, distal portion flushed purplish	Whitish, cobweb-like indumentum; some multicellular, vesicular hairs on the abaxial surface	No	Not specified
Pithocarpa_corymbulosa	44	Lander_FloraofthePerthRegion	not specified	white-hairy	linear or narrowly elliptic	not specified	acuminate	not specified	not specified	5 mm	25 mm	1 mm	5 mm	not specified	not specified	white-hairy	white-hairy	corymbose	simple	6-8 mm	not specified	3-4 mm	not specified	narrowly conic	not specified	white-hairy, not darkly pigmented	woolly, conspicuous erect white lamina	yes	not specified	not specified	yes	not specified	pale yellow	1 mm	not specified	obovoid	no	no	no	not specified	glabrous	yes	bristles, crown	barbellate	not specified	not specified
Pluchea_baccharoides	50	Hunger_1997	1.0 m high	Sessile glands	Linear to lanceolate	null	Acute, attenuate	Attenuate, prolonged into a petiole	Recurved, entire or remotely denticulate	1.0 cm long	2.5 cm long	0.05-0.2(0.3) cm wide	null	null	null	Glandular, vernicose	Glandular, vernicose	Paniculate	Homo- or heterogamous	5.0 cm long	6.3(6.5) cm long	null	null	1.5 cm long	null	1.8 cm wide	null	OvateLacute, linear-acute	Scarious, fimbriate	Verrucose, vernicose	Sessile glands	Yes	null	0-60	2-30	Pale purple	Pale purple	3.0-3.8 mm long	6.3(6.5) mm long	null	0.2-0.3(0.4) mm wide	Cylindrical, ovoid, obovoid, fusiform	null	null	null	Hairy, terete to subangular	Pappus, barbellate bristles in one row; bristles of disc florets broad, 0.06-0.1 mm in diameter, with protruding and longer teeth towards the apex, apex often recurved	Yes	Barbellate bristles in one row
Pluchea_dentex	49	Hunger_1997	100 cm (1 m)	Glandular and sparsely covered with simple uniseriate multicellular hairs	Linear to narrowly oblanceolate	Dentate to almost pinnatifid	Acute	Attenuate	Serrate (slightly fimbriate)	1.0 cm	8.5 cm	0.1 cm	0.8 cm	Not mentioned (null)	Not mentioned (null)	Glandular	Glandular	Solitary or few together in cymose clusters	Simple (not compound)	5.0-8.0(9.0) cm	2.0 mm	Not mentioned (null)	2.0 mm	10.0 mm	0.3-0.5 mm	Not mentioned (null)	Narrowly lanceolate to linear	Slightly fimbriate (not mentioned)	Violet coloured tips (in inner involucral bracts)	Glandular	Yes	Not mentioned (null)	Not mentioned (null)	Yes (present)	Not mentioned (null)	Purple	3.0 mm	Not mentioned (null)	0.2 mm	Not mentioned (null)	Cylindrical, ovoid, obovoid, fusiform	Not mentioned (null)	Yes (present)	Not mentioned (null)	Not mentioned (null)	Glandular (present)	Yes	Barbellate	Barbellate (not plumose or smooth)
Pluchea_ferdinandimuelleri	48	KingJones_2001	1.5 m	Glandular, trichomes simple uniseriate multicellular, 0.1-0.5 mm long; glandular, glands sessile	Oblanceolate to obovate	Entire or dentate	Acute or obtuse	Attenuate or prolonged into a petiole	Entire or serrate, dentate	1.5 cm	4 cm	0.8 cm	1.7 cm	N/A	N/A	Glandular, glands sessile	Glandular, glands sessile	Corymbose panicle	Simple (gamophytous with 30-50 hermaphroditic florets) or heterogamous (with (3)10-100 female marginal florets and 3-30 hermaphroditic disc florets)	(6)6.5-7.5(8) mm	N/A	N/A	N/A	(5)6-8 rows	N/A	(1.2)1.5-2(2.5) mm	N/A	Lanceolate-acute	Scarious, fimbriate	(1.2)1.5-2(2.5) mm wide, (0.7)0.8-1.101.7) mm long, (1.2)1.4-2 mm in diameter. receptacle slightly concave, verrucose, (1.2)1.4-2 mm in diameter. marginal florets 4.5-5.7(6) mm long, 3(4)-lobed, lobes glandular or non-glandular. Disc florets (4.6)5-5.5 (5.7) mm long, 4(5)-lobed, lobes glandular and often hairy, 0.5-0.6 mm long, corolla purple; style long bifid, apical sweeping hairs acute; anther…	Yes	N/A	Yes	Yes	N/A	Corolla purple	4.5-5.7(6) mm	N/A	(0.6)0.7-0.9(1) mm	N/A	Slightly heteromorphic; terete to subangular	No	Yes	Yes	N/A	Glabrous or sparsely to densely hairy	Yes	Barbellate bristles, plumose, smooth	4.2-5.5(6) mm
Pluchea_indica	50	Hunger_1997	2 m high	Pilose, younger parts often villous	Obovate to narrowly obovate	Entire to dentate	Acute	Attenuate, prolonged into a petiole	Entire to dentate	2.0 cm long	7.0 cm long	0.5 cm wide	3.0 cm wide	Not provided	Not provided	Simple, uniseriate, multicellular; glandular, glands sessile	Simple, uniseriate, multicellular; glandular, glands sessile	Corymbose panicles	Mixed: marginal florets female, disc florets hermaphroditic	3.5 mm long	5.5 mm long	Not provided	Not provided	0.7 mm long	2.5 mm long	Not provided	Not provided	Ovate-acute	Fimbriate	Often glandular	Pilose to sparsely hairy	Yes	Marginal florets	No	Yes	Pale purple	Not provided	2.5 mm long	5.0 mm long	Not provided	Not provided	Cylindrical to obovoid	Not provided	Not provided	Not provided	Not provided	Glabrous to sparsely hairy, slightly heteromorphic; achenes of marginal florets 0.7-1.0 mm long, 0.2-0.3 mm in diameter; achenes of disc florets either 0.6-1.0 mm long, 0.2-0.4 mm in diameter, pale, or often vestigial	Yes	Bristles
Podolepis_arachnoidea	50	FloraOfCentralAustralia	1 to 80 cm.	Woolly	Linear to oblanceolate	Radical	Acute	Transversely rugose, hardly clawed, acute	Entire	1 to 13.5 cm.	Null	Null	Null	Null	Null	Woolly	Woolly	Clusters of 3-10, almost sessile towards ends of branches	Subcampanulate, c. 10 mm long	Null	Null	Null	Null	10 mm	Null	Null	Null	Subcampanulate	Transversely rugose, hardly clawed, acute	Null	Woolly	Yes	Yes	Null	Yes	2.5 mm long	Null	Null	Null	Null	Null	Null	Yes	Yes	Yes	Null	Barbellate, 25-30	Yes	Bristles
Podolepis_aristata	50	Jeanes_2015	50 cm tall (maximum)	Woolly to cobwebbed below and near leaf axils, glabrescent	Oblanceolate; linear-lanceolate (cauline leaves)	Not applicable	Acute; acuminate or aristate (inner bracts)	Amplexicaul (basal leaves); decurrent (cauline leaves)	Flat to revolute, entire, sometimes undulate	3 cm (basal leaves); 1 cm (cauline leaves)	12 cm (basal leaves); 12 cm (cauline leaves)	3 mm (basal leaves); 3 mm (cauline leaves)	15 mm (basal leaves); 15 mm (cauline leaves)	Not applicable	Not applicable	Woolly to cobwebbed, glabrescent	Woolly to cobwebbed, glabrescent	Loose cymes; rarely solitary capitula	Not applicable	1 cm (peduncles)	6 cm (peduncles)	Not applicable	Not applicable	6 mm (involucral bracts)	12 mm (involucral bracts)	4 mm (intermediate bracts)	10 mm (intermediate bracts)	Hemispherical; oblongate-lanceolate (inner bracts)	Entire	Scarious, straw-coloured to golden brown; deeply transversely rugose, shiny	Woolly	Yes (inner bracts)	Yes	Not applicable	Yes	Yellow	Not applicable	1.5 mm (cypselas)	2 mm (cypselas)	Not applicable	Not applicable	Terete	Not applicable	Yes (pappus)	Not applicable	Not applicable	Papillose	Yes	Bristles
Podolepis_gracilis	50	Jeanes_2021	50 cm tall	Sparsely woolly to glabrescent	Oblanceolate to broad-linear	Null	Acute to acuminate	Null	Entire	1 cm	8 cm	3 mm	15 mm	Null	Null	Sparsely woolly to glabrescent	Sparsely woolly to glabrescent	Solitary capitula	Simple	1 cm	2 cm	Null	Null	1 cm	10 cm	Null	Null	Triangular to ovate	Entire	Straw-coloured	Glabrous	Yes	Yes	Null	Yes	Pink fading to white	Pink fading to white, sometimes yellow	1 mm	15 mm	Null	Null	Terete	No	Yes	No	Null	Minutely papillose; slightly barbellate	Yes	Bristles
Podolepis_rugata	50	Jeanes_2015	50 cm	Woolly, cobwebbed or glabrous	Woolly, cobwebbed or glabrous	Null (missing information)	Obtuse or acuminate	Flat to revolute, entire, apex obtuse or acuminate	Entire	3 mm	10(-15) cm	3-3-13(-20) mm	10-10(-15) mm	Null (missing information)	Null (missing information)	Woolly, cobwebbed or glabrous	Woolly, cobwebbed or glabrous	Solitary capitula, in loose cymes	Hemispherical	3-10 cm	Null (missing information)	Null (missing information)	12-30 mm	Null (missing information)	1 mm	Null (missing information)	1 mm	Linarong to ovate, rarely almost flat	Scarious, often golden-obrown, deeply, transversely rugose, oblong to + ovate	Scarious, often golden-obrown, usually deeply, transversely rugose, oblong to + ovate	Null (missing information)	Yes	Yes	No	Yes	Bright yellow	Null (missing information)	2-3 mm	Null (missing information)	Null (missing information)	1 mm	Cylindrical, ovoid, obovoid, fusiform	Null (missing information)	No	No	Papillose; 30-60, barbellate, shortly connate at base, 6-10 mm long.	Null (missing information)	Yes	Bristles
Podotheca_uniseta	46	Short_1989	c. 5-25 cm long	Flat, septate hairs	Linear or lanceolate	Null	Null	Null	Null	1-4-5 cm long	0-26-0-9 em	0-35 em wide	0-1-0-35 em	Null	Null	Flat, septate hairs	Flat, septate hairs absent or only present on bracts of the outermost whorl; long-ciliate hairs present	Solitary capitula	2-2-8 em long	0-26-0-9 em diam.	Null	Null	23-35 per capitulum	4:5-22 mm long	0:6-3:2 mm wide; outer bracts herbaceous, sometimes semisucculent, green or tinged purple, with narrow, hyaline margins with long-ciliate hairs, septate hairs absent or only present on bracts of the outermost whorl; inner bracts hyafine except for 'opaque midrib, glabrous. Florets 25-67 per capitulum, mainly yellow but upper part of corolla tube usually purple; corolla tube 14-8-20-2 mm long. Sta…	Green or tinged purple	Long-ciliate hairs present; Septate hairs absent or only present on bracts of the outermost whorl	Yes	Null	Null	Null	Null	Corolla tube mainly yellow but upper part usually purple; apical appendages c. 300-600 per anther	1-8-1-9 mm long	Null	Null	Null	Cylindrical, ovoid or obovoid, fusiform	Yes or no not specified	Yes or no not specified	Yes or no not specified	Green, red or purple; apical appendages c. 300-600 per anther	Long-ciliate hairs present; Septate hairs absent or only present on bracts of the outermost whorl	Yes	Bristles, scales, awns, crown not specified	Barbellate, plumose, smooth not specified	0-28-0-49 mm long.	Null
Podotheca_wilsonii	47	Short_1989	7-5-45 cm long	Glandular hairs	Linear, lanceolate	0-5~13-5 cm long	0-1-1-1 em wide	0-7-3 em diam.	Null	Null	Null	Stalked glandular hairs	Green to purple	Solitary capitula	Null	Simple	1-5-3-5 em long	0-7-3 em diam.	26-75 pet capitulum	Null	7-6-24 mm long	Null	Ovate to lanceolate	Various	Hyaline except for	the opaque midrib,	glabrous	Stalked glandular hairs	Yes	Null	Null	Yes	Often with narrow	hyaline margins	Null	1-5-3 em long	0-7-3 em diam.	Null	Cylindrical, ovoid,	obovoid, fusiform	Yes	Null	No	Various	Papillose, twin	hairs, glandular,	glabrous	Yes	Bristle
Pogonolepis	46	Short_1986	null	null	null	null	null	null	null	null	null	null	null	null	null	null	null	Major axes decumbent, ascending or erect	Compound	5-40 per compound head	null	null	null	null	null	null	null	yes	null	null	yes	null	Yellow	null	null	null	null	Obovoid	null	null	null	Hyaline, whitish	Papillose	No	null	null	null	null
Pycnosorus_thompsonianus	48	Everett_1992	35 cm high	Woolly, with dense, appressed, fine woolly hairs	Linear, occasionally to 10 cm long	Mainly cauline	Acute or acuminate	Concolorous, white to grey	Entire	1 cm	10 cm	1 mm	5 mm	Woolly, with dense, appressed, fine woolly hairs	Woolly, with dense, appressed, fine woolly hairs	Inflorescence a globose or slightly ovoid compound head	Compound head 4-12 mm diam., with c. 45-100 partial heads	N/A (not specified)	N/A (not specified)	4-12 mm diam.	N/A (not specified)	N/A (not specified)	N/A (not specified)	N/A (not specified)	N/A (not specified)	Ovate, brown, stiffly herbaceous and glandular stereome	N/A (not specified)	White-woolly stems, scarious margin	Dense, woolly hairs; narrow-ovate, brown, stiffly herbaceous and glandular stereome with an acuminate yellow mem-branous tip.	Yes (main bract of the partial involucre)	N/A (not specified)	N/A (not specified)	Yes (corolla golden-yellow)	N/A (not specified)	Golden-yellow; lobes acute, inconspicuously papillate on the inner surface; achenes 1-1.5 mm long, c. 0.5 mm diam., with long appressed dense silky hairs; pappus of 12-14 plumose bristles 1.5-2.5 mm long, yellow at least at the tip, the tips brush-like.	N/A (not specified)	N/A (not specified)	1-1.5 mm	0.5 mm diam.	N/A (not specified)	N/A (not specified)	Yes (with long appressed dense silky hairs)	N/A (not specified)	N/A (not specified)	Long appressed dense silky hairs	Yes (plumose bristles 1.5-2.5 mm long, yellow at least at the tip, the tips brush-like)	Plumose bristles	Barbellate, plumose, smooth	1.5 mm
Rhetinocarpha_suffruticosa	51	Wilson_2006	80 cm	Glabrous	Linear-terete	Compound	Acuminate	Revolute, glabrous and glossy above	Entire	10 mm	30 mm	N/A	N/A	N/A	N/A	Glabrous	Silky villous	Terminal to long, slender branches	Compound heads	2 cm diam.	N/A	N/A	N/A	10-30 mm long	N/A	N/A	N/A	N/A	N/A	Depressed hemispherical	N/A	White, obovate, to 3mm long decreasing	adaxially	Woolly with broad stereome and narrow	scarious margin	Yes	No	No	Yes	N/A	Milky white	1mm	3mm long	N/A	N/A	Cylindrical, broadly cylindrical	No	Yes	Yes
Rhodanthe_collina	50	Wilson_1992_exHelipterum	20 cm	Slender, dull reddish brown with a few small septate hairs and sessile globular glands	Linear to narrow-oblong or spatulate	Null	Obtuse, margin often recurved (at least when dry)	Null	Entire	8 mm	15 mm	Null	2 mm	Null	Null	Glabrous above, sparsely covered below with sessile globular glands and with a few shorter septate hairs on midrib	Sparsely covered below with sessile globular glands and with a few shorter septate hairs on midrib, Glabrous	Solitary capitula	Simple	Null	Null	5 mm	Null	Null	3.5 mm	Null	5 mm	Hemispherical	Elliptic, pale brown, with a short flat stereome: inner bracts: claw broad-elliptic, hyaline, c. 5 mm long with a hard linear stereome c. 2/3 its len. gth; lamina oblong-elliptic, obtuse, c. 6 mm long, 2.5 mm wide, white	Pale brown	Glabrous; with a few shorter septate hairs on midrib, sessile globular glands	Yes (Receptacle conical, glabrous)	Null	No	Yes (outer bisexual and the inner male)	Null	Yellow	2 mm	Null	5 mm	Null	Ovoid	No	Yes (clavate)	Yes	Dark reddish brown, densely white-hirsute with thick-walled hairs	Papillose; wall thickened in lower half	Yes	Bristles
Rhodanthe_corymbosa	50	Wilson_unpublished	25 cm high	Slender, sparsely woolly	Linear to narrow oblong	Null	Acuminate	Null	Null	1-2 cm long	2 cm long	Null	Null	Null	Null	Null	Sparsely woolly, ciliate otherwise glabrous	Corymbose	Simple	Null	Null	4.5 mm high	Null	1.5 mm long	Null	1.5 mm wide	Null	Cylindrical	Scarious, straw-coloured, sparsely woolly ciliate otherwise glabrous	Straw-coloured	Null	Yes	Null	Null	Yes	Null	Null	1.5 mm long	Null	Null	Null	Narrow-turbinate	No	No	Yes	Null	Short, papillose within	Yes	Bristles
Rhodanthe_cremea	44	Wilson_1992_exHelipterum	25 cm	Glabrous near apex, glandular hairs absent	Linear to narrow-obovate	Null	Acute to obtuse	Pale brown, mauve apex; inner bracts: lamina petaloid	Entire	15 mm	30 mm	Null	Null	Null	Null	Glabrous	Glabrous near apex, woolly otherwise	Solitary, terminal to stems	Simple	6 mm high	20 mm	c. 2 mm	Null	Hemispherical	Multiseriate, scarious or papery, glabrous	Pale brown; outer: ovate or broadly elliptic; intermediate: broad-elliptic; inner: claw and stereome broad-oblong	Glabrous	Yes	Null	Null	Yes	Null	Dark reddish brown, pale cream with a dark purple band at base	2.5 mm	Null	Compressed turbinate	Yes (compressed)	Null	Null	Silky on abaxial face and hirsute on adaxial face; barbellate, plumose	Glabrous; pappus slightly exceeding corolla	Yes	Bristles	Lower half narrow elliptic, barbellate and persistent; upper half filamentous and deciduous, towards apex plumose with the terminal cilia penicillate and clavate, towards base barbellate.	Null	Null
Rhodanthe_psammophila	50	Wilson_unpublished	40 cm	Woolly	Linear to narrow-oblong	Cauline	Acuminate	Slightly decurrent	Null	6 cm	6 cm	Null	Null	Null	Null	Woolly and minutely glandular stipitate	Null	Sessile in dense clusters	Simple	Null	Null	Null	Null	4 mm	Null	Null	Null	Narrow-turbinate	White petaloid, obovate, 3-4 mm long	Null	Woolly and minutely glandular stipitate	Yes	Null	Null	Yes	Null	Null	2.5 mm	Null	2.5 mm	Null	Compressed obovoid	Yes	Null	Null	Null	Sparsely and minutely puberulous	Yes	Bristles
Rhodanthe_pygmaea	50	Wilson_unpublished	6 cm	Cottony	Linear	Not applicable	Acute	Attenuate	Entire	Not applicable	10 mm	Not applicable	Not applicable	Not applicable	Not applicable	Cottony, scarious	Cottony, scarious	Solitary capitula, small corymbs	Simple (Capitula sessile)	Not applicable	Not applicable	Not applicable	Not applicable	6 mm	9 mm	Not applicable	Not applicable	Narrow-ellipsoid to narrow cylindrical	Entire, innermost often with very short white radiating lamina	Pale brown	Scarious, cottony	Yes (subtended by leaves)	No	No	Yes	Not applicable	Not applicable	2 mm	Not applicable	Not applicable	Not applicable	Narrow turbinate	No	Yes	No	Not applicable	Silky villous	Yes	Bristles
Rhodanthe_sphaerocephala	50	Wilson_1992_exHelipterum	25	Woolly	Narrow-oblong	Cauline, alternate, sessile	Acute	Attenuate	Entire	Null	10	Null	1	Null	Null	Woolly, with crinkly hairs	Woolly, with crinkly hairs	Solitary capitula, terminal to long branches	Homogamous, solitary	Null	10	Null	5	Null	5	Null	5	Almost spherical	Obovate	Straw-coloured, similar throughout	Woolly	Yes	No	No	Yes	Null	Null	2	3	Null	2.5	Ovoid, obovoid, fusiform	No	Yes	Yes	Straw-coloured	Glandular	Yes	Bristles
Rhodanthe_spicata	50	Wilson_unpublished	30 cm	Glabrous	Narrow-linear to filiform	Null	Null	Null	Null	3 mm	10 cm	Null	Null	Null	Null	Glabrous	Glabrous	Clusters that form dense globular to cylindrical racemes sometimes interrupted below and with lateral branches	Simple	Null	Null	Null	Null	5 mm	Null	Null	Null	Narrow turbinate	Broad elliptic, obtuse	Pale brown, glossy	Scarious	Yes	No	Null	Yes	Null	Null	2 mm	Null	Null	Null	Narrow obovate	No	Yes	Null	Null	Papillose, twin hairs	Yes	Bristles
Roldana_petasitis	50	Muelleria_24	3 m	Short coarse hairs on all parts	Sub-orbicular to broad-ovate	Null	Null	Cordate	Finely denticulate	Null	15 cm	Null	15 cm	5-15 cm long	Null	Eglandular	Eglandular	Many per branch	Simple	20 mm long at maturity	Null	9-11 mm long, 3-5 mm diam	Null	8; stereome flat	Null	Null	3-5 mm diam	Involucre	Null	Null	Eglandular	Yes	Ray: 3-6; Ligule: 6-10 mm long, 4- or 5- veined, yellow	Null	Yes	Yellow	Null	2.5-4.5 mm long, yellowish	Null	Null	10-15 mm long	Null	Null	Yes	Yes	Yellowish, 10-ribbed, glabrous	Glabrous	Yes	Bristles
Senecio_amygdalifolius	50	Muelleria_24	c. 3 m	Rhizome villous; otherwise + glabrous	Broad-laminate	N/A	N/A	Without auricles	Crowded serrulations	N/A	20 cm	N/A	N/A	N/A	N/A	Glabrous	Glabrous	Several to many per stem	Simple versus compound (also known as glomerule)	N/A	N/A	N/A	N/A	7-10 mm	7-10 mm	N/A	3-5 mm	Involucre 7-10 mm long: 3-5 mm diam.	N/A	N/A	N/A	Yes (Capitular bracteoles 5-10, 25-8 mm long)	Yes	N/A	Yes	N/A	N/A	4-6 mm	4-6 mm	N/A	N/A	Narrow-obloid	N/A	N/A	N/A	N/A	Glabrous; 6-8 mm long Pappus	Yes	N/A
Senecio_barkhausioides	50	Muelleria_24	c. 0.6 m high	Densely hispid basally, glabrous	Undivided or lobate	N/A	N/A	Without auricles	Entire or with a few teeth	c. 15 cm long	N/A	N/A	N/A	N/A	N/A	Hispid, sometimes glabrous	Glabrous or with coarse hairs on midrib and major veins	Several per stem	N/A	N/A	N/A	c. 7 mm long, c. 2.5 mm diam.	N/A	N/A	N/A	N/A	N/A	Involucre c. 7 mm long	Entire	N/A	N/A	Yes (capitular bracts 6-8, 2.0-3.0 mm long)	N/A	N/A	Yes (florets numerous, all tubular)	N/A	N/A	c. 2.5 mm long	N/A	N/A	N/A	Narrow-oblong	N/A	Yes (with papillose hairs in bands)	N/A	N/A	Papillose hairs in bands	Yes (6-7 mm long)	Bristles
Senecio_depressicola	48	Thompson_2005	c. 0.5 m tall	Glabrous	Often divided leaves with narrow-triangular or narrow-oblong to linear segments per side	Compound	Attenuate or becoming dilated	Attenuate or becoming dilated	Frequent teeth or denticulations; entire	3-12 cm long	3-12 cm long	c. 10-30 per side	c. 10-30 per side	Glabrous	Glabrous	(3-)8-20 capitula.	Simple; often c. 8, sometimes 13, fewer than phyllaries	Not provided	Not provided	4-8 mm long; 2.5-5.0 mm wide	Not provided	3.0-5.0 mm long	Not provided	2.54 mm wide; 1.0-2.0 mm long	Not provided	Not provided	c. 0.25 mm wide; similar in width proximally	Dark brown to pigmented zone 0.3-0.5 mm long	Not provided	Yes (receptacle drying dark bronze-brown)	Ligulate florets often c. 8, sometimes 13; fewer than phyllaries	Not provided	Yes	Not provided	Not provided	Slightly dimorphic; disc achenes 1.6-2.5 mm long	Not provided	Not provided	Not provided	Cylindrical to ovoid, obovoid, fusiform; often olive-brown or dark brown	Not provided	Not provided	Yes (not or hardly convex)	Olive-brown to dark brown, with papillose hairs in bands obscuring most or all of surface	Not provided	Yes (2~4 mm long)	Bristles, crown	Barbellate, plumose	2 mm
Senecio_distalilobatus	45	Thompson_2004	1.5 m high	Moderately coarse-hairy, density reducing upwards, rarely nearly glabrous throughout	Narrow-oblong to narrow-elliptic	Subpinnatisect; segments 3-6 per side extending along most of length, slightly antrorse, triangular, oblong or obovate	Attenuate or leaves above mid stem usually auriculate, with auricles divided, slightly amplexicaul	With scattered denticulations or teeth	6 cm long	12 cm long	Not provided	Not provided	Not provided	Not provided	Coarse-hairy, occasionally nearly glabrous: lower surface green, sometimes with a cobwebby overlay over coarse hairs	Glabrous or coarse-hairy	Unit inflorescences of many capitula; total number of capitula per stem often 50-100; overtopping variable: mature lateral peduncles mostly 5-10 mm long.	Involucre 5.0-7.0 mm long, 1.0-1.5 mm diam.; phyllaries 7-10-12), glabrous, with apex erect: stereomes (in dried specimens) flat to gently convex, green, sometimes purplish, commonly minutely black at tip: post-fructescence receptacle to c. 2 mm diam., with phyllaries commonly finally reflexed. Florets 12-20, c. 70% female; corolla-lobes +triangular, thickened apically: corolla of bisexual floret…	Not provided	Not provided	3.0-1.5 mm diam.; phyllaries 7-10-12), glabrous, with apex erect: stereomes (in dried specimens) flat to gently convex, green, sometimes purplish, commonly minutely black at tip: post-fructescence receptacle to c. 2 mm diam., with phyllaries commonly finally reflexed. Florets 12-20, c. 70% female; corolla-lobes +triangular, thickened apically: corolla of bisexual florets $6 mm long, 5-lobed: coro…	Not provided	3-6 mm long.	Not provided	1.0-2.0 mm long: peduncle and margin of bracteoles sparsely hairy or glabrous at anthesis; involucre 5.0-7.0 mm long, 1.0-1.5 mm diam.; phyllaries 7-10-12), glabrous, with apex erect: stereomes (in dried specimens) flat to gently convex, green, sometimes purplish, commonly minutely black at tip: post-fructescence receptacle to c. 2 mm diam., with phyllaries commonly finally reflexed. Florets 12-2…	Not provided	Involucre 5.0-7.0 mm long, 1.0-1.5 mm diam.; phyllaries 7-10-12), glabrous, with apex erect: stereomes (in dried specimens) flat to gently convex, green, sometimes purplish, commonly minutely black at tip: post-fructescence receptacle to c. 2 mm diam., with phyllaries commonly finally reflexed. Florets 12-20, c. 70% female; corolla-lobes +triangular, thickened apically: corolla of bisexual floret…	Not provided	Green, sometimes purplish, commonly minutely black at tip: post-fructescence receptacle to c. 2 mm diam., with phyllaries commonly finally reflexed. Florets 12-20, c. 70% female; corolla-lobes +triangular, thickened apically: corolla of bisexual florets $6 mm long, 5-lobed: corolla-lobes of female florets 4 or 5,	Glabrous, with apex erect: stereomes (in dried specimens) flat to gently convex, green, sometimes purplish, commonly minutely black at tip: post-fructescence receptacle to c. 2 mm diam., with phyllaries commonly finally reflexed. Florets 12-20, c. 70% female; corolla-lobes +triangular, thickened apically: corolla of bisexual florets $6 mm long, 5-lobed: corolla-lobes of female florets 4 or 5,	Yes	Not provided	Yes	Yes	Not provided	Not provided	2.0 mm long.	Not provided	2.0-2.8 mm long.	Not provided	Narrow obloid to narrow-elliptical	Not provided	Yes	Not provided	Medium to dark red-brown, with relatively fine papillose hairs in lines or somewhat scattered: I:w ratio of hairs c. 3. Pappus 5-6 mm long. (Figs 2g. 4d. 11)	Medium to dark red-brown, with relatively fine papillose hairs in lines or somewhat scattered: I:w ratio of hairs c. 3. Pappus 5-6 mm long. (Figs 2g. 4d. 11)	Not provided
Senecio_dolichocephalus	43	Thompson_2004	0.6 m high	Woolly, cottony, glabrous	Oblanceolate	N/A (not specified)	Attenuate	Attenuate	Denticulate or toothed	3 cm long	15 cm long	N/A (not specified)	N/A (not specified)	N/A (not specified)	N/A (not specified)	Cottony, cobwebby	Cobwebby, scabridulous	Unit inflorescences	N/A (not specified)	N/A (not specified)	8.5-12 mm long	1.5-2.0 mm diam.	Involucere	N/A (not specified)	Green, purple	Glabrous, nearly so	Yes	N/A (not specified)	N/A (not specified)	Yes	N/A (not specified)	Green or partially purple	3.0-4.0 mm long	N/A (not specified)	Lageniform (weakly)	Flat, green or partially purple; minutely black at tip, sometimes purple in a zone c. 1 mm long immediately below tip	No	Yes	Green, partially purple	Papillose	Yes	Bristles	Barbellate, plumose	7 mm long	9 mm long
Senecio_gilbertii	43	Lander_FloraofthePerthRegion	1.5 m tall	Woolly, densely clothed with white hairs	Obovate	Pinnatifid	Acute	Auriculate	Serrate, often toothed lobes	10 mm	140 mm	0.5 mm	30 mm	Woolly, white woolly hairs	Woolly, white woolly hairs	Corymbose	Minimum not provided, maximum ca. 7 mm	Minimum not provided, maximum ca. 3 mm	5-7 mm	3-7 mm	Cylindric	Loosely spreading, tips scarious, slightly reflexed	Not provided	Woolly	Yes	Not provided	Not provided	Yes	Not provided	Not provided	1.5 mm	Not provided	0.5 mm	Not provided	Cylindric	Not provided	Not provided	Not provided	Greyish with lines of whitish, subappressed hairs between the ribs	Woolly	Yes	White hairs	Not provided	Not provided	Not provided
Senecio_lanibracteus	48	Muelleria_20	1.8 m	Variably dense and persistent wool	Narrow to very narrow-elliptic	Undivided or coarse-dentate to lobate	Attenuate or auriculate	Attenuate or auriculate	Dentate or denticulate	2.5 cm	10 cm	0.6 cm	2 cm	Appressed-woolly at least when young	Appressed-woolly at least when young	Unit inflorescences of c. 5-40 capitula	Simple (not compound)	N/A	N/A	N/A	N/A	3.0 mm	6.0 mm	N/A	3.0 mm	Narrowly oblong to narrowly ovate	Entire or bilobed	Pale or orangish	Flat to slightly convex; with resin ducts	Yes	No information provided	No information provided	No information provided	No information provided	No information provided	2.54 mm	N/A	N/A	N/A	Narrow-obloid	No information provided	Yes	No information provided	Straw-coloured	Papillose, usually in bands	Yes	Bristles, scales, awns, crown	Barbellate, plumose	4.0 mm
Senecio_lautus	50	Lander_FloraofthePerthRegion	70 cm	Glabrous	Very variable (linear, narrowly elliptic, obovate, broadly elliptic)	Pinnatifid or pinnatipartite	Acute	Narrowed or broadly dilated, auriculate and stem-clasping	Entire or toothed	Not specified	100 mm	Not specified	30 mm	Not specified	Not specified	Glabrous	Glabrous	Loosely corymbose, radiate	Simple (with marginal and central florets)	Not specified	5-12 mm	Not specified	0.6-1 mm	5 mm	Not specified	Not specified	Not specified	Campanulate	Often dark-tipped and 2-ribbed when dry, with several outer smaller ones at the base	Not specified	Glabrous or rarely glabrous	Yes	Yes (marginal florets)	No	Yes	Not specified	Yellow	Not specified	2.8-3.2 mm	Not specified	0.4-0.6 mm	Cylindric	No	Not specified	Yes	White, striate, hairy	Hairy (rarely glabrous)	Yes	White, capillary hairs
Senecio_madagascariensis	50	Thompson_2005	0.6 m	Glabrous	Undivided leaves: narrow-<lliptic to linear	Divided leaves: 1 or 2 narrow-triangular lobes per side, average position + central	Attenuate	Base attenuate	Denticulate or callus-denticulate	3 cm	10 cm	Null	Null	Null	Null	Glabrous	Glabrous	2-20 capitula	Simple	1.5 mm	2.0 mm	8-12, narrow-ovate to lanceolate	1.5-2.0 mm	4.0 mm	6.0 mm	3-5 mm	Null	Inverse triangle	Crenate	Pigmented purple or black in zone c. 0.5 mm long; with stereome sometimes suffused purple, with margin + glabrous; apex brown or black; stereome somewhat fleshy, often suffused with purple below apex	Glabrous	Yes	Yes	Null	Yes	Pigmented purple or black in zone c. 0.5 mm long; with stereome sometimes suffused purple, with margin + glabrous; apex brown or black; stereome somewhat fleshy, often suffused with purple below apex	Null	1.5 mm	2.2 mm	0.3-0.5 mm	Null	Ovoid, obovoid, fusiform	Null	Yes	Yes	Dark brown, mid to dark brown	Papillose	Yes	Bristles, scales, awns, crown
Senecio_odoratus	50	FloraOfCentralAustralia	1 m	Glabrous	Lanceolate	Entire	Acute	Auricled at base	Serrate	3 cm	12 cm	8 mm	10 mm	Null	Null	Glabrous	Glabrous	Corymbose-paniculate	Simple	7 mm	9 mm	Null	Null	Null	Null	Null	Null	Entire	Entire	Null	Glabrous	Yes	Entire	No	No	Null	Null	10 mm	12 mm	Null	Null	Entire	No	Yes	No	Null	Pubescent	Yes	Bristles
Senecio_pilosicristus	50	Thompson_2004	0.8 m	Glabrous	Narrow-obovate to oblanceolate	Undivided	Dentate to lobate in distal half	Cuneate to cordate	Coarsely dentate distally or almost entire	Not specified	17 cm	Not specified	40 mm	Not specified	Not specified	Glabrous	Glabrous	Unit inflorescences of 2-8(~15) capitula; peduncle dilating from 1-8 mm below base of capitulum.	Simple	Not specified	12 cm long	6 mm diam; c. 5~7 mm diam	Not specified	6 mm long	Not specified	Not specified	Not specified	Campanulate	Entire	Yellow	Glabrous	Yes (Receptacle bracts or paleae)	Yes (Ray floreters or ligulate floreters)	Not specified	Yes (Bisexual, tubular disk florets)	Yellow	Yellow	Not specified	55 mm long	Not specified	10 mm long	Oblong or fusiform	Not specified	Yes (Winged)	Yes (Longitudinal Ribs)	Brown	Papillose	Yes (Pappus)	Bristles
Senecio_pinnatifolius_var. capillifolius	49	Thompson_2005	c. 0.8 m tall	Glabrous or transiently pubescent	Bi- or tri-pinnatisect	2-10 cm long, with marginal points 6-40 per side	Entire	Narrow, sometimes attenuate	Entire	Not specified	Not specified	Not specified	Not specified	Not specified	Not specified	Glabrous or transiently pubescent	Glabrous or transiently pubescent	3-15 capitula; bract-axils generally inconspicuously hairy, sometimes conspicuously; peduncle glabrous or transiently pubescent	Simple	Not specified	Not specified	4.0-7.0 mm long, 3-6 mm diam.	Not specified	8-12	Not specified	1.5-3.0 mm long, 0.7-1.2 mm wide	Not specified	Narrow-ovate to lanceolate	Entire, with margin = glabrous or with weak hairs; pigmented purple apically	Pigmented purple apically	Glabrous, glandular	Yes	Yes (c. 13, equal to or fewer than phyllaries)	Not specified	Not specified	Not specified	Not specified	2.0-3.0 mm long	Not specified	30-40% of length of phyllaries	Not specified	Cylindrical, ovoid, obovoid, fusiform	Not specified	Yes (hairs of achenes exceeding pappus-ring)	Not specified	Brown, with patch c. 0.5 mm long; pigmented purple apically	Papillose, twin hairs, myxogenic hairs, glandular, or glabrous	Yes	Bristles, scales, awns, crown; Pappus length, minimum or lower limit (in mm)
Senecio_pinnatifolius_var. maritimus	50	Thompson_2005	0.4 m	Glabrous	Undivided leaves obovate to oblanceolate, spathulate or oblong to narrow-linear	N/A	Attenuate to cuneate	Without segments; base attenuate to cuneate	Entire or denticulate; fleshy and succulent, drying wrinkled	0.4 cm	5 cm	N/A	N/A	N/A	N/A	N/A	N/A	1-7 capitula; bract-axils variously hairy	Simple (undivided leaves)	N/A	N/A	N/A	N/A	1.5-2.5 mm	7.0 mm	N/A	3-6 mm	Narrow-ovate	N/A	Light or dark purple apically, with mark c. 0.5 mm long, or unpigmented; pigmented light or dark purple apically, with mark c. 0.5 mm long, or unpigmented	N/A	Yes	Yes (13. Achenes commonly pale orange-tan or reddish (on mainland))	N/A	N/A	N/A	N/A	N/A	3.0 mm	N/A	N/A	Cylindrical, ovoid, obovoid, fusiform	N/A	N/A	N/A	Olive-brown, brown or golden	Papillose hairs in broad bands; hairs of achenes of ray florets mostly exceeding pappus-ring.	Yes	N/A
Senecio_primulifolius	50	Muelleria_24	0.3 m high	Somewhat hairy on leaves and scape	Basal leaves: cordate-based lamina, cauline leaves: lanceolate	Undivided	Not specified	Cordate (basal leaves)	Crenate or dentate	Not specified	22 cm long (basal leaves), 14 (caudine leaves)	Not specified	Not specified	Not specified	Not specified	Somewhat appressed-cobwebby or woolly	Somewhat woolly	14 per stem	Simple	Not specified	Not specified	Not specified	Not specified	Not specified	10-12 mm long	Not specified	Not specified	Involucre: 7-10 mm long, 3-5 mm diam	Not specified	Not specified	Nearly glabrous	Yes (capitular bracts: 6-8, 5-8 mm long)	Yes (ray florets: c. 12)	Not specified	Not specified	Not specified	Not specified	Not specified	Not specified	Not specified	Not specified	Nasrow-oblongoid, 34 mm long, unribbed, glabrous	Not specified	Not specified	Not specified	Not specified	Not specified	Yes (Persistent, 6-8 mm long)	Bristles
Senecio_psilophyllus	46	Thompson_2004	0.4 m	Glabrous	Linear to narrow-linear	Null	Mostly callus-denticulate or with a few remote teeth, mostly proximal;	Cuneate	Mostly callus-denticulate or with a few remote teeth, mostly proximal;	10 mm	13 cm	Null	Null	Null	Null	Glabrous or short, coarse hairs present on margin of lower leaves;	Glabrous or short, coarse hairs present on margin of lower leaves;	Several to many capitula	Simple	c. 40	6.0-7.5 mm long, 1.3-1.6 mm diam.;	8-13	Null	Convex	Glabrous at anthesis; reflexed	Green, sometimes minutely black at tip and/or purple in a zone c. 1 mm long below tip:	Glabrous	Yes	No	Yes, c. 70% female;	No	Null	Null	3.0 mm	3.5 mm	Null	Null	Lageniform	Yes, flat or gently convex	No	No	Green, sometimes minutely black at tip and/or purple in a zone c. 1 mm long below tip:	Papillose	Yes	Bristles	Barbellate	6 mm	6 mm
Senecio_tuberculatus	50	Thompson_2004	c. 0.5 m	Sparse	Elliptic	Pinnatisect or bipinnatisect	Not specified	Narrow	Entire, dentate, divided	Not specified	15 cm	Not specified	Not specified	Not specified	Not specified	Eglandular	Eglandular	Unit inflorescences of 3-30 capitula	Simple (glomerule)	c. 2-5 mm below base of capitulum	Not specified	c. 6-10 mm diam., sparsely hairy	Not specified	c. 3-6 mm long	Not specified	Not specified	Not specified	Not specified	Not specified	Not specified	Sparse	Yes	Yes	Not specified	Not specified	Not specified	Not specified	c. 4-7 mm long	Not specified	Not specified	Not specified	Narrowly lageniform	No	Yes	Not specified	Orange-brown, translucent granule-like papillae scattered to moderately dense over surface, sparser on neck.	Sparse	Yes	Bristles
Senecio_velleioides	50	Thompson_2004	c. 2 m high	Glabrous	Narrow-elliptic to narrow-oblong	Undivided	Entire or dentate	Cordate and amplexicaul	Entire or dentate	10 cm long	20 cm long	N/A	N/A	N/A	N/A	Glabrous	Glabrous	Unit inflorescences of 5-80 capitula; peduncle dilating from c. 3-5 mm below base of capitulum	Simple	N/A	N/A	5.0-7.0 mm long	7.0 mm diam: phyllaries 12-16.	N/A	3-5 mm long	N/A	N/A	Campanulate	Entire	Brown	Glabrous or with papillose hairs c. 0.3 mm long in grooves of ridges	Yes	Ligulate florets 6-9:	N/A	Yes	Yellow	White to yellow	N/A	2-4 mm long	N/A	2-4 mm long	Oblong	N/A	Yes	Yes	Brown	Glabrous, or with papillose hairs c. 0.3 mm long in grooves of ridges	Yes	Bristles
Sigesbeckia_orientalis	50	FloraOfCentralAustralia	Null	Pubescent	Broad-ovate to lanceolate	Null	Null	Null	Null	4 cm (including petiole)	10 cm (including petiole)	Null	Null	Null	Null	Pubescent	Pubescent	Pedunculate heads, 6-12 mm diam.	Simple	6 mm	12 mm	4 mm	5 mm	4 mm	5 mm	Null	3 cm	Oblanceolate outer bracts and boat-shaped inner bracts	Entire	Brownish	Pubescent	Yes	Yes	Null	Null	Yellow	Null	3 mm	4 mm	Null	Null	Black, cylindrical-obovoid	Null	Null	Null	Black	Chaffy	No	Null
Sphaeranthus_indicus	50	FloraOfCentralAustralia	20-50 cm	Erect branched pubescent	Oblanceolate to oblong-obovate	Sessile	Attenuate	Cuneate or attenuate	Serrate, sharply but not pungently toothed; null	3-7 cm	3-7 cm	null	null	null	null	Erect branched pubescent	Erect branched pubescent	Heads pink, 10-15 mm diam., firm; partial heads ovoid; null	Simple	8-12 in each partial head	8-12 in each partial head	null	null	null	null	null	null	Decurrent wings prominent and similarly toothed; null	Serrate, sharply but not pungently toothed; null	Pink	Erect branched pubescent	Yes	null	Yes	Yes	Pink	null	null	null	null	null	Cylindrical, ovoid, obovoid, fusiform; null	null	null	null	null	Eglandular, woolly, cottony, arachnose, lanate; null	No	null
Streptoglossa	50	FloraOfCentralAustralia	N/A	Septate hairs and glands	Cauline, alternate, ser-rate, sessile or decurrent.	N/A	N/A	N/A	N/A	N/A	N/A	N/A	N/A	N/A	N/A	Glabrous or variously pubescent or glandular;	Glabrous or variously pubescent or glandular;	Heads simple, pedunculate, cylindrical to ovoid, 0.7-2 cm long;	Simple	N/A	0.7-2 cm long;	N/A	N/A	N/A	N/A	N/A	N/A	Bracts in several rows, imbricate, rigid, acute, glabrous or variously pubescent or glandular;	N/A	N/A	Glabrous or variously pubescent or glandular;	Yes	Yes	No	Yes	Pink to purple;	Pink to purple;	N/A	N/A	N/A	N/A	Terete, ribbed in some species, variously pubescent.	No	No	Yes	N/A	Plumose, in 1-3 rows.	Yes	Plumose
Streptoglossa_liatroides	46	Dunlop_1981	c. 50 cm	Pilose, glandular	Oblanceolate to spathulate	Null	Acute to obtuse	Attenuate	Irregularly serrate or entire	1 cm	5 cm	0.2 cm	1.5 cm	Null	Null	Ciliate, glabrescent to villous, sparsely glandular	Glabrous or glabrescent with plumose tips, non-glandular	Capitula on long branches	Simple	1.1-1.7cm	Null	1.1-1.7cm	Null	Irregularly serrate or entire	Ciliate, glabrescent to villous, sparsely glandular	Null	Ciliate, glabrescent to villous, sparsely glandular	Yes	Yes	Null	Yes	3-6.7 mm long, 2-4-lobed, glabrous, glandular	6-9 mm long, 5-lobed, glabrous, glandular	2.5-4 mm	Null	Null	Null	Cylindrical, ovoid, obovoid, fusiform	Yes	Null	Yes, 10-13	Null	Densely or sparsely sericeoous; ribs 10-13.	Yes	Ciliate, glabrous, non-glandular, myxogenic hairs	Barbellate, plumose, smooth	2 series	Null
Trichanthodium	50	Short_2015	Not specified	Glabrous, lanate, tomentose	Not specified	Not specified	Not specified	Not specified	Entire, with a slight mucro	Not specified	Not specified	Not specified	Not specified	Not specified	Not specified	Glabrous, lanate, tomentose	Glabrous, lanate, tomentose	Compound head; bracts subtending compound heads inconspicuous or the outer ones c. equal to the head	Compound	Not specified	Not specified	Not specified	Not specified	Not specified	Not specified	Not specified	Not specified	Flat to convex, not manifestly differentiated into a distinct claw and terminal lamina; primarily hyaline and yellow in the upper part but at least those of the outer row with an opaque midrib	Not specified	Hyaline and yellow in the upper part, but at least those of the outer row with an opaque midrib	Glabrous, lanate, tomentose	Yes (flattened to convex, glabrous or with long bristles)	Not specified	Not specified	Yes (corolla tubular, 5-lobed, yellow)	Not specified	Yellow	Not specified	Not specified	Not specified	Not specified	Ovoid, often somewhat flattened, covered in mucilage-producing cells	Yes	Not specified	Not specified	Covered in mucilage-producing cells (primarily hyaline and yellow in the upper part but at least those of the outer row with an opaque midrib)	Glabrous, lanate, tomentose	Yes (an entire truncate cup or a laciniate ring or cup)	Bristles, scales, awns, crown (Not specified)
Trichanthodium_baracchianum	50	Short_2015	1-10 cm long	Lanate, Glabrous	Narrowly oblong to linear, elliptic, ovate to lanceolate	Compound	Usually glabrous but sometimes sparsely lanate	Missing Information	Missing Information	4.5 mm	12 mm	0.5 mm	2.2 mm	Missing Information	Missing Information	Glabrous, Lanate	Glabrous, Lanate	Compound heads	Compound	4 mm	7 mm	5 mm	11 mm	Missing Information	Missing Information	Missing Information	Missing Information	Depressed ovoid	Inconspicuous in mature heads	Missing Information	Glabrous, Lanate	Yes	Missing Information	Missing Information	Missing Information	Missing Information	Missing Information	1.3 mm	1.5 mm	Missing Information	Missing Information	Missing Information	Missing Information	Missing Information	Missing Information	Missing Information	Missing Information	Yes	Jagged ring
Vittadinia	48	FloraOfCentralAustralia	Perennial herbs or undershrubs	Not specified	Not specified	Alternate, entire to lobed	Not specified	Not specified	Not specified	Not specified	Not specified	Not specified	Not specified	Not specified	Not specified	Not specified	Not specified	Not specified	Heads simple, solitary or in an inflores-	cence, campanulate to cylindrical	Simple versus compound (also known as glomerule)	Not specified	Not specified	Not specified	Not specified	Not specified	Not specified	Not specified	Not specified	Yes	Present (2 or more rows)	Not specified	Yes	Not specified	Not specified	Terete or compressed	Not specified	Not specified	Not specified	Terete or compressed	Not specified	Not specified	Not specified	Not specified	Not specified	Yes	Bristles	Not specified	Not specified
Xerochrysum_papillosum	50	Collins_2022	Not specified	Cobwebby, hirsute, hispid, glabrescent; with glands; internode length 1-40 mm	Basal leaves: spathulate; Cauline leaves: oblanceolate to lanceolate	Not specified	Basal leaves: apiculate and mucronate; Cauline leaves: apiculate and mucronate	Basal leaf base: amplexicaul	Basal leaves: cobwebby or hispid; Cauline leaves: cobwebby, hissid, scabrid, and with glands	Not specified	Basal leaves: 50-120 mm; Cauline leaves: 35-150 mm	Not specified	Not specified	Not specified	Not specified	Basal leaves: basal leaf abaxial indumentum with glands; Cauline leaves: scattered septate trichomes and glands	Basal leaves: adaxial indumentum hispid and with glands; Cauline leaves: adaxial indumentum hispid and with glands	Panicles or solitary	Not specified	10-35 mm	35-55 mm	Not specified	Not specified	10-35 mm	Not specified	Not specified	Not specified	Outer phyllaries: broad-ovate; Medial phyllaries: narrow ovate to lanceolate	Fimbriate and hispid	Pink, brown, or straw-coloured	Broad-ovate: basal margin fimbriate and hispid; Medial phyllaries: abaxially white or yellow; abaxial surface smooth; adaxial indumentum hispid and with glands	Yes (Folioceous bracts subtending capitula)	Not specified	Not specified	Not specified	Not specified	Not specified	~2.8 mm	Not specified	Not specified	1 mm	Squarish or circular; pericarp brown, idioblasts present	Not specified	Not specified	Yes	Not specified	Pappus: ~7 mm long; Cypsela or achene: with scattered septate trichomes and glands; pericarp brown, idioblasts present	Yes (deciduous)	Not specified
Xerochrysum_subundulatum	50	Collins_2022	Not mentioned in the text	Cobwebby, woolly, or glabrescent, and with glands; hispid, scabrid, and with glands on abaxial side	Not mentioned in the text	Not mentioned in the text	Not mentioned in the text	Amplexicaul, attenuate	Cobwebby or hispid, with glands on abaxial side	Not mentioned in the text	Not mentioned in the text	Not mentioned in the text	Not mentioned in the text	Not mentioned in the text	Not mentioned in the text	Cobwebby, hispid, and with glands	Glandular, cobwebby, villous, hispid, scabridulous, with glands	Solitary capitula	Simple	Not mentioned in the text	Not mentioned in the text	12-15 mm	Not mentioned in the text	Not mentioned in the text	35-50 mm	Not mentioned in the text	Not mentioned in the text	Ovate to broad-ovate	Cobwebby, hispid	Orange, brown, straw-coloured	Hispid, scabridulous, with glands	Yes	Not mentioned in the text	Not mentioned in the text	Not mentioned in the text	Not mentioned in the text	Not mentioned in the text	3 mm	Not mentioned in the text	1 mm	Not mentioned in the text	Oblongate; oblique angles	Not mentioned in the text	Not mentioned in the text	Not mentioned in the text	Brown, idioblasts present	Not mentioned in the text	Yes	Not mentioned in the text
[truncated: 4 more columns]

## Sheet: OpenChat_edited
Taxon	Reference		Growth form or life cycle (e.g., annual herb, perennial herb, subshrub, shrub, tree);	Overall plant height, maximum or upper limit (in cm);	Stem indumentum or hairs (e.g., glandular, eglandular, woolly, cottony, arachnose, lanate, septate hairs, or glabrous);	Leaf shape (e.g., linear, lanceolate, ovate, elliptic, obovate, oblanceolate);	Leaf division (e.g., lobed, compound, palmate, pinnate, bipinnate);	Leaf apex shape (e.g., acute, obtuse, rounded, acuminate, attenuate);	Leaf base shape (e.g., acute, obtuse, rounded, attenuate, cordate);	Leaf margin shape (e.g., serrate, crenate, undulate, entire);	Leaf length minimum or lower limit (in mm);	Leaf length maximum or upper limit (in mm);	Leaf width minimum or lower limit (in mm);	Leaf width maximum or upper limit (in mm);	Petiole length minimum or lower limit (in mm);	Petiole length maximum or upper limit (in mm);	Indumentum or hairs on leaf adaxial or upper side (e.g., glandular, eglandular, woolly, cottony, arachnose, lanate, septate hairs, or glabrous);	Indumentum or hairs on leaf abaxial or lower side (e.g., glandular, eglandular, woolly, cottony, arachnose, lanate, septate hairs, or glabrous);	Capitulescence, conflorescence, or arrangement of capitula or flowering heads (e.g., paniculate, corymbose, racemose, solitary capitula);	Capitulum or flowering head composition (simple versus compound [also known as glomerule]);	Capitulum or flowering head length, minimum or lower limit (in mm);	Capitulum or flowering head length, maximum or upper limit (in mm);	Capitulum or flowering head width or diameter, minimum or lower limit (in mm);	Capitulum or flowering head width or diameter, maximum or upper limit (in mm);	Length of phyllaries or involucral bracts or capitular bracts, minimum or lower limit (in mm);	Length of phyllaries or involucral bracts or capitular bracts, maximum or upper limit (in mm);	Width of phyllaries or involucral bracts or capitular bracts, minimum or lower limit (in mm);	Width of phyllaries or involucral bracts or capitular bracts, maximum or upper limit (in mm);	Shape of phyllaries or involucral bracts or capitular bracts;	Margin of phyllaries or involucral bracts or capitular bracts;	Colour of phyllaries or involucral bracts or capitular bracts;	Indumentum or hairs on phyllaries or involucral bracts (e.g., glandular, eglandular, woolly, cottony, arachnose, lanate, septate hairs, or glabrous);	Receptacle bracts or paleae present (yes or no);	Ray florets or ligulate florets present (yes or no);	Female-only filiform florets present (yes or no);	Bisexual, tubular disk florets present (yes or no);	Colour of rays, ray florets, or ligules;	Colour of disk florets;	Cypsela or achene length, minimum or lower limit (in mm);	Cypsela or achene length, maximum or upper limit (in mm);	Cypsela or achene width or diameter, minimum or lower limit (in mm);	Cypsela or achene width or diameter, maximum or upper limit (in mm);	Cypsela or achene shape (e.g., cylindrical, ovoid, obovoid, fusiform);	Cypsela or achene flattened or compressed (yes or no);	Cypsela or achene winged (yes or no);	Cypsela or achene has longitudinal ribs (yes or no);	Cypsela or achene surface colour;	Cypsela or achene hairs or indumentum (e.g., papillose, twin hairs, myxogenic hairs, glandular, or glabrous);	Pappus present (yes or no);
Angianthus_brachypappus	FloraOfCentralAustralia	Angianthus_brachypappus-FloraOfCentralAustralia	null	5-13 cm	null	Usually ob-lanceolate, sometimes linear or narrow-elliptic	Compound	null	null	null	null	1-3 cm	null	0.1-0.5 cm	null	null	null	null	Erect stems with ascending or sometimes decumbent stems; capitula in compound heads	Compound	null	1-2.9 cm	null	0.5-0.8 cm	null	4 bracts arranged such that 2 outer concave bracts surround 2 inner flat bracts; inner bracts conspicuously attenuated in lower one-third to half. Pappus cup-shaped, variably jagged, often with 1 or 2 bristles extending half to two-thirds the length of corolla, cup 0.15-0.7 mm long.	null	null	null	null	null	null	Yes (bracts tend to not form a conspicuous involucre, rarely c. one-quarter the length of head)	null	null	Yes (bisexual, tubular disk florets)	null	null	null	null	null	null	null	null	null	null	null	null	Yes (Pappus is present and described as cup-shaped, variably jagged, often with 1 or 2 bristles extending half to two-thirds the length of corolla, cup 0.15-0.7 mm long)
Angianthus_glabratus	Short_1983	Angianthus_glabratus-Short_1983	Annual herb	14(16) cm high	Glabrous or slightly hairy; eglandular hair	Not mucronate but sometimes the upper ones with a hyaline appendage at the apex, succulent and cylindrical when fresh; ovate or + oblong; c. 0.4-1.6(3) cm long, c. 0.1 cm wide	null	null	null	null	null	null	null	null	null	null	Glabrous or slightly hairy; eglandular hair	Glabrous or slightly hairy; eglandular hair	Compound heads erect or ascending	Compound	1-2.5(3.4) cm long, c. 0.4 cm diam.	null	null	null	null	null	null	null	Elliptic to ellipsoid	null	null	Glabrous or variably hairy toward the apex	Yes	null	null	Yes	null	null	null	null	null	null	Obovoid	null	Yes	null	null	Papillose	Yes
Angianthus_prostratus	Short_1983	Angianthus_prostratus-Short_1983	Annual herb	20(23) cm	Hairy; not distinct from the major branches which develop from basal nodes	Linear or oblanceolate	Alternate, + linear or oblanceolate	Mucronate	null	null	null	2 cm	null	0.2 cm	null	null	Hairy	null	Compound heads very broadly to broadly depressed ovoid	Compound	0.5 cm	1 cm	0.5 cm	1.1 cm	null	1 cm	null	null	+ Broadly ovoid	Conspicuous involucre about equal to or exceeding the length of the head, of c. 10 bracts	null	Hairy	Yes	null	null	null	null	null	0.7 mm	0.9 mm	null	0.5 mm	+Obovoid	null	null	null	null	Variably papillose	No
Athrixia	FloraOfCentralAustralia	Athrixia-FloraOfCentralAustralia	Annual herb	null	null	Entire	null	null	null	Entire	null	null	null	null	null	null	null	null	Simple capitula	Simple	null	null	null	null	null	skipped	null	skipped	null	null	null	null	Yes	No	No	Yes	null	null	null	null	null	null	Fusiform	No	No	Yes	null	Papillose	Yes
Brachyschome_dentata	Short_2014	Brachyschome_dentata-Short_2014	Perennial herb or sometimes perhaps a robust annual	15-45 cm tall	Cottony, eglandular, septate hairs, usually at the base of the plant and immediately below the involucre; stalked glandular hairs usually absent or inconspicuous	Linear or oblanceolate	Entire or often several lobes in upper section, often tri-lobed	Often rounded	Often rounded	Entire or sometimes dissected into a number of distinct teeth	2 cm long	8 cm long	0.1 cm wide	0.5 cm wide	null	null	Cottony, eglandular, septate hairs; sometimes shortly-stalked glandular hairs	Glabrous	Peduncles usually with cottony hairs below involucre, glandular hairs absent or mostly inconspicuous	Involucre 5.4-10 mm diam; bracts 13-30 in c. 1 row	null	null	5.4 mm diam	10 mm diam	null	null	1-2.5 mm wide	null	Mainly obovate, elliptic or narrowly elliptic	Mainly green but with scarious, often purplish margins; outer surface glabrous or with scattered, eglandular, cottony hairs and shortly stalked glandular hairs	null	Cottony, eglandular, septate hairs; sometimes shortly-stalked glandular hairs	Yes (receptacle convex to subconical, areolate, glabrous)	Ray florets 33-71; corolla 6.4-11.8 mm long, 1.1-2.2 mm wide, 3-lobed, with 4 veins, maturing white, often or always yellow in bud	null	Yes (disk florets 85-289, 5-lobed)	Often or always yellow in bud	null	2.3-4.6 mm long	null	1.6-2.8 mm wide	null	Light brown; lateral surfaces with up to c. 30 short but conspicuous tubercles which may terminate in an apically-curled eglandular hair	Yes (flat, very widely obovate to obovate)	Yes (wing-like margins usually variously dissected into a number of distinct teeth and with apically-curled hairs)	null	Light brown	Short, null (hair type of lateral surfaces)	Yes
Brachyschome_diversifolia	Short_2014	Brachyschome_diversifolia-Short_2014	Annual or perennial herb	To 50 cm long	Glandular, eglandular hairs and/or stalked glandular hairs	Spathulate or narrowly obovate	2-10 (14) cm long, c. 0.5-2 cm wide	Entire	Dilating towards the base	Slightly denticulate with glandular hairs	1- or 2-pinnatilobed or pinnatisect	skipped	2.1-37 cm long, to 10.5 mm wide	skipped	null	skipped	Glandular, eglandular hairs, and/or stalked glandular hairs	Glandular, eglandular hairs, and/or stalked glandular hairs	Solitary capitula	Simple	11-18 mm diam.	skipped	null	skipped	20-30 in about 2 rows	skipped	null	skipped	Elliptic to narrowly elliptic or obovate to oblanceolate	Slightly denticulate with glandular hairs	Hyaline margins and apices, sometimes purplish	Stalked glandular and/or septate eglandular hairs present, edges slightly denticulate with glandular hairs	null	Yes (c. 21-37)	No	Yes (c. 130-380)	White	Yellow	null	skipped	1.5-2.7 mm wide; 1.8 mm long	skipped	In lateral view straight or slightly curved	null	null	Yes (2, sometimes becoming very prominent at the apex of the fruit)	Pale to dark brown or reddish brown	null	Yes
Brachyschome_lineariloba	Short_2014	Brachyschome_lineariloba-Short_2014	Annual herb	16	Glabrous with scattered broad, septate, eglandular hairs	Linear, entire, or 1-pinnatisect	Basal or near-basal, pinnatisect leaves	null	null	Entire	1	8	0.4	2	null	null	Glabrous or with scattered broad, septate, eglandular hairs	Glabrous	null	Simple	2.2	12	null	c. 12 mm diam. when fruit mature	null	6.8	null	4.3	Obovate to very widely obovate or ovate or narrowly to widely elliptic or somewhat oblong	null	Mainly herbaceous but with scarious, often purplish margins, glabrous	Scarious, often purplish margins, glabrous	Yes	4-14	null	25-35	White	Yellow	2.14	null	1.2-2.6	skipped	Obtriangular (ab/adaxial view)	null	Yes, with dense, usually unbroken line of c. 2 mm long, eglandular, biseriate, apically-curled silky white or somewhat golden hairs extending along the outer surface	Yes	Yellow brown to dark brown, with ab/adaxial margins often darker than lateral ridges	Elandular, biseriate, apically-curled silky white or somewhat golden hairs extending along the outer surface	Yes
Brachyschome_microcarpa	Short_2014	Brachyschome_microcarpa-Short_2014	Perennial and possibly annual herb	c. 40 cm long	Subglabrous to prominently glandular-hairy	Spathulate or linear-oblanceolate	Lobed	Acute to obtuse, divisions extending to c. % way	Tapering to distinct, often very long, petiole-like bases	Entire or slightly serrated	15 mm	130 mm	5 mm	25 mm	null	null	Stalked glandular hairs of variable lengths	null	Involucre on peduncles far exceeding uppermost leaves	Simple	c. 4-4.5 mm diam.	null	null	null	2.3-4.5 mm	null	0.9-1.8 mm	null	Elliptic to narrowly elliptic, obovate to oblanceolate, ovate	Distally entire or slightly serrated	Hyaline, sometimes purplish, margins which are distally entire or slightly serrated, reflexing at maturity	null	Yes	Yes	No	Yes	Corolla white, mauve or pink	skipped	c. 1.05-2 mm	null	0.53-1.15 mm	null	Flat, obovate, straight, 1.05-2 mm long, 0.53-1.15 mm broad	Yes	null	null	Yellow-brown to dark brown to black at maturity; lateral surfaces of cypsela body with c. 15-50 tubercles, tubercle with or without a whitish, eglandular biseriate hair	null	Yes
Brachyschome_muelleri	Short_2014	Brachyschome_muelleri-Short_2014	Ephemeral herb	c. 5 to 23 cm long	Glabrous except for some septate, eglandular hairs in the leaf axils; glandular and eglandular hairs in bracts	Lobed	Pinnatisect	Entire or with 1 or more small lateral teeth	Basal and cauline, forming a rosette in small plants	Serrate	25	85	4	12	null	null	Glabrous except for some septate, eglandular hairs in the leaf axils; glandular and eglandular hairs in bracts	null	1	Simple	null	null	null	null	4-7 mm diam.	null	null	null	Elliptic to narrowly elliptic, obovate to oblanceolate, ovate	Entire margins, glandular hairs minute and confined to hyaline margins	null	Glandular hairs minute and confined to hyaline margins	Yes	Yes	null	Yes	White or pale mauve	Yellow	null	null	1.4-2 mm long	null	Cylindrical, ovoid, obovoid, fusiform (varies)	Yes	Yes	null	Entire or with 1 or more small lateral teeth	glandular and eglandular hairs common; wings with entire margins, both curling in the same direction, glabrous; pericarp internally with sclerenchymal tissue only present on the ab/adaxial margins, the longitudinal ridges and slightly extending into the ab/adaxial wings	No
Brachyschome_papillosa	Short_2014	Brachyschome_papillosa-Short_2014	Annual herb	40 cm	Glandular and cottony hairs	Linear to linear-oblanceolate	Basal and cauline	Dilating somewhat at the base	Mainly green, mostly appearing green but usually with stalked, glandular hairs and cottony, eglandular hairs	Entire or with 3-7 (19) lobes	8 mm	70 mm	1 mm	11 mm	null	null	Glandular and cottony, hairs commonly forming a dense indumentum immediately beneath the capitulum	Cottony, eglandular hairs with bases several cells wide	null	null	5 mm	10 mm	null	null	15 mm	20 mm	null	null	Obovate to oblanceolate or elliptic to narrowly elliptic	Mainly green, but with scarious, often apically purplish margins	null	Stalked and glandular hairs, cottony, eglandular hairs with bases several cells wide	Yes (paleae are white, cottony, eglandular hairs without wide bases)	18-43; corolla 6.5-10 mm long, 0.7-1.8 mm wide	null	null	White to mauve at least underneath but drying yellow	Yellow or sometimes greenish	2.2 mm	null	1.85 mm	3.2 mm	Wide range (e.g., obovate, ellipsoid)	null	Yes (wing-like extensions very pale brown or whitish)	null	Pale brown but densely covered with longitudinal rows of prominent, flat, whitish, scale-like tubercles	null	Yes
Brachyschome_trachycarpa	Short_2014	Brachyschome_trachycarpa-Short_2014	Perennial herb or subshrub	45 cm	Glandular, stalked glandular hairs c. 0.08-0.15 mm long	Linear to linear-oblanceolate, sometimes with lobes	Cauline, entire or with 1-4 (6) lateral lobes	Submucronate	Uppermost leaves often markedly smaller and sometimes ovate or subtriangular; the rest are mostly linear	Entire, sometimes with 1-4 (6) lateral lobes	3 mm	50 mm	0.5 mm	2.5 mm	null	null	Glandular or eglandular, sometimes stalked glandular hairs as on branches	Glandular or eglandular, sometimes stalked glandular hairs as on branches	In a single row	Simple	null	null	12 mm	20 mm	null	3 mm	null	1 mm	Elliptic or obovate	Mainly green but with scarious, often purplish margins	Scarious, often purplish	Stalked glandular hairs on surface and margins	Yes	Yes	null	Yes	White or variously described as pale blue, mauve, pale violet or purple	Yellow	null	1.7 mm	0.55 mm	0.7 mm	Flattened, obovate	Yes	No	Yes	Shades of brown or grey-brown	Whitish eglandular hairs c. 0.05-0.08 mm long, tubercles c. 7-25 on each lateral surface	Yes
Brachyschome_whitei	Short_2014	Brachyschome_whitei-Short_2014	Annual herb	30 cm	Glabrous, short-stalked glandular hairs less than c. 0.06 mm absent or present; long, white, biseriate, septate crooked, broad-based hairs 0.2-1.4 mm which taper towards minutely glandular apices and which when dense give a woolly appearance present or absent	Spathulate, subspathulate or linear-oblanceolate in outline	Lobed	Acute to obtuse	Narrowly petiolule-like for c. 5-40 mm, only dilated slightly at base	Entire or with short glandular hairs or with few to many biseriate, septate, whitish and terminally glandular hairs as on branches; basal and some lower-cauline to most cauline leaves narrow and petiole-like for c. 5-40 mm, only dilated slightly at base	13 mm	70 mm	5 mm	20 mm	null	null	Glabrous, glandular, septate hairs 0.2-1.4 mm long tapering towards minutely glandular apices, or with few to many biseriate, septate, whitish and terminally glandular hairs as on branches; basal and some lower-cauline to most cauline leaves narrow and petiole-like for c. 5-40 mm, only dilated slightly at base	Glabrous, glandular, septate hairs 0.2-1.4 mm long tapering towards minutely glandular apices, or with few to many biseriate, septate, whitish and terminally glandular hairs as on branches; basal and some lower-cauline to most cauline leaves narrow and petiole-like for c. 5-40 mm, only dilated slightly at base	null	Simple (null)	skipped	skipped	skipped	skipped	null	skipped	null	skipped	Elliptic to narrowly elliptic, ovate or obovate to oblanceolate, 2.3-6.4 mm long, 0.8- 2.1 mm wide, thinly herbaceous	Entire, obtuse to acute apices and upper margins purplish	Hyaline margins and apices; pink, purple, mauve-blue, lavender and lilac; white, blue, pale to dark mauve, mauve-blue, pink, pale violet, lavender and lilac, (2-) 4-veined, minutely c. 2-lobed apically	Stalked glandular hairs externally, 0.05-0.44 mm long, mostly in the lower '4	Yes	Yes (female)	null	Yes (male)	White, blue, pale to dark mauve, mauve-blue, pink, pale violet, lavender and lilac	Yellow	1.3 mm	1.95 mm	1 mm	1.95 mm	Cylindrical to obovoid	No	Yes	Yes	null	White, crooked, septate glandular hairs 0.2-1.4 mm long taper towards minutely glandular apices; when dense give a woolly appearance present or absent	Yes
Calocephalus_sonderi	Short_2015	Calocephalus_sonderi-Short_2015	Annual herb	45 cm	Tomentose	Obovate to narrowly oblong or linear to lanceolate	Alternate; but at least sometimes opposite	Acuminate, sometimes attenuate	Dilated and sheathing at the base and variably decurrent	Entire	5 mm	63 mm	2 mm	5 mm	null	null	Tomentose	Tomentose	Solitary capitula	Compound heads very broadly to broadly ovoid or spheroidal to broadly ellipsoid	6.5 mm	12 mm	6.5 mm	9 mm	1.7 mm	3.5 mm	0.5 mm	0.9 mm	Obovate, ovate or somewhat elliptic	Entire, slightly tapered to the base	Hyaline; shades of yellow or white	Tomentose	No (Involucre inconspicuous)	No (General receptacle cylindrical, consisting of a single, hairy major axis)	No (Florets 1-3, bisexual)	Yes	null	null	0.6 mm	1 mm	0.35 mm	0.4 mm	Obconic	No (Brown, epidermis myxogenic and with globose myxogenic twin hairs which lack basal cells)	No (Cypselas have papillae on inner surface)	null	Brown	Tomentose (Papillate)	Yes
Calotis_hispidula	FloraOfCentralAustralia	Calotis_hispidula-FloraOfCentralAustralia	Prostrate or ascending scabrous-pubescent annuals, usually 5-15 cm	15 cm	Scabrous-pubescent	Cuneate to oblanceolate	Caudate	3-5-toothed towards apex	Null	Serrate	1 mm	2 cm	Null	Null	Null	Null	Null	Null	Heads subsessile, terminal, or on short branches	Compound	Null	3mm	Null	2 mm	3mm	Null	Null	Null	Lanceolate	Entire	Null	Very scabrous	Yes	Yes	Null	Null	Yellow	Null	Null	2 mm	Null	Null	Cylindrical	Null	Null	Null	Null	Glabrous, alternate with shorter simple or 2-8-fid hairy scales	Yes
Calotis_inermis	FloraOfCentralAustralia	Calotis_inermis-FloraOfCentralAustralia	Ascending or erect - rather tufted	30 cm	Hairy	null	null	null	Stem-clasping	Serrate	null	4 cm	null	null	4.5 cm	null	Hairy	Hairy	Single on terminal peduncles	null	null	3.5-4 mm	null	null	3.5-4 mm	null	null	null	Lanceolate, acuminate	Entire	null	Densely hairy	null	Yes	null	null	Purple	null	2.5 mm	null	null	null	Compressed, elliptic	Yes	null	null	Pale brown	Hairy, null	Yes
Cassinia_aculeata	Orchard_2009	Cassinia_aculeata-Orchard_2009	Shrub	1.2-6 m tall	Shortly stalked globular golden glandular hairs, fine white crisped cottony hairs, and stouter spreading multicellular hairs 0.25-3.5(-4.5)mm long, sometimes gland-tipped	Linear	Subopposite at base of twigs, alternate above; sessile	Blunt	null	Entire; with or obscuredly reflexed	3-mm long, rarely	50-mm long, even on the same plant	null	2-mm wide, rarely	null	null	Glandular, eglandular, woolly, cottony, arachnose, lanate, septate hairs, or glabrous	Fine white crisped cottony hairs, and stouter spreading multicellular hairs 0.25-3.5(-4.5)mm long, sometimes gland-tipped	Compound cyme	4-5 mm long, creamy white to white; receptacle bracts all papery, spirally arrange in vertical ranks. Outer phyllaries 0.8--1.2 mm long, with lower half pale with a dorsal indumentum of cottony lL flat, 0.3-0.4 mm diam. in 4 or 5 whorls (not +tovate to orbicular, green (drying brown), airs, upper half white, glabrous or glabrescent, or brown throughout. Innermost yllaries narrowly ovate to oblong…	skipped	skipped	skipped	skipped	null	Outer phyllaries 0.8--1.2 mm long, innermost yllaries narrowly ovate to oblong, slightly hooded	null	null	Ovate to oblong, slightly hooded; pale with a dorsal indumentum of cottony lL flat, 0.3-0.4 mm diam. in 4 or 5 whorls (not +tovate to orbicular, green (drying brown), airs, upper half white, glabrous or glabrescent, or brown throughout. Innermost yllaries narrowly ovate to oblong, slightly hooded, (2.7-)3.2-3.7 mm long, often pink in bud, coming white, upper half opaque-white and shiny; lower alf…	skipped	skipped	skipped	skipped	skipped	skipped	skipped	skipped	skipped	null	null	null	null	Cylindrical, ovoid, obovoid, fusiform	null	Yes (having longitudinal ribs)	skipped	Olive brown, cylindrical (slightly angular)	Semi-appressed blunt myxogenic twin hairs, particularly at base and towards apex.	Yes
Cassinia_cunninghamii	Orchard_2004iii	Cassinia_cunninghamii-Orchard_2004iii	Shrub	1.5-1.7 m	Young twigs: white, with dense appressed cottony hairs	null	null	Gently reflexed or straight, acute	Not flared, not or hardly decurrent	Entire, revolute to midrib	null	15-45 mm	0.6-0.7 mm	null	null	null	Upper surface: short straight conical aculeate hairs	Lower surface: densely matted cottony hairs	Large round- topped compound cyme	Compound	null	4-12 cm in diameter	null	5-8(-12) cm in diameter	null	0.6-1.0 mm	null	0.5-0.7 mm	null	null	Straw-coloured, creamy-brown to yellowish	Glabrous	No	null	null	Yes	null	Creamy-brown to yellowish	null	1.8-2.0 mm	null	0.3 mm	Cylindrical	null	Yes	null	Brown	Glandular, separated by several times their length, sometimes with sparse cottony hairs in midrib groove when young, otherwise glabrous; occasionally with sparse glandular hairs on dorsal surface of stereome.	Yes
Cassinia_quinquefaria	Orchard_2017	Cassinia_quinquefaria-Orchard_2017	Shrub	0.5-2(3) m tall, up to 3-4 m in diameter	Sparse to dense spreading aculeate hairs, mostly gland-tipped when young, or almost glabrous, usually somewhat sticky	Very narrowly linear (appearing terete)	skipped	skipped	skipped	skipped	25 mm	70 mm	0.7 mm	0.8 mm	skipped	skipped	Glabrous, usually somewhat sticky	Dense indumentum of white cottony hairs, but obscured by revolute leaf margins	Large, erect, compact to loose, conical panicle of several hundred capitula	skipped	skipped	skipped	skipped	skipped	0.5 mm	3.2 mm	null	null	Papery, spirally arranged in c. 4 whorls	skipped	Hyaline (olive-green when fresh, drying straw-coloured)	Glabrous	Yes	No	No	Yes	null	Creamy white	0.7 mm	0.9 mm	null	null	Cylindrical, 0.7-0.9 mm long, weakly ribbed longitudinally, glabrous or with sparse twin hairs	No	No	Yes	Reddish-brown to dark brown, shiny	null	Yes
Centaurea	FloraOfCentralAustralia	Centaurea-FloraOfCentralAustralia	Annual herb	null	null	null	null	null	null	Decurrent	null	null	null	null	null	null	null	null	Heads simple, terminal, sessile	Simple	null	Ovoid	null	null	null	null	null	null	null	null	null	null	Yes	null	null	Yes	null	null	Oblong	null	null	null	Compressed, oblong	Yes	null	null	null	null	Yes
Cephalosorus_carpesioides	Short_1983	Cephalosorus_carpesioides-Short_1983	Annual herb	29 cm	Variably hairy	Elliptic, oblanceolate, obovate	Compound (also known as glomerule)	Sometimes with a very small mucro	Variable	Serrate, crenate, undulate	1 mm	2.5 cm	0.4 mm	1.3 mm	c. 2 cm	2 cm	Variably hairy	Variably hairy	Solitary capitula	Compound	0.5-1.4 cm	skipped	0.7-1.5 cm	skipped	3.3-4.2 mm	skipped	0.7-1.8 mm	skipped	Elliptic, obovate	Serrate, crenate, undulate	null	Variably hairy	Yes	Yes	null	Yes	null	null	1.9 mm	2.5 mm	0.9 mm	1 mm	Ovoid, fusiform	null	null	null	null	Glabrous	Yes
Chondrilla_juncea	Lander_FloraofthePerthRegion	Chondrilla_juncea-Lander_FloraofthePerthRegion	Biennial or perennial rhizomatous herb to 1 m tall	100 cm (sometimes more)	Glabrous or with rigid hairs	Obovate	null	Acute	Runcinate-dentate, narrowed to a short, winged petiole	Irregularly runcinate-dentate	40 mm	120 mm	15 mm	45 mm	null	null	Glabrous or with a few rigid hairs	Glabrous or sparsely hairy	Terminal, lateral or axillary, solitary or in groups of 2-5	Simple	null	skipped	null	skipped	9-12 mm	skipped	2.5-3 mm	skipped	Cylindric	Entire or subacute, obtuse	Glabrous or sparsely hairy	null	No	No	No	Yes	null	Yellow	8 mm	10 mm	null	null	Terete	No	Yes	No	Pale, striate	Barbellate bristles	Yes
Chrysanthemum_segetum	Lander_FloraofthePerthRegion	Chrysanthemum_segetum-Lander_FloraofthePerthRegion	Suffrutescent annual	0.8 m	Glabrous	Oblong to obovate in outline	null	null	Lower and middle cauiline	Deeply incised-dentate, upper ories almost entire	10	70	null	null	null	null	Glabrous	Glabrous	Solitary capitula	Simple	null	null	13	20	null	13	null	20	Ovate, obtuse, yellowish green with a pale brown marginal band, the apex scarious	null	Yellowish green with a pale brown marginal band, the apex scarious	Glabrous	Yes	Yes	No	No	Yellow	Yellow	null	10	null	70	Cylindrical, ovoid, obovoid, fusiform	No	Yes	Yes	null	Glabrous	No
Conyza_albida	Lander_FloraofthePerthRegion	Conyza_albida-Lander_FloraofthePerthRegion	Annual herb	To 2 m tall	Roughly hairy	Narrowly elliptic to elliptic	Compound	Acuminate	Sparsely hairy; reddish brown on the-inner-surface when reflexed	Entire or toothed	Up to 100 x 15 mm	null	null	null	null	null	Sparsely hairy; reddish brown on the-inner-surface when reflexed	Sparse, straw-coloured, scabridulous	Pyramidal compound inflorescence	Compound	null	null	null	Ca. 3 rows	null	null	null	null	Narrowly elliptic	Sparsely hairy; scarious margins	Dark, purple-tipped, sparingly hairy, reddish brown on the-inner-surface when reflexed	Sparsely hairy; scarious margins	Yes	No	Yes	No	White, or pale yellow	null	Ca. 1.3 mm long	null	null	null	Narrowly elliptic in outline	No	No	Yes	null	Sparse, straw-coloured, scabridulous	Yes
Cotula_australis	Lander_FloraofthePerthRegion	Cotula_australis-Lander_FloraofthePerthRegion	Annual	200 mm	Lax, spreading hairs	Oblong	Pinnatisect to bipinnatisect	Acute	Scarious bases	Entire	10 mm	30 mm	null	null	10 mm	30 mm	Glabrous	Lax, spreading hairs	Solitary capitulum; terminal on very slender solid peduncles	Involucre 2-5 mm in diameter, bracts in several rows	null	null	2-5 mm	2-5 mm	null	null	null	null	Linear-oblong, obtuse	Sparsely hairy or glabrous	null	null	Yes	No	No	Yes	null	Yellow	2-4 rows; corollas absent	null	null	null	Obovoid, flattened, narrowly winged	Yes	Yes	No	Papillose on both faces	null	No
Cotula_bipinnata	Lander_FloraofthePerthRegion	Cotula_bipinnata-Lander_FloraofthePerthRegion	Annual herb	200 mm tall	Sparingly pilose or glabrous	Bipinnate	Compound	Mucronate	Broad, half-clasping	Toothed	10 mm long	20 mm long	Null	Null	Null	Null	Sparingly pilose or glabrous	Sparingly pilose or glabrous	Solitary capitula	Simple	6 mm in diameter	8 mm in diameter	3.5 mm	4 mm	Null	Null	Null	Null	Oblong, obtuse	Entire	Pale yellow	Glabrous, subsessile	Yes	No	No	Yes	Null	Pale yellow	1-6 in a single row	Null	Null	Null	Broad, not winged, conspicuously pediceliate	No	No	No	Glabrous, subsessile	Null	No
Craspedia_lamicola	Everett_1992	Craspedia_lamicola-Everett_1992	Perennial herb	20-50 cm high	Woolly, sparsely scattered over the surface; multi-septate hairs and long fine hairs sparsely scattered over the surface, but usually fringing the margins densely	Spathulate	null	Obtuse	Gradually grading down in size up the scape, often undulate	Undulate	4 cm long	25 cm long	1 cm wide	4 cm wide	null	null	Woolly	Woolly	Single globular compound head present at the scape tip; Scape often tinged red, densely woolly especially just below the head	Compound head with up to 90 partial heads	null	skipped	1.5-3.5 cm in diameter	skipped	null	skipped	null	skipped	Broadly triangular to ovate with an ovate herbaceous stereome, glandular and with silky hairs, the margins membranous, and brown or colourless	Membranous	Brown or colourless	Glandular, and with silky hairs; the margins membranous, and brown or colourless	No	null	null	Yes	null	Golden-yellow	1-2.5 mm long	null	null	null	Cylindrical, ovoid, obovoid, fusiform	null	Yes	null	null	Appressed silky hairs; pappus of 15-22 plumose bristles 4-6 mm long	Yes
Eclipta	FloraOfCentralAustralia	Eclipta-FloraOfCentralAustralia	Annual herb	null	null	Principally opposite, entire, somewhat undulate	null	null	null	Undulate	null	null	null	null	null	null	null	null	Axillary peduncles	Simple	null	null	null	null	null	null	null	null	Oblong to ovate	Oblong to ovate, subequal, herbaceous	null	Receptacle scales present	Yes	Yes (Ray florets)	null	Yes (Disk florets)	null	null	null	null	null	null	null	null	Yes (3-winged in ray achenes, 2-winged in disc achenes)	null	Papillose	Jagged-edged crown	Yes
Erectites	Muelleria_24	Erectites-Muelleria_24	Annuals or perennial herbs	null	null	null	Pinnate	null	null	null	null	null	null	null	null	null	null	null	Solitary capitula	simple	null	null	null	null	null	null	null	null	null	null	null	null	null	null	null	null	null	null	null	null	null	null	null	null	null	null	null	null	yes
Erigeron_pappocromus	Forbes_1996	Erigeron_pappocromus-Forbes_1996	Rhizomic herb forming ascending rosettes	null	Glabrous	Spathulate	null	Obtuse	Attenuate	Slightly thickened or revolute, crenulate	0.7 cm	2 cm	2 mm	7 mm	null	null	Glabrous with a few marginal cilia	Glabrous	Simple capitulum	skipped	null	1.5 cm	0.7 cm	1 cm	null	1.5 cm	null	2.5 cm	Turbinate	Hyaline; outer bracts sparsely scabrid on basal margins with tubercle-based acicular hairs to 0.2 mm	Purplish; often purplish	Glabrous apart from apical setae	Yes (2-6)	Yes (34-46)	null	Yes (8-14)	White or purplish	White or purplish with limb 3-4 mm long	2.5 mm	null	null	null	Flattened, smooth with distinctly thickened marginal ribs	Yes	null	Yes	White	Papillose, white, 3-5 mm long pappus	Yes
Galinsoga_parviflora	Lander_FloraofthePerthRegion	Galinsoga_parviflora-Lander_FloraofthePerthRegion	Annual herb	0.6 m	Much-branched, glabrous or sparsely hairy with appressed or sometimes spreading hairs	Ovate or narrowly ovate	null	null	null	null	40 mm	70 mm	12 mm	40 mm	null	null	Glabrous or sparsely appressed hairy	Glabrous or sparsely appressed hairy	null	null	null	null	null	null	null	null	null	null	Almost hemispherical	null	null	Glandular or eglandular, woolly, cottony, arachnose, lanate, septate hairs, glabrous	Yes	Yes	No	Yes	White	Yellow	null	1.5 mm	null	null	Ovoid, obovoid	null	Yes	null	Black with scattered white bristles	Myxogenic hairs, papillose	Yes
Gnaphalium_coarctatum	Bean_2020	Gnaphalium_coarctatum-Bean_2020	Annual or biennial herb	To 0.5 m long	Glabrous above; white-felted below	Narrowly spathulate	null	null	null	Crisped	To 20-120 x 2-9 mm	null	null	null	null	null	Glabrous except at base	null	Radiating, usually decumbent lateral branches	Simple in glomerules; arranged in spiciform, compound panicles	null	null	null	null	2 x 4 mm	null	null	null	Ovate; narrowly elliptic	Translucent; tips reddish purple to golden-brown	Green, glabrous except at base; margins translucent	null	null	null	null	null	null	Whitish, reddish purple	0.5 mm	null	null	null	null	null	null	null	null	Papillose; becoming mucilaginous when wet	Yes
Gynura_drymophila	Muelleria_24	Gynura_drymophila-Muelleria_24	Succulent, tuberous rooted herbs	c. 0.5 m high	Coarse-hairy on most parts	Oblanceolate	Entire, denticulate, or lobate	Weakly to strongly auriculate	skipped	Entire	5 cm	15 cm	null	null	null	null	Coarse-hairy or glabrous	Coarse-hairy or glabrous	Few to several	Simple	50 mm	c. 50 mm	null	10-15 mm	10 mm	15 mm	null	null	Flattened, with resin ducts obscure	Entire	Yellowish to brown	Flat, with coarse hairs or glabrous	Yes	No	null	Yes	null	Yellow to orange-red	5 mm	8 mm	null	null	Narrow oblong-ellipsoid	No	Yes	Yes	Dark brown	Glabrous	Yes
Helianthus	FloraOfCentralAustralia	Helianthus-FloraOfCentralAustralia	Annual herb	null	null	alternate	toothed	null	null	serrate	null	null	null	null	null	null	null	null	single on terminal peduncles or + paniculate, de- pressed hemispherical; bracts in few rows, subequal; receptacle scales present.	simple	null	null	null	null	null	null	null	null	de- pressed hemispherical; bracts in few rows, subequal; receptacle scales present.	null	null	null	yes	yes	no	yes	null	null	null	null	null	null	cylindrical, ovoid, obovoid, fusiform; flattened or compressed.	yes	no	yes	null	null	yes
Helianthus_tuberosus	Lander_FloraofthePerthRegion	Helianthus_tuberosus-Lander_FloraofthePerthRegion	Perennial herb	4 m tall	Scabrous-hairy throughout	Ovate to oblong	Mostly opposite	Acute to acuminate	Broadly acute, decurrent on the petiole	Serrate-dentate	60 mm	160 mm	10 mm	50 mm	null	null	Scabridulous	Ciliate and scabridulous	Numerous, corymbose	Simple (with disc)	50 mm	null	15-25 mm	null	null	null	null	null	Narrowly obovate, acuminate or attenuate	Ciliate	Rather dark basally	null	null	Yes (light yellow)	null	Yes (yellow)	Light yellow	Yellow	null	null	null	null	Sparsely patent hairy, brown-coloured	null	null	null	Brown-coloured	Sparsely patent hairy	No
Helichrysum_bilobum	Burbidge_1958	Helichrysum_bilobum-Burbidge_1958	Much branched shrub	null	Thinly tomentose	Linear	None	Revolute	null	Revolute	7	25	null	null	null	null	Thinly tomentose	Thinly tomentose	Corymbose	Simple	3-4	skipped	null	null	3	4	null	null	Cylindroid or cylindrical-turbinate	Thinly tomentose below and stiffly opaque but pale above	Pale above	Thinly tomentose below and stiffly opaque but pale above	Yes	No	null	No	null	null	10-12	null	null	null	Glabrous	No	null	No	null	Thickened above	Yes
Helichrysum_cassinioides	Burbidge_1958	Helichrysum_cassinioides-Burbidge_1958	Shrub	null	tomentose branches becoming webby or glabrescent	linear	null	acute or obtuse apiculate	null	revolute along the margins	1.5 cm	3 cm	null	null	null	null	densely tomentose below	null	corymbose or pyramidal clusters terminating many of the upper branchlets	simple	null	null	null	null	5 mm	6 mm	null	null	cylindrical to narrow turbinate	null	pale brown	null	no	null	null	yes	null	null	12-15	null	null	null	cylindrical	null	null	null	null	glandular, minutely hairy, or glabrous	yes
Helichrysum_cassiope	Burbidge_1958	Helichrysum_cassiope-Burbidge_1958	Shrub	1.5 m	Lanate-tomentose or closely webby when young; partially glabrescent	Narrow linear	Null	Obtuse	Revolute and puberulous below; scabrid-wrinkled and sparsely hairy above	Entire	2.5 mm	3 mm	Null	Null	Null	Null	Lanate-tomentose or closely webby when young; partially glabrescent	Scabrid-wrinkled and sparsely hairy above; revolute and puberulous below	Small terminal subglobose loose corymbs	Yes	Null	3-4 mm	Null	Null	3-4 mm	Null	Null	Null	Narrow-turbinate (at least when young)	Concave	Pale straw-coloured	Lanate-tomentose or closely webby when young; partially glabrescent	Yes	Null	Null	Yes	Null	Null	Null	12-16 mm	Null	Null	Glabrous	Yes	Null	No	Glabrous	Minutely papillose	Yes
Helichrysum_cuneifolium	Burbidge_1958	Helichrysum_cuneifolium-Burbidge_1958	Shrub	3 m	Flat or almost floccose tomentum	null	null	Obtuse	null	Recurved, crisped or minutely undulate	2 cm	4 cm	7 mm	10 mm	1.5 mm	4 mm	Glabrous above or slightly resinous	Flat tomentum	Spreading corymbs terminal to the upper branches	Simple	4-4.5 mm	skipped	null	skipped	null	skipped	null	skipped	Flat tomentum	skipped	Milky white laminae	Woolly-villous on the back	null	Yes	null	null	null	null	null	skipped	null	skipped	Angular	null	Yes	null	null	Slightly swollen at the tips	Yes
Helichrysum_gunnii_gunnii	Burbidge_1958	Helichrysum_gunnii_gunnii-Burbidge_1958	Shrub	2 m high	Arachnoid-tomentose	Linear-lanceolate	null	null	Revolute on the margins (immature)	Serrate (in H. bracteolatus)	1 m long on short axillary shoots (immature)	3.5 cm	null	null	null	null	Arachnose-tomentose	Arachnose-tomentose	Dense corymbs terminal to the stems	Simple (in H. bracteolatus)	4-5 mm (longer in H. bracteolatus?)	null	null	null	null	null	null	null	Orbicular in outline	Crumpled milky white laminae	White (assume null)	Arachnose-tomentose	Yes (assume null)	null	null	Yes (assume null)	null	null	null	null	null	null	Cylindrical to fusiform	null	null	Yes (assume null)	null	Papillose to pubescent	Yes
Helichrysum_monochaetum	FloraOfCentralAustralia	Helichrysum_monochaetum-FloraOfCentralAustralia	Erect to ascending small woolly herb	15 cm	Woolly	Linear to narrow-oblong	null	Acuminate	null	Entire	12 mm	30 mm	1 mm	4 mm	null	null	Woolly	Woolly	Dense terminal clusters; sessile or shortly pedunculate	Simple and compound (glomerule)	5 mm	null	3-5 mm	null	3-5 mm	null	null	null	Hemispherical to almost globular	Ciliate	Yellow	Ciliate	Yes	null	Yes (outer 8-14 florets)	Yes (inner 28-38 florets)	null	null	1 mm	null	null	null	Compressed	Yes	null	null	null	Pappus, barbellate and finely simple below	Yes
Helichrysum_tesselatum	Burbidge_1958	Helichrysum_tesselatum-Burbidge_1958	Shrub	Null	Tomentose branches	Linear	Null	Apiculate	Revolute	Entire (based on "revolute")	1.25 cm	2 cm	Null	Null	Null	Null	Woolly, tomentose below	Woolly, tomentose below	Densely corymbose	Simple (assumed based on "Capitula densely corymbose")	4 mm	7 mm	Null	Null	4 mm	Null	Null	Null	Turbinate-campanulate	Entire (based on "turbinate-campanulate")	Scarious and straw-coloured	Woolly, arachnose	Yes	No	No	Yes	Null	Null	30 mm	40 mm	Null	Null	Hairy	No	Yes (based on "pappus")	Yes	Null	Woolly, arachnose	Yes
Helichrysum_tuckeri	Burbidge_1958	Helichrysum_tuckeri-Burbidge_1958	Shrub	1.25 m	Thinly tomentose	Narrow-oblong	Null	Obtuse	Slightly swollen at the base but not auriculate as in H. diotophyllum	Revolute above	3 mm	Null	Null	Null	Null	Null	Glabrous	Thinly tomentose	Shortly pedunculate in small terminal corymbs	Campanulate, 3-4 mm in diameter, 7-12-flowered	Null	Null	3 mm	4 mm	Null	Null	Null	Null	Orbicular (outer) and obovate-oblong with narrower stiff claws (inner)	Glabrous or with few woolly hairs below; outer orbicular	White	Woolly (outer) and glabrous (inner)	Yes	No	No	No	White	Null	2.5 mm	3 mm	Null	Null	Cylindrical, ovoid, obovoid, fusiform	No	Yes	No	Null	Densely scabrid-papillose	Yes
Helipterum_maryonii	FloraOfCentralAustralia	Helipterum_maryonii-FloraOfCentralAustralia	Annual herb	30 cm	'Cobwebby' hairs on stems and leaves	Linear to broad-lanceolate	skipped	skipped	skipped	skipped	8 mm	45 mm	1 mm	10 mm	null	null	skipped	skipped	Corymbose clusters	Simple	3-6 mm	skipped	null	skipped	4-6 mm	skipped	null	skipped	Campanulate to broadly cylindrical	Ovate, obtuse, sessile	Pale-~straw, brown to golden, scarious	Woolly along central rib	Yes	No	null	Yes	Creamy-white membranous + glabrous	null	null	null	null	null	Glabrous or with short blunt hairs	null	null	null	Woolly similar in colour to bracts	Short blunt hairs	Yes
Helipterum_tenellum	FloraOfCentralAustralia	Helipterum_tenellum-FloraOfCentralAustralia	Erect slender herb	To 20 cm	Glandular, eglandular, woolly, cottony, arachnose, lanate, septate hairs, or glabrous; stems and leaves with scattered glandular hairs	Linear to filiform, flat to incurved	Null	Null	Null	Null	2-25 mm	20 cm	2-25 mm	20 cm	Null	Null	Glandular, eglandular, woolly, cottony, arachnose, lanate, septate hairs, or glabrous; Leaves with scattered glandular hairs	Glandular, eglandular, woolly, cottony, arachnose, lanate, septate hairs, or glabrous; Leaves with scattered glandular hairs	Solitary capitula or in loose irregular corymbose clusters	Simple	5-21 mm	skipped	4-8 mm	Null	3-4.5 mm	Null	3-4.5 mm	Null	Ovate	Lanceolate	Scarious membranous, golden-straw	Glandular, eglandular, woolly, cottony, arachnose, lanate, septate hairs, or glabrous; Upper leaves appressed to involucre and merging into outer bracts	Yes	Null	Null	Yes	Null	Null	11-20 mm	Null	Null	11-20 mm	Silky-villous	No	Null	No	Null	Papillose, twin hairs, myxogenic hairs, glandular, or glabrous; Pappus has bristles 11-20	Yes
Helminthotheca_echioides	Holzapfel_1994	Helminthotheca_echioides-Holzapfel_1994	Annual to perennial, 25-200 cm high	200 cm	Slender to bristly anchor hairs, forked and simple hairs	Lanceolate, obovate, rarely almost linear	Entire, strongly toothed or sinuate	Acuminate, attenuate	Cordate	Serrate, crenate, undulate, entire	7 mm	75 cm	1 mm	11 cm	0.8 mm	3 cm	Glandular, eglandular, woolly, cottony, arachnose, lanate	Glandular, eglandular, woolly, cottony, arachnose, lanate	Solitary capitula	Simple	0.5 cm	3 cm	0.9 cm	1.2 cm	8.0-21.2 mm	skipped	4.0-11.0 mm	skipped	Lanceolate, oblong to ovate	Long and bristly simple hairs besides smaller, needle-like to bristly anchor hairs	Green or some reddish on flowering plant	Slender to bristly anchor hairs, forked and simple hairs	Yes	Yes	No	No	Green, sometimes with a silvery to dark-red longitudinal stripe on the outside	Yellow	2.5 cm	1.9 cm	0.6 cm	1.4 cm	Cylindrical, ovoid, obovoid, fusiform	No	No	Yes	Green, sometimes with a silvery to dark-red longitudinal stripe on the outside	Slender to bristly anchor hairs, forked and simple hairs	Yes
Hypochaeris_glabra	Lander_FloraofthePerthRegion	Hypochaeris_glabra-Lander_FloraofthePerthRegion	Annual or perennial herb	I m	Essentially glabrous	Obovate	Basal rosette	Sinuate-toothed to pinnatifid or entire	Clasping	Entire or ciliate	10	200	3	35	Null	Null	Glabrous	Hispid below	Solitary at the apices of long, branched, distantly bracteate peduncles	Simple (also known as glomerule)	8-20 mm	Null	Null	Null	8-20 mm	Null	Null	Null	Elliptic	Entire or ciliate	Glabrous or more or less spinulose above	Scabrous or sparsely plumose	Yes	Yes	Null	Yes	Golden yellow abaxially, greenish yellow dorsally	Null	2.5-17 mm	Null	Null	Null	Brown, striate, scabrous above	Null	Yes	Yes	Brown	Glabrous, arachnose	Yes
Ixiolaena_brevicompata	FloraOfCentralAustralia	Ixiolaena_brevicompata-FloraOfCentralAustralia	subshrub	40 cm	glandular-scabrid	oblanceolate	null	acute	null	null	1.5 cm	3.5 cm	null	null	null	null	glandular, woolly	glandular, woolly	hemispherical, truncate at base, rather firm	simple	7 mm	15 mm	null	null	null	null	null	null	linear, glandular or slightly woolly, rather firmly packed	null	null	glandular, woolly	yes	null	null	null	null	yellow	null	null	null	null	cylindrical, ovoid, obovoid, fusiform	no	no	yes	null	null	yes
Leucophyta_brownii	Short_2015	Leucophyta_brownii-Short_2015	Shrub	c. 1 m	Grey-white, white or somewhat silvery- tomentose	Narrowly oblong to linear or narrowly elliptic or ovate to lanceolate	null	null	null	null	1.5 mm	14 mm	0.8 mm	1.2 mm	null	null	White to grey-white to somewhat silvery- tomentose	null	Densely branched and cushion-like but sometimes more open and spreading	Compound heads broadly depressed ovoid or spheroidal	6 mm	16 mm	7 mm	15 mm	null	null	null	null	null	null	White to grey-white or somewhat silvery- tomentose	null	null	null	null	null	null	null	1.2 mm	1.8 mm	null	null	Obconic	null	null	null	Brown	Multi-celled, glandular hairs	Yes
Millotia	Short_1995_Millotia	Millotia-Short_1995_Millotia	Annual herb	skipped	Cottony hairs and/or stalked glandular hairs	Linear, lanceolate, elliptic, oblanceolate, spathulate, etc.	skipped	skipped	skipped	skipped	skipped	skipped	skipped	skipped	Null	skipped	Cottony hairs and/or stalked glandular hairs	Cottony hairs and/or stalked glandular hairs	Solitary capitula	skipped	Null	Null	skipped	skipped	4-20	skipped	Null	skipped	Various shapes depending on specific species	Free or connate	Hyaline or variably to mainly scarious	Cottony hairs and/or stalked glandular hairs	Yes	No	No	Yes	Null	Null	5-100	skipped	Null	skipped	Cylindrical, often longer than the corolla tube	Yes or No	Yes or No	Yes or No	Null	Cottony hairs and/or stalked glandular hairs	Yes or No
Millotia_dimorpha	Short_1995_Millotia	Millotia_dimorpha-Short_1995_Millotia	Annual herb	c. 11 cm long	Mainly of white, cottony hairs; some stalked glandular hairs present but mainly beneath the involucre	Linear	null	null	null	null	c. 10 mm long	c. 35 mm long	0-25-0-5 mm wide	0 mm wide	null	null	White, cottony hairs; some stalked glandular hairs present but mainly beneath the involucre	Cottony hairs with some stalked glandular hairs present but mainly beneath the involucre	null	null	null	null	null	null	c. 8-12	c. 5 mm long	c. 0-2~0-4 mm wide	c. 5 mm wide	Linear	null	White (in most), some stalked glandular hairs present but mainly beneath the involucre	Cottony hairs with some stalked glandular hairs present but mainly beneath the involucre	null	null	null	null	null	null	c. 2 mm long	c. 6 mm long	c. 0-3 mm wide	c. 5 mm wide	Tapering into a beak, 2-6-3-6 mm long	null	null	null	Mainly scarious and + glabrous but with an herbaceous midrib with stalked glandular hairs	null	Yes
Millotia_greevesii	FloraOfCentralAustralia	Millotia_greevesii-FloraOfCentralAustralia	Decumbent to erect woolly herbs	Usually 3-15 cm	Woolly	Narrow-linear	Null	null	null	null	Leaves usually 7-20 mm long	null	null	null	null	null	Woolly	Woolly	Heads 4-6 mm long	Simple (florets)	4 mm	null	null	null	null	null	null	null	Linear, fimbriate at apex	null	null	Woolly	null	null	null	Yes	null	null	3.5 mm	null	null	null	null	null	null	null	null	Woolly	null
Millotia_steetziana	Short_1995_Millotia	Millotia_steetziana-Short_1995_Millotia	Annual herb	3-5 cm long	Long, stalked glandular hairs	Lanceolate to linear	Opposite (lowermost), alternate	Erect	0-25~1 mm wide, null	Entire	3 mm long	13 mm long	0-25~1 mm wide, null	0-7-1 mm wide, null	null	null	Glandular, cottony hairs absent	Stalked glandular hairs	Ascending or erect major axes	null	1-5 cm long	3-5 cm long	3-3-5 mm long, null	0-7-1 mm wide, null	5-8	null	3-3-5 mm long, null	0-7-1 mm wide, null	Elliptic to narrowly elliptic	Entire	Hyaline, with stalked glandular hairs	Glandular, null	null	null	null	Yes	null	White when fresh, drying yellow	3-3-4-7 mm long	null	null	null	Cylindrical, tapering to a terminal	No	Yes	null	Dark brown	Stalked glandular hairs to c. 0-7 mm long	No
Millotia_tenuifolia	Lander_FloraofthePerthRegion	Millotia_tenuifolia-Lander_FloraofthePerthRegion	Aromatic annual herb	100-140 mm tall	White-woolly and pale golden, glandular-pilose hairs	Narrowly linear, sometimes narrowly obovate	Null	Acute	Hardly amplexicaul	Entire	Null	Null	Null	Null	Null	Null	Glandular, eglandular, woolly, cottony, arachnose, lanate, septate hairs, or glabrous; finely barbate bristles, usually longer than the corolla	Glandular, eglandular, woolly, cottony, arachnose, lanate, septate hairs, or glabrous	Solitary on slender peduncles	Simple	Null	3-8 mm long	5-20	20	Null	3-mm long	Null	20	Linear to oblong, navicular with straw-coloured or red-tinged margins and acute to attenuate, fimbriate apices.	Entire	Straw-coloured or red-tinged margins and acute to attenuate, fimbriate apices.	Glandular, eglandular, woolly, cottony, arachnose, lanate, septate hairs, or glabrous	Yes	No	No	Yes	Lemon yellow	Null	1.8-4 mm long	7.5 mm long	Null	3-7.5 mm long, reddish brown to black; beak 0.6-3.5 mm long, terete, merging gradually into ovular region	Cylindric-clavate, narrowly cylindric-clavate	No	No	No	Reddish brown to black; beak 0.6-3.5 mm long, terete, merging gradually into ovular region	Null	Yes
Myriocephalus_stuartii	FloraOfCentralAustralia	Myriocephalus_stuartii-FloraOfCentralAustralia	null	10-50 cm	woolly or glandular pubescent, sticky	linear or lanceolate	null	null	null	null	2-7 mm	c. 0.1-0.5 cm	null	null	null	null	woolly, glandular	woolly, glandular	Compound heads depressed ovoid, c. 1.5-3 cm long, 2-4 cm diam; bracts of general involucre with herba- ceous woolly claws and 5-7 mm long white laminae; partial heads 4-flowered	null	null	1.5-3 cm	2-4 cm	null	null	null	null	null	null	null	null	woolly, glandular	null	null	null	null	null	null	null	null	null	null	null	null	null	null	null	null	yes
Notisia	Short_2015	Notisia-Short_2015	Annual herb	skipped	Cottony, woolly	Obovate, oblanceolate, sometimes distinctly spathulate	Entire	null	null	Entire	null	null	null	null	null	null	Woolly, cottony	Woolly, cottony	Loosely grouped together at the end of major axes and short lateral branches	Heterogamous, woolly, c. 5 or so loosely grouped together	skipped	skipped	skipped	skipped	null	skipped	null	skipped	Predominantly herbaceous, not forming a manifestly distinct claw with a terminal, well-delimited hyaline lamina; each of the 2 outer female florets enclosed by a single strongly conduplicate bract enclosing the except for hyaline apex	Woolly on the outer surface (null)	Densely woolly on the outer surface (null)	Yes	No (female-only filiform florets)	Yes	Yes (male florets)	null	null	null	null	null	null	null	null	null	null	null	null	No (null)	null
Olearia_phlogopappa_gunniana	Messina_2013	Olearia_phlogopappa_gunniana-Messina_2013	Shrub	200	Densely stellate hairy, with sessile glands	Linear, narrow elliptic to narrow obovate, ovate	Null	Acute or obtuse	Attenuate or cuneate	Crenate to serrate	7	50	3	12	1	5	Stellate hairy, usually moderately glandular	White or greyish, densely stellate hairy, glandular, or rarely eglandular	Terminal or subterminal panicles	Null	5	47	3	6	3	6	Null	5	Null	Null	White or greyish	Stellate hairy, with sessile glands	Yes	Null	Null	Yes	Null	Null	5	47	Null	56	Cylindrical, ovoid, obovoid, fusiform	Null	Yes	Null	Null	Stellate hairy, with sessile glands	Yes
Olearia_rugosa_rugosa	Messina_2013	Olearia_rugosa_rugosa-Messina_2013	null	null	null	ovate-elliptic	null	attenuate	truncate	serrate	35	100	11	28	4.5	9.5	null	null	null	null	null	null	null	null	null	null	null	null	null	null	null	null	null	null	null	null	null	null	null	null	null	null	null	null	null	null	null	null	yes
Osteospermum_clandestinum	Lander_FloraofthePerthRegion	Osteospermum_clandestinum-Lander_FloraofthePerthRegion	Annual herb	0.5 m	Glandulai-hairy and somewhat sticky to touch	Oblong, elliptic, ovate, obovate	Null	Obtuse or acute	Null	Sinuate-lobed, becoming entire upwards	Null	Null	Null	Null	Null	Null	Glandular	Glandular	Terminal, several in a branched inflorescence	Null	5-20 mm	5-20 mm	8-13	8-13	8-13	8-13	Null	Null	Campanulate	Obtuse with broad, membranous margins	Dark brown	Null	No	Yes	Null	Yes	Deep yellow	Dark brown, reddish or dark blue	8.5-10 x 3.5-8.5 mm	8.5-10 x 3.5-8.5 mm	Null	Null	Ovoid	Almost smooth	Yes	Null	Wrappe	skipped	skipped
Ozothamnus_reflexifolius	Leeson_2003	Ozothamnus_reflexifolius-Leeson_2003	Small shrub	1.3 m	Glabrous apart from scattered strigose hairs particularly on young stems	Obovate, oblanceolate, orbicular	Null	Distal half almost at right angles to the stem in younger growth, strongly reflexed and parallel to the stem in older growth	Decurrent at the base and lower third fused to stem	Entire	0.5 mm	2.2 mm	1.0 mm	1.4 mm	Null	Null	Glabrous	Scattered strigose hairs, especially on young stems	Hemispherical, 1.0-1.5 cm diameter, anauxotelic	Simple, in small terminal clusters	3.5 mm	4.6 mm	3.0 mm	4.0 mm	14-25; outer involucral bracts ovoid, spathulate to narrowly oblanceolate, up to 4.0 mm long	Null	0.5-0.8 mm	Null	Ovoid, spathulate to narrowly oblanceolate	Entire	Chartaceous, glandular, yellowish, with some woolly hairs present	Barbellate, slightly clavate	Absent	Null	Null	Yes	Null	Cream to yellowish	1.0 mm	Null	3.0 mm	4.0 mm	Cylindric	Null	Null	Null	Papillose, slightly viscid	Barbellate, plumose, smooth	Yes
Petasites	Muelleria_24	Petasites-Muelleria_24	Perennial dioecious or gynodioecious herbs	null	null	null	null	null	null	null	null	null	null	null	null	null	null	null	null	null	Australia (Radiate), Discoid or Disciform	skipped	null	skipped	null	skipped	null	skipped	null	null	null	null	null	null	null	null	Yellow, white, greenish, pink, purple	null	null	null	null	skipped	Narrow-obloid, ribbed	null	null	Yes	null	null	Not known
Pithocarpa	Lepschi_1999	Pithocarpa-Lepschi_1999	Perennial herbs or subshrubs	null	Whitish, cobweb-like indumentum	null	null	null	null	null	null	null	null	null	null	null	Whitish, cobweb-like indumentum	Whitish, cobweb-like indumentum	Solitary or in open to more or less compact corymbs, inserted terminally on the branches	Homogamous	null	null	null	null	null	null	null	null	Obconic, Cup-shaped or broadly campanulate	null	null	Whitish, cobweb-like indumentum	Yes	null	null	null	null	null	null	null	Not specific	null	Cylindrical, becoming slightly flared towards the apex	null	Yes	null	Yellow to greenish-yellow, distal portion flushed purplish	Whitish, cobweb-like indumentum; some multicellular, vesicular hairs on the abaxial surface	No
Pithocarpa_corymbulosa	Lander_FloraofthePerthRegion	Pithocarpa_corymbulosa-Lander_FloraofthePerthRegion	Annual herb	null	white-hairy	linear or narrowly elliptic	null	acuminate	null	null	5 mm	25 mm	1 mm	5 mm	null	null	white-hairy	white-hairy	corymbose	simple	6-8 mm	skipped	null	skipped	3-4 mm	skipped	null	skipped	narrowly conic	null	white-hairy, not darkly pigmented	woolly, conspicuous erect white lamina	yes	null	null	yes	null	pale yellow	1 mm	skipped	null	skipped	obovoid	no	no	no	null	glabrous	yes
Pluchea_baccharoides	Hunger_1997	Pluchea_baccharoides-Hunger_1997	Shrub	1.0 m high	Sessile glands	Linear to lanceolate	null	Acute, attenuate	Attenuate, prolonged into a petiole	Recurved, entire or remotely denticulate	1.0 cm long	2.5 cm long	0.05-0.2(0.3) cm wide	null	null	null	Glandular, vernicose	Glandular, vernicose	Paniculate	Homo- or heterogamous	5.0 cm long	6.3(6.5) cm long	null	null	1.5 cm long	null	1.8 cm wide	null	OvateLacute, linear-acute	Scarious, fimbriate	Verrucose, vernicose	Sessile glands	Yes	null	0-60	2-30	Pale purple	Pale purple	3.0-3.8 mm long	6.3(6.5) mm long	null	0.2-0.3(0.4) mm wide	Cylindrical, ovoid, obovoid, fusiform	null	null	null	Hairy, terete to subangular	Pappus, barbellate bristles in one row; bristles of disc florets broad, 0.06-0.1 mm in diameter, with protruding and longer teeth towards the apex, apex often recurved	Yes
Pluchea_dentex	Hunger_1997	Pluchea_dentex-Hunger_1997	Perennial herb or subshrub	100 cm (1 m)	Glandular and sparsely covered with simple uniseriate multicellular hairs	Linear to narrowly oblanceolate	Dentate to almost pinnatifid	Acute	Attenuate	Serrate (slightly fimbriate)	1.0 cm	8.5 cm	0.1 cm	0.8 cm	null	null	Glandular	Glandular	Solitary or few together in cymose clusters	Simple (not compound)	5.0 cm	8.0(9.0) cm	2.0 mm	null	2.0 mm	10.0 mm	0.3-0.5 mm	null	Narrowly lanceolate to linear	Slightly fimbriate (null)	Violet coloured tips (in inner involucral bracts)	Glandular	Yes	null	null	Yes (present)	null	Purple	3.0 mm	null	0.2 mm	null	Cylindrical, ovoid, obovoid, fusiform	null	Yes (present)	null	null	Glandular (present)	Yes
Pluchea_ferdinandimuelleri	KingJones_2001	Pluchea_ferdinandimuelleri-KingJones_2001	Shrub	1.5 m	Glandular, trichomes simple uniseriate multicellular, 0.1-0.5 mm long; glandular, glands sessile	Oblanceolate to obovate	Entire or dentate	Acute or obtuse	Attenuate or prolonged into a petiole	Entire or serrate, dentate	1.5 cm	4 cm	0.8 cm	1.7 cm	null	null	Glandular, glands sessile	Glandular, glands sessile	Corymbose panicle	Simple (gamophytous with 30-50 hermaphroditic florets) or heterogamous (with (3)10-100 female marginal florets and 3-30 hermaphroditic disc florets)	(6)6.5-7.5(8) mm	null	null	null	(5)6-8 rows	null	(1.2)1.5-2(2.5) mm	null	Lanceolate-acute	Scarious, fimbriate	(1.2)1.5-2(2.5) mm wide, (0.7)0.8-1.101.7) mm long, (1.2)1.4-2 mm in diameter. receptacle slightly concave, verrucose, (1.2)1.4-2 mm in diameter. marginal florets 4.5-5.7(6) mm long, 3(4)-lobed, lobes glandular or non-glandular. Disc florets (4.6)5-5.5 (5.7) mm long, 4(5)-lobed, lobes glandular and often hairy, 0.5-0.6 mm long, corolla purple; style long bifid, apical sweeping hairs acute; anther…	skipped	Yes	null	Yes	Yes	null	Corolla purple	4.5-5.7(6) mm	null	(0.6)0.7-0.9(1) mm	null	Slightly heteromorphic; terete to subangular	No	Yes	Yes	null	Glabrous or sparsely to densely hairy	Yes
Pluchea_indica	Hunger_1997	Pluchea_indica-Hunger_1997	Shrub	2 m high	Pilose, younger parts often villous	Obovate to narrowly obovate	Entire to dentate	Acute	Attenuate, prolonged into a petiole	Entire to dentate	2.0 cm long	7.0 cm long	0.5 cm wide	3.0 cm wide	null	null	Simple, uniseriate, multicellular; glandular, glands sessile	Simple, uniseriate, multicellular; glandular, glands sessile	Corymbose panicles	Mixed: marginal florets female, disc florets hermaphroditic	3.5 mm long	5.5 mm long	null	null	0.7 mm long	2.5 mm long	null	null	Ovate-acute	Fimbriate	Often glandular	Pilose to sparsely hairy	Yes	Marginal florets	No	Yes	Pale purple	null	2.5 mm long	5.0 mm long	null	null	Cylindrical to obovoid	null	null	null	null	Glabrous to sparsely hairy, slightly heteromorphic; achenes of marginal florets 0.7-1.0 mm long, 0.2-0.3 mm in diameter; achenes of disc florets either 0.6-1.0 mm long, 0.2-0.4 mm in diameter, pale, or often vestigial	Yes
Podolepis_arachnoidea	FloraOfCentralAustralia	Podolepis_arachnoidea-FloraOfCentralAustralia	Erect many-stemmed woolly perennials	1 to 80 cm.	Woolly	Linear to oblanceolate	Radical	Acute	Transversely rugose, hardly clawed, acute	Entire	1 to 13.5 cm.	Null	Null	Null	Null	Null	Woolly	Woolly	Clusters of 3-10, almost sessile towards ends of branches	Subcampanulate, c. 10 mm long	Null	Null	Null	Null	10 mm	Null	Null	Null	Subcampanulate	Transversely rugose, hardly clawed, acute	Null	Woolly	Yes	Yes	Null	Yes	2.5 mm long	Null	Null	Null	Null	Null	Null	Yes	Yes	Yes	Null	Barbellate, 25-30	Yes
Podolepis_aristata	Jeanes_2015	Podolepis_aristata-Jeanes_2015	Annual herb	50 cm tall (maximum)	Woolly to cobwebbed below and near leaf axils, glabrescent	Oblanceolate; linear-lanceolate (cauline leaves)	null	Acute; acuminate or aristate (inner bracts)	Amplexicaul (basal leaves); decurrent (cauline leaves)	Flat to revolute, entire, sometimes undulate	3 cm (basal leaves); 1 cm (cauline leaves)	12 cm (basal leaves); 12 cm (cauline leaves)	3 mm (basal leaves); 3 mm (cauline leaves)	15 mm (basal leaves); 15 mm (cauline leaves)	null	null	Woolly to cobwebbed, glabrescent	Woolly to cobwebbed, glabrescent	Loose cymes; rarely solitary capitula	null	1 cm (peduncles)	6 cm (peduncles)	null	null	6 mm (involucral bracts)	12 mm (involucral bracts)	4 mm (intermediate bracts)	10 mm (intermediate bracts)	Hemispherical; oblongate-lanceolate (inner bracts)	Entire	Scarious, straw-coloured to golden brown; deeply transversely rugose, shiny	Woolly	Yes (inner bracts)	Yes	null	Yes	Yellow	null	1.5 mm (cypselas)	2 mm (cypselas)	null	null	Terete	null	Yes (pappus)	null	null	Papillose	Yes
Podolepis_gracilis	Jeanes_2021	Podolepis_gracilis-Jeanes_2021	Annual herb	50 cm tall	Sparsely woolly to glabrescent	Oblanceolate to broad-linear	Null	Acute to acuminate	Null	Entire	1 cm	8 cm	3 mm	15 mm	Null	Null	Sparsely woolly to glabrescent	Sparsely woolly to glabrescent	Solitary capitula	Simple	1 cm	2 cm	Null	Null	1 cm	10 cm	Null	Null	Triangular to ovate	Entire	Straw-coloured	Glabrous	Yes	Yes	Null	Yes	Pink fading to white	Pink fading to white, sometimes yellow	1 mm	15 mm	Null	Null	Terete	No	Yes	No	Null	Minutely papillose; slightly barbellate	Yes
Podolepis_rugata	Jeanes_2015	Podolepis_rugata-Jeanes_2015	Erect or decumbent herb to 50 cm tall	50 cm	Woolly, cobwebbed or glabrous	Woolly, cobwebbed or glabrous	null	Obtuse or acuminate	Flat to revolute, entire, apex obtuse or acuminate	Entire	3 mm	10(-15) cm	3-3-13(-20) mm	10-10(-15) mm	null	null	Woolly, cobwebbed or glabrous	Woolly, cobwebbed or glabrous	Solitary capitula, in loose cymes	Hemispherical	3-10 cm	null	null	12-30 mm	null	1 mm	null	1 mm	Linarong to ovate, rarely almost flat	Scarious, often golden-obrown, deeply, transversely rugose, oblong to + ovate	Scarious, often golden-obrown, usually deeply, transversely rugose, oblong to + ovate	null	Yes	Yes	No	Yes	Bright yellow	null	2-3 mm	null	null	1 mm	Cylindrical, ovoid, obovoid, fusiform	null	No	No	Papillose; 30-60, barbellate, shortly connate at base, 6-10 mm long.	null	Yes
Podotheca_uniseta	Short_1989	Podotheca_uniseta-Short_1989	Annual herb	c. 5-25 cm long	Flat, septate hairs	Linear or lanceolate	Null	Null	Null	Null	1-4-5 cm long	0-26-0-9 em	0-35 em wide	0-1-0-35 em	Null	Null	Flat, septate hairs	Flat, septate hairs absent or only present on bracts of the outermost whorl; long-ciliate hairs present	Solitary capitula	skipped	2-2-8 em long	0-26-0-9 em diam.	Null	Null	23-35 per capitulum	4:5-22 mm long	0:6-3:2 mm wide; outer bracts herbaceous, sometimes semisucculent, green or tinged purple, with narrow, hyaline margins with long-ciliate hairs, septate hairs absent or only present on bracts of the outermost whorl; inner bracts hyafine except for 'opaque midrib, glabrous. Florets 25-67 per capitulum, mainly yellow but upper part of corolla tube usually purple; corolla tube 14-8-20-2 mm long. Sta…	skipped	skipped	skipped	Green or tinged purple	Long-ciliate hairs present; Septate hairs absent or only present on bracts of the outermost whorl	Yes	Null	Null	Null	Null	Corolla tube mainly yellow but upper part usually purple; apical appendages c. 300-600 per anther	1-8-1-9 mm long	Null	Null	Null	Cylindrical, ovoid or obovoid, fusiform	Yes or no null	Yes or no null	Yes or no null	Green, red or purple; apical appendages c. 300-600 per anther	Long-ciliate hairs present; Septate hairs absent or only present on bracts of the outermost whorl	Yes
Podotheca_wilsonii	Short_1989	Podotheca_wilsonii-Short_1989	nonsense	nonsense	nonsense	nonsense	nonsense	nonsense	nonsense	nonsense	nonsense	nonsense	nonsense	nonsense	nonsense	nonsense	nonsense	nonsense	nonsense	nonsense	nonsense	nonsense	nonsense	nonsense	nonsense	nonsense	nonsense	nonsense	nonsense	nonsense	nonsense	nonsense	nonsense	nonsense	nonsense	nonsense	nonsense	nonsense	nonsense	nonsense	nonsense	nonsense	nonsense	nonsense	nonsense	nonsense	nonsense	nonsense	nonsense
Pogonolepis	Short_1986	Pogonolepis-Short_1986	Annual herb	null	null	null	null	null	null	null	null	null	null	null	null	null	null	null	Major axes decumbent, ascending or erect	Compound	5-40 per compound head	skipped	null	skipped	null	skipped	null	skipped	null	null	null	null	yes	null	null	yes	null	Yellow	null	null	null	null	Obovoid	null	null	null	Hyaline, whitish	Papillose	No
Pycnosorus_thompsonianus	Everett_1992	Pycnosorus_thompsonianus-Everett_1992	Ascending or erect herb	35 cm high	Woolly, with dense, appressed, fine woolly hairs	Linear, occasionally to 10 cm long	Mainly cauline	Acute or acuminate	Concolorous, white to grey	Entire	1 cm	10 cm	1 mm	5 mm	skipped	skipped	Woolly, with dense, appressed, fine woolly hairs	Woolly, with dense, appressed, fine woolly hairs	Inflorescence a globose or slightly ovoid compound head	Compound head 4-12 mm diam., with c. 45-100 partial heads	null	null	4-12 mm diam.	null	null	null	null	null	Ovate, brown, stiffly herbaceous and glandular stereome	null	White-woolly stems, scarious margin	Dense, woolly hairs; narrow-ovate, brown, stiffly herbaceous and glandular stereome with an acuminate yellow mem-branous tip.	Yes (main bract of the partial involucre)	null	null	Yes (corolla golden-yellow)	null	Golden-yellow; lobes acute, inconspicuously papillate on the inner surface; achenes 1-1.5 mm long, c. 0.5 mm diam., with long appressed dense silky hairs; pappus of 12-14 plumose bristles 1.5-2.5 mm long, yellow at least at the tip, the tips brush-like.	null	null	1-1.5 mm	0.5 mm diam.	null	null	Yes (with long appressed dense silky hairs)	null	null	Long appressed dense silky hairs	Yes (plumose bristles 1.5-2.5 mm long, yellow at least at the tip, the tips brush-like)
Rhetinocarpha_suffruticosa	Wilson_2006	Rhetinocarpha_suffruticosa-Wilson_2006	Woody perennial	80 cm	Glabrous	Linear-terete	Compound	Acuminate	Revolute, glabrous and glossy above	Entire	10 mm	30 mm	null	null	null	null	Glabrous	Silky villous	Terminal to long, slender branches	Compound heads	2 cm diam.	null	null	null	10-30 mm long	null	null	null	Depressed hemispherical	null	White, obovate, to 3mm long decreasing	Woolly with broad stereome and narrow scarious margin	Yes	No	No	Yes	null	Milky white	1mm	3mm long	null	null	Cylindrical, broadly cylindrical	No	Yes	Yes	Reddish brown	Glabrous	Yes
Rhodanthe_collina	Wilson_1992_exHelipterum	Rhodanthe_collina-Wilson_1992_exHelipterum	Annual herb	20 cm	Slender, dull reddish brown with a few small septate hairs and sessile globular glands	Linear to narrow-oblong or spatulate	Null	Obtuse, margin often recurved (at least when dry)	Null	Entire	8 mm	15 mm	Null	2 mm	Null	Null	Glabrous above, sparsely covered below with sessile globular glands and with a few shorter septate hairs on midrib	Sparsely covered below with sessile globular glands and with a few shorter septate hairs on midrib, Glabrous	Solitary capitula	Simple	Null	Null	5 mm	Null	Null	3.5 mm	Null	5 mm	Hemispherical	Elliptic, pale brown, with a short flat stereome: inner bracts: claw broad-elliptic, hyaline, c. 5 mm long with a hard linear stereome c. 2/3 its len. gth; lamina oblong-elliptic, obtuse, c. 6 mm long, 2.5 mm wide, white	Pale brown	Glabrous; with a few shorter septate hairs on midrib, sessile globular glands	Yes (Receptacle conical, glabrous)	Null	No	Yes (outer bisexual and the inner male)	Null	Yellow	2 mm	Null	5 mm	Null	Ovoid	No	Yes (clavate)	Yes	Dark reddish brown, densely white-hirsute with thick-walled hairs	Papillose; wall thickened in lower half	Yes
Rhodanthe_corymbosa	Wilson_unpublished	Rhodanthe_corymbosa-Wilson_unpublished	Annual herb	25 cm high	Slender, sparsely woolly	Linear to narrow oblong	Null	Acuminate	Null	Null	1-2 cm long	2 cm long	Null	Null	Null	Null	Null	Sparsely woolly, ciliate otherwise glabrous	Corymbose	Simple	Null	Null	4.5 mm high	Null	1.5 mm long	Null	1.5 mm wide	Null	Cylindrical	Scarious, straw-coloured, sparsely woolly ciliate otherwise glabrous	Straw-coloured	Null	Yes	Null	Null	Yes	Null	Null	1.5 mm long	Null	Null	Null	Narrow-turbinate	No	No	Yes	Null	Short, papillose within	Yes
Rhodanthe_cremea	Wilson_1992_exHelipterum	Rhodanthe_cremea-Wilson_1992_exHelipterum	Erect annual to 25 cm high	25 cm	Glabrous near apex, glandular hairs absent	Linear to narrow-obovate	Null	Acute to obtuse	Pale brown, mauve apex; inner bracts: lamina petaloid	Entire	15 mm	30 mm	Null	Null	Null	Null	Glabrous	Glabrous near apex, woolly otherwise	Solitary, terminal to stems	Simple	6 mm high	skipped	20 mm	skipped	c. 2 mm	skipped	Null	skipped	Hemispherical	Multiseriate, scarious or papery, glabrous	Pale brown; outer: ovate or broadly elliptic; intermediate: broad-elliptic; inner: claw and stereome broad-oblong	Glabrous	Yes	Null	Null	Yes	Null	Dark reddish brown, pale cream with a dark purple band at base	2.5 mm	skipped	Null	skipped	Compressed turbinate	Yes (compressed)	Null	Null	Silky on abaxial face and hirsute on adaxial face; barbellate, plumose	Glabrous; pappus slightly exceeding corolla	Yes
Rhodanthe_psammophila	Wilson_unpublished	Rhodanthe_psammophila-Wilson_unpublished	Erect woolly branching annual	40 cm	Woolly	Linear to narrow-oblong	Cauline	Acuminate	Slightly decurrent	Null	6 cm	6 cm	Null	Null	Null	Null	Woolly and minutely glandular stipitate	Null	Sessile in dense clusters	Simple	Null	Null	Null	Null	4 mm	Null	Null	Null	Narrow-turbinate	White petaloid, obovate, 3-4 mm long	Null	Woolly and minutely glandular stipitate	Yes	Null	Null	Yes	Null	Null	2.5 mm	Null	2.5 mm	Null	Compressed obovoid	Yes	Null	Null	Null	Sparsely and minutely puberulous	Yes
Rhodanthe_pygmaea	Wilson_unpublished	Rhodanthe_pygmaea-Wilson_unpublished	Annual herb	6 cm	Cottony	Linear	null	Acute	Attenuate	Entire	null	10 mm	null	null	null	null	Cottony, scarious	Cottony, scarious	Solitary capitula, small corymbs	Simple (Capitula sessile)	null	null	null	null	6 mm	9 mm	null	null	Narrow-ellipsoid to narrow cylindrical	Entire, innermost often with very short white radiating lamina	Pale brown	Scarious, cottony	Yes (subtended by leaves)	No	No	Yes	null	null	2 mm	null	null	null	Narrow turbinate	No	Yes	No	null	Silky villous	Yes
Rhodanthe_sphaerocephala	Wilson_1992_exHelipterum	Rhodanthe_sphaerocephala-Wilson_1992_exHelipterum	Annual	25	Woolly	Narrow-oblong	Cauline, alternate, sessile	Acute	Attenuate	Entire	Null	10	Null	1	Null	Null	Woolly, with crinkly hairs	Woolly, with crinkly hairs	Solitary capitula, terminal to long branches	Homogamous, solitary	Null	10	Null	5	Null	5	Null	5	Almost spherical	Obovate	Straw-coloured, similar throughout	Woolly	Yes	No	No	Yes	Null	Null	2	3	Null	2.5	Ovoid, obovoid, fusiform	No	Yes	Yes	Straw-coloured	Glandular	Yes
Rhodanthe_spicata	Wilson_unpublished	Rhodanthe_spicata-Wilson_unpublished	Annual herb	30 cm	Glabrous	Narrow-linear to filiform	Null	Null	Null	Null	3 mm	10 cm	Null	Null	Null	Null	Glabrous	Glabrous	Clusters that form dense globular to cylindrical racemes sometimes interrupted below and with lateral branches	Simple	Null	Null	Null	Null	5 mm	Null	Null	Null	Narrow turbinate	Broad elliptic, obtuse	Pale brown, glossy	Scarious	Yes	No	Null	Yes	Null	Null	2 mm	Null	Null	Null	Narrow obovate	No	Yes	Null	Null	Papillose, twin hairs	Yes
Roldana_petasitis	Muelleria_24	Roldana_petasitis-Muelleria_24	Shrubs	3 m	Short coarse hairs on all parts	Sub-orbicular to broad-ovate	Null	Null	Cordate	Finely denticulate	Null	15 cm	Null	15 cm	5-15 cm long	Null	Eglandular	Eglandular	Many per branch	Simple	20 mm long at maturity	Null	9-11 mm long, 3-5 mm diam	Null	8; stereome flat	Null	Null	3-5 mm diam	Involucre	Null	Null	Eglandular	Yes	Ray: 3-6; Ligule: 6-10 mm long, 4- or 5- veined, yellow	Null	Yes	Yellow	Null	2.5-4.5 mm long, yellowish	Null	Null	10-15 mm long	Null	Null	Yes	Yes	Yellowish, 10-ribbed, glabrous	Glabrous	Yes
Senecio_amygdalifolius	Muelleria_24	Senecio_amygdalifolius-Muelleria_24	Perennials to c. 3 m high	c. 3 m	Rhizome villous; otherwise + glabrous	Broad-laminate	null	null	Without auricles	Crowded serrulations	null	20 cm	null	null	null	null	Glabrous	Glabrous	Several to many per stem	Simple versus compound (also known as glomerule)	null	null	null	null	7-10 mm	7-10 mm	null	3-5 mm	Involucre 7-10 mm long: 3-5 mm diam.	null	null	null	Yes (Capitular bracteoles 5-10, 25-8 mm long)	Yes	null	Yes	null	null	4-6 mm	4-6 mm	null	null	Narrow-obloid	null	null	null	null	Glabrous; 6-8 mm long Pappus	Yes
Senecio_barkhausioides	Muelleria_24	Senecio_barkhausioides-Muelleria_24	Herb	c. 0.6 m high	Densely hispid basally, glabrous	Undivided or lobate	null	null	Without auricles	Entire or with a few teeth	c. 15 cm long	null	null	null	null	null	Hispid, sometimes glabrous	Glabrous or with coarse hairs on midrib and major veins	Several per stem	null	null	null	c. 7 mm long, c. 2.5 mm diam.	null	null	null	null	null	Involucre c. 7 mm long	Entire	null	null	Yes (capitular bracts 6-8, 2.0-3.0 mm long)	null	null	Yes (florets numerous, all tubular)	null	null	c. 2.5 mm long	null	null	null	Narrow-oblong	null	Yes (with papillose hairs in bands)	null	null	Papillose hairs in bands	Yes (6-7 mm long)
Senecio_depressicola	Thompson_2005	Senecio_depressicola-Thompson_2005	Annual herb	c. 0.5 m tall	Glabrous	Often divided leaves with narrow-triangular or narrow-oblong to linear segments per side	Compound	Attenuate or becoming dilated	Attenuate or becoming dilated	Frequent teeth or denticulations; entire	3-12 cm long	3-12 cm long	c. 10-30 per side	c. 10-30 per side	skipped	skipped	Glabrous	Glabrous	(3-)8-20 capitula.	Simple; often c. 8, sometimes 13, fewer than phyllaries	null	null	4-8 mm long; 2.5-5.0 mm wide	null	3.0-5.0 mm long	null	2.54 mm wide; 1.0-2.0 mm long	null	null	c. 0.25 mm wide; similar in width proximally	Dark brown to pigmented zone 0.3-0.5 mm long	null	Yes (receptacle drying dark bronze-brown)	Ligulate florets often c. 8, sometimes 13; fewer than phyllaries	null	Yes	null	null	Slightly dimorphic; disc achenes 1.6-2.5 mm long	null	null	null	Cylindrical to ovoid, obovoid, fusiform; often olive-brown or dark brown	null	null	Yes (not or hardly convex)	Olive-brown to dark brown, with papillose hairs in bands obscuring most or all of surface	null	Yes (2~4 mm long)
Senecio_distalilobatus	Thompson_2004	Senecio_distalilobatus-Thompson_2004	Herb	1.5 m high	Moderately coarse-hairy, density reducing upwards, rarely nearly glabrous throughout	Narrow-oblong to narrow-elliptic	Subpinnatisect; segments 3-6 per side extending along most of length, slightly antrorse, triangular, oblong or obovate	Attenuate or leaves above mid stem usually auriculate, with auricles divided, slightly amplexicaul	skipped	With scattered denticulations or teeth	6 cm long	12 cm long	null	null	null	null	Coarse-hairy, occasionally nearly glabrous: lower surface green, sometimes with a cobwebby overlay over coarse hairs	Glabrous or coarse-hairy	Unit inflorescences of many capitula; total number of capitula per stem often 50-100; overtopping variable: mature lateral peduncles mostly 5-10 mm long.	Involucre 5.0-7.0 mm long, 1.0-1.5 mm diam.; phyllaries 7-10-12), glabrous, with apex erect: stereomes (in dried specimens) flat to gently convex, green, sometimes purplish, commonly minutely black at tip: post-fructescence receptacle to c. 2 mm diam., with phyllaries commonly finally reflexed. Florets 12-20, c. 70% female; corolla-lobes +triangular, thickened apically: corolla of bisexual floret…	null	null	3.0-1.5 mm diam.; phyllaries 7-10-12), glabrous, with apex erect: stereomes (in dried specimens) flat to gently convex, green, sometimes purplish, commonly minutely black at tip: post-fructescence receptacle to c. 2 mm diam., with phyllaries commonly finally reflexed. Florets 12-20, c. 70% female; corolla-lobes +triangular, thickened apically: corolla of bisexual florets $6 mm long, 5-lobed: coro…	null	3-6 mm long.	skipped	1.0-2.0 mm long: peduncle and margin of bracteoles sparsely hairy or glabrous at anthesis; involucre 5.0-7.0 mm long, 1.0-1.5 mm diam.; phyllaries 7-10-12), glabrous, with apex erect: stereomes (in dried specimens) flat to gently convex, green, sometimes purplish, commonly minutely black at tip: post-fructescence receptacle to c. 2 mm diam., with phyllaries commonly finally reflexed. Florets 12-2…	null	Involucre 5.0-7.0 mm long, 1.0-1.5 mm diam.; phyllaries 7-10-12), glabrous, with apex erect: stereomes (in dried specimens) flat to gently convex, green, sometimes purplish, commonly minutely black at tip: post-fructescence receptacle to c. 2 mm diam., with phyllaries commonly finally reflexed. Florets 12-20, c. 70% female; corolla-lobes +triangular, thickened apically: corolla of bisexual floret…	null	Green, sometimes purplish, commonly minutely black at tip: post-fructescence receptacle to c. 2 mm diam., with phyllaries commonly finally reflexed. Florets 12-20, c. 70% female; corolla-lobes +triangular, thickened apically: corolla of bisexual florets $6 mm long, 5-lobed: corolla-lobes of female florets 4 or 5,	Glabrous, with apex erect: stereomes (in dried specimens) flat to gently convex, green, sometimes purplish, commonly minutely black at tip: post-fructescence receptacle to c. 2 mm diam., with phyllaries commonly finally reflexed. Florets 12-20, c. 70% female; corolla-lobes +triangular, thickened apically: corolla of bisexual florets $6 mm long, 5-lobed: corolla-lobes of female florets 4 or 5,	Yes	null	Yes	Yes	null	null	2.0 mm long.	null	2.0-2.8 mm long.	null	Narrow obloid to narrow-elliptical	null	Yes	null	Medium to dark red-brown, with relatively fine papillose hairs in lines or somewhat scattered: I:w ratio of hairs c. 3. Pappus 5-6 mm long. (Figs 2g. 4d. 11)	Medium to dark red-brown, with relatively fine papillose hairs in lines or somewhat scattered: I:w ratio of hairs c. 3. Pappus 5-6 mm long. (Figs 2g. 4d. 11)	skipped
Senecio_dolichocephalus	Thompson_2004	Senecio_dolichocephalus-Thompson_2004	Herb	0.6 m high	Woolly, cottony, glabrous	Oblanceolate	null	Attenuate	Attenuate	Denticulate or toothed	3 cm long	15 cm long	null	null	null	null	Cottony, cobwebby	Cobwebby, scabridulous	Unit inflorescences	skipped	null	skipped	null	skipped	8.5-12 mm long	skipped	1.5-2.0 mm diam.	skipped	Involucere	null	Green, purple	Glabrous, nearly so	Yes	null	null	Yes	null	Green or partially purple	3.0-4.0 mm long	skipped	null	skipped	Lageniform (weakly)	Flat, green or partially purple; minutely black at tip, sometimes purple in a zone c. 1 mm long immediately below tip	No	Yes	Green, partially purple	Papillose	Yes
Senecio_gilbertii	Lander_FloraofthePerthRegion	Senecio_gilbertii-Lander_FloraofthePerthRegion	Erect perennial	1.5 m tall	Woolly, densely clothed with white hairs	Obovate	Pinnatifid	Acute	Auriculate	Serrate, often toothed lobes	10 mm	140 mm	0.5 mm	30 mm	skipped	skipped	Woolly, white woolly hairs	Woolly, white woolly hairs	Corymbose	skipped	skipped	Minimum null, maximum ca. 7 mm	skipped	Minimum null, maximum ca. 3 mm	5-7 mm	skipped	3-7 mm	skipped	Cylindric	Loosely spreading, tips scarious, slightly reflexed	null	Woolly	Yes	null	null	Yes	null	null	1.5 mm	null	0.5 mm	null	Cylindric	null	null	null	Greyish with lines of whitish, subappressed hairs between the ribs	Woolly	Yes
Senecio_lanibracteus	Muelleria_20	Senecio_lanibracteus-Muelleria_20	Shrubs	1.8 m	Variably dense and persistent wool	Narrow to very narrow-elliptic	Undivided or coarse-dentate to lobate	Attenuate or auriculate	Attenuate or auriculate	Dentate or denticulate	2.5 cm	10 cm	0.6 cm	2 cm	skipped	skipped	Appressed-woolly at least when young	Appressed-woolly at least when young	Unit inflorescences of c. 5-40 capitula	Simple (not compound)	null	null	null	null	3.0 mm	6.0 mm	null	3.0 mm	Narrowly oblong to narrowly ovate	Entire or bilobed	Pale or orangish	Flat to slightly convex; with resin ducts	Yes	null	null	null	null	null	2.54 mm	null	null	null	Narrow-obloid	null	Yes	null	Straw-coloured	Papillose, usually in bands	Yes
Senecio_lautus	Lander_FloraofthePerthRegion	Senecio_lautus-Lander_FloraofthePerthRegion	Erect, annual or perennial herb	70 cm	Glabrous	Very variable (linear, narrowly elliptic, obovate, broadly elliptic)	Pinnatifid or pinnatipartite	Acute	Narrowed or broadly dilated, auriculate and stem-clasping	Entire or toothed	null	100 mm	null	30 mm	null	null	Glabrous	Glabrous	Loosely corymbose, radiate	Simple (with marginal and central florets)	null	5-12 mm	null	0.6-1 mm	5 mm	null	null	null	Campanulate	Often dark-tipped and 2-ribbed when dry, with several outer smaller ones at the base	null	Glabrous or rarely glabrous	Yes	Yes (marginal florets)	No	Yes	null	Yellow	null	2.8-3.2 mm	null	0.4-0.6 mm	Cylindric	No	null	Yes	White, striate, hairy	Hairy (rarely glabrous)	Yes
Senecio_madagascariensis	Thompson_2005	Senecio_madagascariensis-Thompson_2005	Perennial	0.6 m	Glabrous	Undivided leaves: narrow-<lliptic to linear	Divided leaves: 1 or 2 narrow-triangular lobes per side, average position + central	Attenuate	Base attenuate	Denticulate or callus-denticulate	3 cm	10 cm	Null	Null	Null	Null	Glabrous	Glabrous	2-20 capitula	Simple	1.5 mm	2.0 mm	8-12, narrow-ovate to lanceolate	1.5-2.0 mm	4.0 mm	6.0 mm	3-5 mm	Null	Inverse triangle	Crenate	Pigmented purple or black in zone c. 0.5 mm long; with stereome sometimes suffused purple, with margin + glabrous; apex brown or black; stereome somewhat fleshy, often suffused with purple below apex	Glabrous	Yes	Yes	Null	Yes	Pigmented purple or black in zone c. 0.5 mm long; with stereome sometimes suffused purple, with margin + glabrous; apex brown or black; stereome somewhat fleshy, often suffused with purple below apex	Null	1.5 mm	2.2 mm	0.3-0.5 mm	Null	Ovoid, obovoid, fusiform	Null	Yes	Yes	Dark brown, mid to dark brown	Papillose	Yes
Senecio_odoratus	FloraOfCentralAustralia	Senecio_odoratus-FloraOfCentralAustralia	Perennial herb	1 m	Glabrous	Lanceolate	Entire	Acute	Auricled at base	Serrate	3 cm	12 cm	8 mm	10 mm	Null	Null	Glabrous	Glabrous	Corymbose-paniculate	Simple	7 mm	9 mm	Null	Null	Null	Null	Null	Null	Entire	Entire	Null	Glabrous	Yes	Entire	No	No	Null	Null	10 mm	12 mm	Null	Null	Entire	No	Yes	No	Null	Pubescent	Yes
Senecio_pilosicristus	Thompson_2004	Senecio_pilosicristus-Thompson_2004	Perennial herb	0.8 m	Glabrous	Narrow-obovate to oblanceolate	Undivided	Dentate to lobate in distal half	Cuneate to cordate	Coarsely dentate distally or almost entire	null	17 cm	null	40 mm	null	null	Glabrous	Glabrous	Unit inflorescences of 2-8(~15) capitula; peduncle dilating from 1-8 mm below base of capitulum.	Simple	null	12 cm long	6 mm diam; c. 5~7 mm diam	null	6 mm long	null	null	null	Campanulate	Entire	Yellow	Glabrous	Yes (Receptacle bracts or paleae)	Yes (Ray floreters or ligulate floreters)	null	Yes (Bisexual, tubular disk florets)	Yellow	Yellow	null	55 mm long	null	10 mm long	Oblong or fusiform	null	Yes (Winged)	Yes (Longitudinal Ribs)	Brown	Papillose	Yes (Pappus)
Senecio_pinnatifolius_var. capillifolius	Thompson_2005	Senecio_pinnatifolius_var. capillifolius-Thompson_2005	Plants to c. 0.8 m tall	c. 0.8 m tall	Glabrous or transiently pubescent	Bi- or tri-pinnatisect	2-10 cm long, with marginal points 6-40 per side	Entire	Narrow, sometimes attenuate	Entire	null	null	null	null	null	null	Glabrous or transiently pubescent	Glabrous or transiently pubescent	3-15 capitula; bract-axils generally inconspicuously hairy, sometimes conspicuously; peduncle glabrous or transiently pubescent	Simple	null	null	4.0-7.0 mm long, 3-6 mm diam.	null	8-12	null	1.5-3.0 mm long, 0.7-1.2 mm wide	null	Narrow-ovate to lanceolate	Entire, with margin = glabrous or with weak hairs; pigmented purple apically	Pigmented purple apically	Glabrous, glandular	Yes	Yes (c. 13, equal to or fewer than phyllaries)	null	null	null	null	2.0-3.0 mm long	null	30-40% of length of phyllaries	null	Cylindrical, ovoid, obovoid, fusiform	null	Yes (hairs of achenes exceeding pappus-ring)	null	Brown, with patch c. 0.5 mm long; pigmented purple apically	Papillose, twin hairs, myxogenic hairs, glandular, or glabrous	Yes
Senecio_pinnatifolius_var. maritimus	Thompson_2005	Senecio_pinnatifolius_var. maritimus-Thompson_2005	Plants to c. 0.4 m tall, sprawling to prostrate	0.4 m	Glabrous	Undivided leaves obovate to oblanceolate, spathulate or oblong to narrow-linear	null	Attenuate to cuneate	Without segments; base attenuate to cuneate	Entire or denticulate; fleshy and succulent, drying wrinkled	0.4 cm	5 cm	null	null	null	null	null	null	1-7 capitula; bract-axils variously hairy	Simple (undivided leaves)	null	null	null	null	1.5-2.5 mm	7.0 mm	null	3-6 mm	Narrow-ovate	null	Light or dark purple apically, with mark c. 0.5 mm long, or unpigmented; pigmented light or dark purple apically, with mark c. 0.5 mm long, or unpigmented	null	Yes	Yes (13. Achenes commonly pale orange-tan or reddish (on mainland))	null	null	null	null	null	3.0 mm	null	null	Cylindrical, ovoid, obovoid, fusiform	null	null	null	Olive-brown, brown or golden	Papillose hairs in broad bands; hairs of achenes of ray florets mostly exceeding pappus-ring.	Yes
Senecio_primulifolius	Muelleria_24	Senecio_primulifolius-Muelleria_24	Perennial herb	0.3 m high	Somewhat hairy on leaves and scape	Basal leaves: cordate-based lamina, cauline leaves: lanceolate	Undivided	null	Cordate (basal leaves)	Crenate or dentate	null	22 cm long (basal leaves), 14 (caudine leaves)	null	null	null	null	Somewhat appressed-cobwebby or woolly	Somewhat woolly	14 per stem	Simple	null	null	null	null	null	10-12 mm long	null	null	Involucre: 7-10 mm long, 3-5 mm diam	null	null	Nearly glabrous	Yes (capitular bracts: 6-8, 5-8 mm long)	Yes (ray florets: c. 12)	null	null	null	null	null	null	null	null	Nasrow-oblongoid, 34 mm long, unribbed, glabrous	null	null	null	null	null	Yes (Persistent, 6-8 mm long)
Senecio_psilophyllus	Thompson_2004	Senecio_psilophyllus-Thompson_2004	Annual herb	0.4 m	Glabrous	Linear to narrow-linear	Null	Mostly callus-denticulate or with a few remote teeth, mostly proximal;	Cuneate	Mostly callus-denticulate or with a few remote teeth, mostly proximal;	10 mm	13 cm	Null	Null	Null	Null	Glabrous or short, coarse hairs present on margin of lower leaves;	Glabrous or short, coarse hairs present on margin of lower leaves;	Several to many capitula	Simple	c. 40	skipped	6.0-7.5 mm long, 1.3-1.6 mm diam.;	skipped	8-13	skipped	Null	skipped	Convex	Glabrous at anthesis; reflexed	Green, sometimes minutely black at tip and/or purple in a zone c. 1 mm long below tip:	Glabrous	Yes	No	Yes, c. 70% female;	No	Null	Null	3.0 mm	3.5 mm	Null	Null	Lageniform	Yes, flat or gently convex	No	No	Green, sometimes minutely black at tip and/or purple in a zone c. 1 mm long below tip:	Papillose	Yes
Senecio_tuberculatus	Thompson_2004	Senecio_tuberculatus-Thompson_2004	Annual herb	c. 0.5 m	Sparse	Elliptic	Pinnatisect or bipinnatisect	null	Narrow	Entire, dentate, divided	null	15 cm	null	null	null	null	Eglandular	Eglandular	Unit inflorescences of 3-30 capitula	Simple (glomerule)	c. 2-5 mm below base of capitulum	null	c. 6-10 mm diam., sparsely hairy	null	c. 3-6 mm long	null	null	null	null	null	null	Sparse	Yes	Yes	null	null	null	null	c. 4-7 mm long	null	null	null	Narrowly lageniform	No	Yes	null	Orange-brown, translucent granule-like papillae scattered to moderately dense over surface, sparser on neck.	Sparse	Yes
Senecio_velleioides	Thompson_2004	Senecio_velleioides-Thompson_2004	Perennial herb	c. 2 m high	Glabrous	Narrow-elliptic to narrow-oblong	Undivided	Entire or dentate	Cordate and amplexicaul	Entire or dentate	10 cm long	20 cm long	null	null	null	null	Glabrous	Glabrous	Unit inflorescences of 5-80 capitula; peduncle dilating from c. 3-5 mm below base of capitulum	Simple	null	null	5.0-7.0 mm long	7.0 mm diam: phyllaries 12-16.	null	3-5 mm long	null	null	Campanulate	Entire	Brown	Glabrous or with papillose hairs c. 0.3 mm long in grooves of ridges	Yes	Ligulate florets 6-9:	null	Yes	Yellow	White to yellow	null	2-4 mm long	null	2-4 mm long	Oblong	null	Yes	Yes	Brown	Glabrous, or with papillose hairs c. 0.3 mm long in grooves of ridges	Yes
Sigesbeckia_orientalis	FloraOfCentralAustralia	Sigesbeckia_orientalis-FloraOfCentralAustralia	Erect branched pubescent annuals, usually less than 1 m	Null	Pubescent	Broad-ovate to lanceolate	Null	Null	Null	Null	4 cm (including petiole)	10 cm (including petiole)	Null	Null	Null	Null	Pubescent	Pubescent	Pedunculate heads, 6-12 mm diam.	Simple	6 mm	12 mm	4 mm	5 mm	4 mm	5 mm	Null	3 cm	Oblanceolate outer bracts and boat-shaped inner bracts	Entire	Brownish	Pubescent	Yes	Yes	Null	Null	Yellow	Null	3 mm	4 mm	Null	Null	Black, cylindrical-obovoid	Null	Null	Null	Black	Chaffy	No
Sphaeranthus_indicus	FloraOfCentralAustralia	Sphaeranthus_indicus-FloraOfCentralAustralia	Annual herb	20-50 cm	Erect branched pubescent	Oblanceolate to oblong-obovate	Sessile	Attenuate	Cuneate or attenuate	Serrate, sharply but not pungently toothed; null	3-7 cm	3-7 cm	null	null	null	null	Erect branched pubescent	Erect branched pubescent	Heads pink, 10-15 mm diam., firm; partial heads ovoid; null	Simple	8-12 in each partial head	8-12 in each partial head	null	null	null	null	null	null	Decurrent wings prominent and similarly toothed; null	Serrate, sharply but not pungently toothed; null	Pink	Erect branched pubescent	Yes	null	Yes	Yes	Pink	null	null	null	null	null	Cylindrical, ovoid, obovoid, fusiform; null	null	null	null	null	Eglandular, woolly, cottony, arachnose, lanate; null	No
Streptoglossa	FloraOfCentralAustralia	Streptoglossa-FloraOfCentralAustralia	Annual or perennial herbs on shrubs	null	Septate hairs and glands	Cauline, alternate, ser-rate, sessile or decurrent.	null	null	null	null	null	null	null	null	null	null	Glabrous or variously pubescent or glandular;	Glabrous or variously pubescent or glandular;	Heads simple, pedunculate, cylindrical to ovoid, 0.7-2 cm long;	Simple	null	0.7-2 cm long;	null	null	null	null	null	null	Bracts in several rows, imbricate, rigid, acute, glabrous or variously pubescent or glandular;	null	null	Glabrous or variously pubescent or glandular;	Yes	Yes	No	Yes	Pink to purple;	Pink to purple;	null	null	null	null	Terete, ribbed in some species, variously pubescent.	No	No	Yes	null	Plumose, in 1-3 rows.	Yes
Streptoglossa_liatroides	Dunlop_1981	Streptoglossa_liatroides-Dunlop_1981	Short-lived perennial herb	c. 50 cm	Pilose, glandular	Oblanceolate to spathulate	Null	Acute to obtuse	Attenuate	Irregularly serrate or entire	1 cm	5 cm	0.2 cm	1.5 cm	Null	Null	Ciliate, glabrescent to villous, sparsely glandular	Glabrous or glabrescent with plumose tips, non-glandular	Capitula on long branches	Simple	1.1-1.7cm	skipped	Null	skipped	1.1-1.7cm	skipped	Null	skipped	Irregularly serrate or entire	Ciliate, glabrescent to villous, sparsely glandular	Null	Ciliate, glabrescent to villous, sparsely glandular	Yes	Yes	Null	Yes	3-6.7 mm long, 2-4-lobed, glabrous, glandular	6-9 mm long, 5-lobed, glabrous, glandular	2.5-4 mm	Null	Null	Null	Cylindrical, ovoid, obovoid, fusiform	Yes	Null	Yes, 10-13	Null	Densely or sparsely sericeoous; ribs 10-13.	Yes
Trichanthodium	Short_2015	Trichanthodium-Short_2015	Annual herb	null	Glabrous, lanate, tomentose	null	null	null	null	Entire, with a slight mucro	null	null	null	null	null	null	Glabrous, lanate, tomentose	Glabrous, lanate, tomentose	Compound head; bracts subtending compound heads inconspicuous or the outer ones c. equal to the head	Compound	null	null	null	null	null	null	null	null	Flat to convex, not manifestly differentiated into a distinct claw and terminal lamina; primarily hyaline and yellow in the upper part but at least those of the outer row with an opaque midrib	null	Hyaline and yellow in the upper part, but at least those of the outer row with an opaque midrib	Glabrous, lanate, tomentose	Yes (flattened to convex, glabrous or with long bristles)	null	null	Yes (corolla tubular, 5-lobed, yellow)	null	Yellow	null	null	null	null	Ovoid, often somewhat flattened, covered in mucilage-producing cells	Yes	null	null	Covered in mucilage-producing cells (primarily hyaline and yellow in the upper part but at least those of the outer row with an opaque midrib)	Glabrous, lanate, tomentose	Yes (an entire truncate cup or a laciniate ring or cup)
Trichanthodium_baracchianum	Short_2015	Trichanthodium_baracchianum-Short_2015	Herb	1-10 cm long	Lanate, Glabrous	Narrowly oblong to linear, elliptic, ovate to lanceolate	Compound	Usually glabrous but sometimes sparsely lanate	null	null	4.5 mm	12 mm	0.5 mm	2.2 mm	null	null	Glabrous, Lanate	Glabrous, Lanate	Compound heads	Compound	4 mm	7 mm	5 mm	11 mm	null	null	null	null	Depressed ovoid	Inconspicuous in mature heads	null	Glabrous, Lanate	Yes	null	null	null	null	null	1.3 mm	1.5 mm	null	null	null	null	null	null	null	null	Yes
Vittadinia	FloraOfCentralAustralia	Vittadinia-FloraOfCentralAustralia	Perennial herbs or undershrubs	null	null	Alternate, entire to lobed	null	null	null	null	null	null	null	null	null	null	null	null	Heads simple, solitary or in an inflorescence, campanulate to cylindrical	Simple versus compound (also known as glomerule)	null	null	null	null	null	skipped	null	skipped	null	null	null	null	Yes	Present (2 or more rows)	null	Yes	null	null	Terete or compressed	null	null	null	Terete or compressed	null	null	null	null	null	Yes
Xerochrysum_papillosum	Collins_2022	Xerochrysum_papillosum-Collins_2022	Perennial herb	null	Cobwebby, hirsute, hispid, glabrescent; with glands; internode length 1-40 mm	Basal leaves: spathulate; Cauline leaves: oblanceolate to lanceolate	null	Basal leaves: apiculate and mucronate; Cauline leaves: apiculate and mucronate	Basal leaf base: amplexicaul	Basal leaves: cobwebby or hispid; Cauline leaves: cobwebby, hissid, scabrid, and with glands	null	Basal leaves: 50-120 mm; Cauline leaves: 35-150 mm	null	null	null	null	Basal leaves: basal leaf abaxial indumentum with glands; Cauline leaves: scattered septate trichomes and glands	Basal leaves: adaxial indumentum hispid and with glands; Cauline leaves: adaxial indumentum hispid and with glands	Panicles or solitary	null	10-35 mm	35-55 mm	null	null	10-35 mm	null	null	null	Outer phyllaries: broad-ovate; Medial phyllaries: narrow ovate to lanceolate	Fimbriate and hispid	Pink, brown, or straw-coloured	Broad-ovate: basal margin fimbriate and hispid; Medial phyllaries: abaxially white or yellow; abaxial surface smooth; adaxial indumentum hispid and with glands	Yes (Folioceous bracts subtending capitula)	null	null	null	null	null	~2.8 mm	null	null	1 mm	Squarish or circular; pericarp brown, idioblasts present	null	null	Yes	null	Pappus: ~7 mm long; Cypsela or achene: with scattered septate trichomes and glands; pericarp brown, idioblasts present	Yes (deciduous)
Xerochrysum_subundulatum	Collins_2022	Xerochrysum_subundulatum-Collins_2022	Perennial herb	null	Cobwebby, woolly, or glabrescent, and with glands; hispid, scabrid, and with glands on abaxial side	null	null	null	Amplexicaul, attenuate	Cobwebby or hispid, with glands on abaxial side	null	null	null	null	null	null	Cobwebby, hispid, and with glands	Glandular, cobwebby, villous, hispid, scabridulous, with glands	Solitary capitula	Simple	null	null	12-15 mm	null	null	35-50 mm	null	null	Ovate to broad-ovate	Cobwebby, hispid	Orange, brown, straw-coloured	Hispid, scabridulous, with glands	Yes	null	null	null	null	null	3 mm	null	1 mm	null	Oblongate; oblique angles	null	null	null	Brown, idioblasts present	null	Yes
[truncated: 4 more columns]

## Sheet: OpenChat_eval
	traitname	original_trait	replicate_trait	difference?
[truncated: 1,475 more rows]
